# Supplementary material for: Molecular Responses to Temperature Changes Across Timescales in the Madagascar Ground Gecko (Paroedura picta)
Source: Mol Ecol. 2026 Jan 17;35(2):e70245. doi: 10.1111/mec.70245 (PMC12811822; doi:10.1111/mec.70245)
Supplement: Supplementary file 2 — Data S2: mec70245‐sup‐0002‐TablesS1‐S4.xlsx. [file MEC-35-e70245-s001.xlsx]

## Sheet: Title
Supplemental Information for:
Molecular Responses to Temperature Changes Across Timescales in the Madagascar Ground Gecko (Paroedura picta)
Fuku Sakamoto, Shunsuke Kanamori, Félix Rakotondraparany, Takashi Makino, Masakado Kawata

## Sheet: Table S1
Table S1. Summary of climate data for three cities near the P. picta habitat. Daily average, maximum, and minimum temperatures were calculated as the averages of all available daily data during 2010–2020. Daily temperature ranges were determined as differences between the maximum and minimum temperatures for each day, averaged over all available daily data from 2010 to 2020.
City name	Latitude [°]	Longitude [°]	Elevation [m]	Average air temperature for each date within the range from 2010 to 2020
				Daily average temperature [°C]			Daily maximum temperature [°C]			Daily minimum temperature [°C]			Daily temperature range [°C]
				Annual average	Annual maximum	Annual minimum	Annual average	Annual maximum	Annual minimum	Annual average	Annual maximum	Annual minimum	Annual average	Annual maximum	Annual minimum
Morondava	-20.285	44.318	9.1	26.5466	31.1	21.7429	31.3904	34.225	28	21.0604	26.5	13.9333	10.2752	20.2	5.2
Taolagnaro	-25.033	46.95	9	24.0416	27.9091	19.6	28.3598	32.5	23.925	20.6127	24.56	15.34	7.78692	12.05	4.9
Toliara	-23.383	43.733	8	25.8231	32.7	20.2	31.4189	39	23	20.0285	27.8	13.7	11.6075	18.9	3.6
AVG				25.4705	30.5697	20.5143	30.3897	35.2417	24.975	20.5672	26.2867	14.3244	9.88987	17.05	4.56667

## Sheet: Table S2
Table S2. Selected temperature (Tsel) of individuals acclimated to 25°C or 30°C. Each value is presented as the mean ± standard error (observed minimum–observed maximum; n = number of individuals).
Acclimation tempereature	Tsel [°C]
	Dark condition during the dark period	Light condition during the light period	Dark condition during the light period	Light condition during the dark period
25°C	30.6±0.2 (27.8–34.1; n=39)	32.2±0.3 (26.7–35.3; n=39)	30.6±0.4 (25.8–33.5; n=19)	33.0±0.4 (29.0–36.2; n=19)
30°C	30.3±0.4 (23.0–34.7; n=38)	31.9±0.4 (25.3–35.9; n=38)	30.6±0.5 (25.3–33.7; n=22)	32.1±0.5 (27.7–36.0; n=22)

## Sheet: Table S3
Table S3. Critical thermal minimum (CTmin), critical thermal maximum (CTmax), and thermal breadth (CTmax − CTmin) in individuals acclimated to 25°C or 30°C. Each value is presented as the mean ± standard error (observed minimum–observed maximum; n = number of individuals).
Acclimation tempereature	CTmin [°C]	CTmax [°C]	Thermal breadth (CTmax - CTmin) [°C]
25°C	10.3±0.2 (7.2–12.8; n=29)	40.1±0.2 (38.2–41.5; n=28)	29.8±0.3 (26.9–33.0; n=27)
30°C	12.3±0.2 (10.2–14.8; n=28)	41.6±0.2 (40.1–43.5; n=27)	29.5±0.3 (25.9–32.0; n=26)

## Sheet: Table S4
Table S4. Sprint speed at various body temperatures in individuals acclimated to 25°C or 30°C. Each value is presented as the mean ± standard error (observed minimum–observed maximum; n = number of individuals).
Acclimation tempereature	Sprint speed [m/s]
	15°C	20°C	25°C	30°C	35°C	37°C
25°C	0.36±0.02 (0.17–0.58; n=33)	0.53±0.03 (0.17–0.88; n=33)	0.64±0.04 (0.34–1.23; n=33)	0.70±0.04 (0.34–1.21; n=33)	0.77±0.04 (0.45–1.42; n=33)	0.70±0.04 (0.35–1.30; n=33)
30°C	0.25±0.02 (0.10–0.52; n=33)	0.42±0.03 (0.13–0.67; n=32)	0.66±0.03 (0.23–1.09; n=32)	0.75±0.03 (0.46–1.09; n=31)	0.82±0.04 (0.32–1.33; n=33)	0.86±0.03 (0.37–1.24; n=32)
