# Supplementary material for: Molecular Responses to Temperature Changes Across Timescales in the Madagascar Ground Gecko (Paroedura picta)
Source: Mol Ecol. 2026 Jan 17;35(2):e70245. doi: 10.1111/mec.70245 (PMC12811822; doi:10.1111/mec.70245)
Supplement: Supplementary file 3 — Data S3: mec70245‐sup‐0003‐TablesS5‐S18.xlsx. [file MEC-35-e70245-s003.xlsx]

## Sheet: Title
Supplemental Information for:
Molecular Responses to Temperature Changes Across Timescales in the Madagascar Ground Gecko (Paroedura picta)
Fuku Sakamoto, Shunsuke Kanamori, Félix Rakotondraparany, Takashi Makino, Masakado Kawata

## Sheet: Table S5
Table S5. Overview of RNA-seq data.
No.	Tissue	Treatment	Replicate	Total RNA Amount (μg)	Raw reads	Cleaned reads	Paired reads	Uniquely mapped reads	Multiple mapped reads
1	Brain	Long 25	1	1.9926	98647920	97213016	48606508	40392878	869398
2	Brain	Long 25	2	1.9348	103530512	102013914	51006957	43203886	913616
3	Brain	Long 25	3	2.32	109117602	107641674	53820837	42031612	920129
4	Brain	Long 25	4	2.2372	95105496	93723044	46861522	38887584	836554
5	Brain	Long 30	1	1.3662	117140738	115807446	57903723	42773811	928888
6	Brain	Long 30	2	2.2653	89708956	88465898	44232949	35732460	783216
7	Brain	Long 30	3	2.4416	107849112	106340690	53170345	41967476	932074
8	Brain	Long 30	4	2.2596	110870408	109459990	54729995	44663486	945702
9	Brain	Short 25	1	1.963	96831422	95317052	47658526	39788952	825761
10	Brain	Short 25	2	1.7966	101566744	100243698	50121849	42178815	904828
11	Brain	Short 25	3	1.9656	99323296	97836006	48918003	40459302	859384
12	Brain	Short 25	4	2.2594	106986364	105385648	52692824	43441744	925529
13	Brain	Short 30	1	1.7966	95575236	93897846	46948923	38669683	838672
14	Brain	Short 30	2	2.135	92608990	91258830	45629415	37294306	804959
15	Brain	Short 30	3	2.2248	98351554	96926594	48463297	39445206	834174
16	Brain	Short 30	4	1.9526	99771808	98211700	49105850	41642755	880636
17	Brain	Short 37	1	1.6952	107197362	105656226	52828113	44295386	956049
18	Brain	Short 37	2	2.21	90815130	89486138	44743069	36927606	849614
19	Brain	Short 37	3	2.214	87264414	85971588	42985794	36383590	809530
20	Brain	Short 37	4	1.8928	90192832	88781794	44390897	37200326	819250
21	Liver	Long 25	1	2.7328	114670756	113527148	56763574	45952930	908248
22	Liver	Long 25	2	2.9997	104936062	103958678	51979339	43336931	874868
23	Liver	Long 25	3	2.5284	108470808	107088430	53544215	45974391	1076450
24	Liver	Long 25	4	2.5758	85638012	84752890	42376445	34758814	654681
25	Liver	Long 30	1	2.7804	106639538	105738492	52869246	42948662	888695
26	Liver	Long 30	2	2.6544	101910726	100810350	50405175	42899719	1.00639e+06
27	Liver	Long 30	3	2.5785	90438190	89631190	44815595	33834286	679597
28	Liver	Long 30	4	2.5137	119130914	117740136	58870068	48350290	1116680
29	Liver	Short 25	1	2.5434	104245660	103133070	51566535	43447752	937579
30	Liver	Short 25	2	2.4759	94470964	93623250	46811625	39691344	813947
31	Liver	Short 25	3	2.0202	111917302	110939536	55469768	47988109	951361
32	Liver	Short 25	4	2.2542	101376778	100400714	50200357	42818661	879556
33	Liver	Short 30	1	2.1708	98254112	97266292	48633146	40938776	909481
34	Liver	Short 30	2	2.6163	119565010	118394850	59197425	49564104	1.02613e+06
35	Liver	Short 30	3	2.3544	105450112	104293068	52146534	45005386	918494
36	Liver	Short 30	4	2.5564	92016830	90983676	45491838	38880602	890723
37	Liver	Short 37	1	2.2167	103797178	102691574	51345787	43484237	887236
38	Liver	Short 37	2	2.4705	89372226	88444744	44222372	37219334	769483
39	Liver	Short 37	3	2.43	87750472	86806742	43403371	37272171	777418
40	Liver	Short 37	4	2.5508	98720000	97666840	48833420	41758530	894557

## Sheet: Table S6
Table S6. Overview of ATAC-seq data.
No.	Tissue	Treatment	Replicate	Raw reads	Cleaned reads	mapped reads	filtered reads	peak count
1	Brain	Long 25	1	113416324	113397962	110233491	71770734	141267
2	Brain	Long 25	2	182632094	182595812	178335243	113857346	193567
3	Brain	Long 30	1	99899580	99876902	97960440	67200204	160377
4	Brain	Long 30	2	184487882	184457250	178029145	103445736	140833
5	Brain	Short 25	1	149256262	149230724	145812273	98709306	137611
6	Brain	Short 25	2	189245072	189215370	184203540	115435020	62558
7	Brain	Short 30	1	178379668	178348914	174192873	118145046	166057
8	Brain	Short 30	2	178687124	178658548	173726075	116302834	122781
9	Brain	Short 37	1	73982368	73968056	72496219	47798568	87390
10	Brain	Short 37	2	178307920	178280684	174606030	122962870	213767
11	Liver	Long 25	1	145718172	145699144	142810924	90852880	82830
12	Liver	Long 25	2	220218356	220192806	214572957	132499418	98730
13	Liver	Long 30	1	199971176	199945900	191566816	109433954	82832
14	Liver	Long 30	2	169740544	169725048	166917394	101922968	117565
15	Liver	Short 25	1	273225138	273197218	263146425	151887994	167282
16	Liver	Short 25	2	186235150	186210590	179910890	112756296	102620
17	Liver	Short 30	1	201513060	201486402	192612808	112649556	96678
18	Liver	Short 30	2	228783712	228754018	220768562	138784972	102305
19	Liver	Short 37	1	178792670	178769272	173569190	109825884	102823
20	Liver	Short 37	2	127364294	127348436	121926361	67360090	85635

## Sheet: Table S7
Table S7. Differentially expressed genes (DEGs) in the brain (a) and liver (b) under each temperature condition. “Up” and “down” indicate increased and decreased expression, respectively, in each temperature condition (Long 30: exposure to 30°C for >50 days; Short 30 and Short 37: exposure to 30°C or 37°C for 4 hours) compared with the control group (25°C) over the same duration (Long 25: exposur…
(a) Brain						(b) Liver
GeneID	Name	Long 25 vs Long 30	Short 25 vs Short 30	Short 25 vs Short 37		GeneID	Name	Long 25 vs Long 30	Short 25 vs Short 30	Short 25 vs Short 37
Parpi0003046	BHLHE23	UP	UP	UP		Parpi0012251	PARP12	Down	Down	Down
Parpi0009423	JARID2	Down	Down	Down		Parpi0013850	NA	Down	Down	Down
Parpi0011606	EHMT2	UP	UP	UP		Parpi0017612	TRIM7	Down	Down	Down
Parpi0011693	DGCR8	Down	Down	Down		Parpi0019906	NA	Down	Down	Down
Parpi0022377	PPP1R10	UP	UP	UP		Parpi0020308	RNASEH2B	Down	Down	Down
Parpi0000090	MGEA5	NA	Down	Down		Parpi0032334	NA	Down	Down	Down
Parpi0000235	SLCO2B1	NA	Down	Down		Parpi0000430	MME	UP	UP	NA
Parpi0000396	HPS3	NA	Down	Down		Parpi0002192	ISG15	Down	Down	NA
Parpi0000408	EIF2A	NA	Down	Down		Parpi0003917	IFIT5	Down	Down	NA
Parpi0000467	IFT80	NA	UP	UP		Parpi0005265	NA	Down	Down	NA
Parpi0000766	MAP3K15	NA	Down	Down		Parpi0008314	MPEG1	Down	Down	NA
Parpi0000893	INTU	NA	UP	UP		Parpi0012830	SPATS2	Down	Down	NA
Parpi0001404	ZMYM2	NA	UP	UP		Parpi0014606	USP18	Down	Down	NA
Parpi0001471	HSPH1	NA	UP	UP		Parpi0023539	IFIT5	Down	Down	NA
Parpi0001802	SREK1	NA	UP	UP		Parpi0024293	CMPK2	Down	Down	NA
Parpi0002155	RNF185	NA	Down	Down		Parpi0029045	NA	Down	Down	NA
Parpi0002277	NA	NA	UP	UP		Parpi0000894	HSPA4L	NA	UP	UP
Parpi0002304	GNAI1	NA	UP	UP		Parpi0001062	NEK3	NA	UP	UP
Parpi0002495	GALE	NA	UP	UP		Parpi0001437	ATP8A2	NA	Down	Down
Parpi0002788	MIB1	NA	UP	UP		Parpi0001471	HSPH1	NA	UP	UP
Parpi0002848	ST18	NA	UP	UP		Parpi0001976	NA	NA	Down	Down
Parpi0002899	CRELD2	NA	UP	UP		Parpi0003448	NA	NA	Down	Down
Parpi0002955	ING3	NA	Down	Down		Parpi0004290	MPDZ	NA	UP	UP
Parpi0003000	IFRD1	NA	Down	Down		Parpi0005091	NA	NA	UP	UP
Parpi0003158	RBM12B	NA	UP	UP		Parpi0005275	LRRC72	NA	UP	UP
Parpi0003436	ZBTB6	NA	Down	Down		Parpi0005458	PLA2G15	NA	UP	UP
Parpi0003480	XPO7	NA	UP	UP		Parpi0006638	NA	NA	Down	Down
Parpi0003882	NA	NA	UP	UP		Parpi0006975	PDGFRL	NA	Down	Down
Parpi0004410	GTF2B	NA	Down	Down		Parpi0007353	NA	NA	Down	Down
Parpi0004729	ASCL1	NA	UP	UP		Parpi0009528	VPS13D	NA	UP	UP
Parpi0004734	TDG	NA	Down	Down		Parpi0011086	MLL2	NA	UP	UP
Parpi0005125	ZFC3H1	NA	UP	UP		Parpi0013350	MACF1	NA	UP	UP
Parpi0005144	CPSF6	NA	UP	UP		Parpi0013353	MACF1	NA	UP	UP
Parpi0005354	CHN2	NA	Down	Down		Parpi0014097	SIPA1L2	NA	UP	UP
Parpi0005897	SRSF5	NA	Down	Down		Parpi0015085	SOWAHA	NA	Down	Down
Parpi0005909	SRSF4	NA	Down	Down		Parpi0015908	FKBP15	NA	UP	UP
Parpi0006711	TNRC6B	NA	UP	UP		Parpi0016069	NA	NA	Down	Down
Parpi0006811	PRICKLE2	NA	Down	Down		Parpi0016329	CISH	NA	UP	UP
Parpi0006975	PDGFRL	NA	Down	Down		Parpi0017763	SLC22A17	NA	UP	UP
Parpi0007040	FKTN	NA	UP	UP		Parpi0018523	IREB2	NA	UP	UP
Parpi0007396	LYVE1	NA	UP	UP		Parpi0021021	HSP90AB1	NA	UP	UP
Parpi0007819	MEIS2	NA	Down	Down		Parpi0022549	TRIM7	NA	Down	Down
Parpi0008295	MS4A15	NA	Down	Down		Parpi0024050	SRSF1	NA	UP	UP
Parpi0008634	SLC22A8	NA	Down	Down		Parpi0024065	NA	NA	Down	Down
Parpi0008647	RBM4B	NA	UP	UP		Parpi0031927	CYP2R1	NA	UP	UP
Parpi0008919	NKAIN2	NA	Down	Down		Parpi0000202	MAP3K13	UP	NA	UP
Parpi0009424	NA	NA	Down	Down		Parpi0000604	NA	Down	NA	Down
Parpi0009700	PPAPDC1A	NA	UP	UP		Parpi0000900	C4ORF29	UP	NA	UP
Parpi0011337	DNAJB4	NA	UP	UP		Parpi0000916	PCDH19	UP	NA	UP
Parpi0011452	WDR67	NA	UP	UP		Parpi0001054	DDX60	Down	NA	Down
Parpi0011547	HSPA5	NA	UP	UP		Parpi0001107	TOMM34	Down	NA	UP
Parpi0011972	STK36	NA	UP	UP		Parpi0002069	KCTD16	Down	NA	Down
Parpi0012372	NPB	NA	Down	Down		Parpi0004478	NA	UP	NA	Down
Parpi0012522	DDX3X	NA	Down	Down		Parpi0004714	PARP12	Down	NA	Down
Parpi0012871	METTL7A	NA	Down	Down		Parpi0010705	NA	Down	NA	UP
Parpi0012876	FAM186B	NA	UP	UP		Parpi0012971	SLC26A5	UP	NA	UP
Parpi0014121	WNT10A	NA	Down	Down		Parpi0013199	CDCA4	UP	NA	UP
Parpi0014944	NARF	NA	UP	UP		Parpi0014776	IFIH1	Down	NA	Down
Parpi0015970	ATXN3	NA	UP	UP		Parpi0014857	TRIM69	Down	NA	Down
Parpi0016115	CHPF2	NA	Down	Down		Parpi0015547	PRPSAP2	UP	NA	UP
Parpi0016503	TCF4	NA	Down	Down		Parpi0016745	PAX4	UP	NA	UP
Parpi0016525	NA	NA	UP	UP		Parpi0017311	SLC25A22	UP	NA	UP
Parpi0017904	MARS	NA	UP	UP		Parpi0017688	LDHA	UP	NA	Down
Parpi0017994	EIF4A2	NA	Down	Down		Parpi0017839	NA	Down	NA	Down
Parpi0019350	CDH12	NA	Down	Down		Parpi0018058	EIF4A2	UP	NA	UP
Parpi0020119	C15ORF40	NA	Down	Down		Parpi0018809	S100A9	Down	NA	Down
Parpi0020632	ETHE1	NA	Down	Down		Parpi0019001	CLK4	UP	NA	UP
Parpi0021123	SURF2	NA	Down	Down		Parpi0019442	JUND	Down	NA	UP
Parpi0022041	KDM6B	NA	Down	Down		Parpi0020298	CKAP2	Down	NA	Down
Parpi0022813	C19ORF44	NA	UP	UP		Parpi0020352	CEP70	UP	NA	Down
Parpi0022876	FTSJ3	NA	UP	UP		Parpi0022017	PER1	UP	NA	UP
Parpi0024783	NR4A2	NA	Down	Down		Parpi0022568	NT5C1A	Down	NA	Down
Parpi0024860	PRPF39	NA	UP	UP		Parpi0024018	LRR1	UP	NA	UP
Parpi0025329	C9ORF174	NA	Down	Down		Parpi0024153	MST1R	Down	NA	UP
Parpi0026003	C1ORF51	NA	Down	Down		Parpi0024596	IRGC	Down	NA	Down
Parpi0028404	TTC9B	NA	UP	UP		Parpi0024597	IRGC	Down	NA	Down
Parpi0029366	NA	NA	Down	Down		Parpi0025434	NA	UP	NA	Down
Parpi0033633	KDM6B	NA	Down	Down		Parpi0027871	PSMB5	Down	NA	Down
Parpi0000724	GEMIN8	Down	NA	Down		Parpi0028005	NA	Down	NA	Down
Parpi0000925	SETD7	UP	NA	UP		Parpi0030051	SLC25A34	UP	NA	UP
Parpi0001976	NA	Down	NA	Down		Parpi0033293	NA	Down	NA	Down
Parpi0003115	PMP2	Down	NA	Down		Parpi0034361	IRGC	Down	NA	Down
Parpi0004071	NUDT12	UP	NA	UP		Parpi0000457	RARRES1	Down	NA	NA
Parpi0004318	PLIN2	UP	NA	UP		Parpi0000662	P2RY8	Down	NA	NA
Parpi0005147	SLC35E3	Down	NA	Down		Parpi0000737	ACE2	UP	NA	NA
Parpi0005324	HNRNPA2B1	UP	NA	UP		Parpi0000918	CCRN4L	Down	NA	NA
Parpi0007342	NA	UP	NA	UP		Parpi0000944	FREM2	UP	NA	NA
Parpi0007887	TRMT1L	UP	NA	UP		Parpi0001001	NA	UP	NA	NA
Parpi0008746	ANKRD6	UP	NA	UP		Parpi0001335	CD46	UP	NA	NA
Parpi0009269	RTCA	Down	NA	Down		Parpi0001527	NA	UP	NA	NA
Parpi0009913	GCA	Down	NA	Down		Parpi0001538	NA	UP	NA	NA
Parpi0010198	PSMF1	Down	NA	Down		Parpi0001681	FBXO4	Down	NA	NA
Parpi0010735	METAP1	Down	NA	Down		Parpi0001795	CENPK	Down	NA	NA
Parpi0010766	CAPN13	UP	NA	Down		Parpi0001814	CCNB2	Down	NA	NA
Parpi0010950	DDX46	Down	NA	Down		Parpi0002149	SFI1	UP	NA	NA
Parpi0012899	NR4A2	Down	NA	Down		Parpi0002260	SLC26A5	UP	NA	NA
Parpi0014463	NA	UP	NA	UP		Parpi0002270	NAMPT	Down	NA	NA
Parpi0017965	AGFG2	Down	NA	Down		Parpi0002289	ARMC10	UP	NA	NA
Parpi0018058	EIF4A2	UP	NA	UP		Parpi0002514	MAP7D1	Down	NA	NA
Parpi0021508	MYO7A	UP	NA	UP		Parpi0002624	COL7A1	UP	NA	NA
Parpi0021583	DNAJA4	UP	NA	UP		Parpi0002786	ESCO1	Down	NA	NA
Parpi0022069	NA	UP	NA	UP		Parpi0003000	IFRD1	Down	NA	NA
Parpi0022244	INTS10	Down	NA	Down		Parpi0003164	NA	UP	NA	NA
Parpi0023213	SAFB	UP	NA	UP		Parpi0003334	AIFM2	Down	NA	NA
Parpi0024137	NA	Down	NA	Down		Parpi0003339	C10ORF54	Down	NA	NA
Parpi0025076	ICAM5	UP	NA	Down		Parpi0003501	MTHFD2L	Down	NA	NA
Parpi0001223	IPO9	UP	NA	NA		Parpi0003753	CHI3L1	Down	NA	NA
Parpi0001407	GJB1	Down	NA	NA		Parpi0004071	NUDT12	UP	NA	NA
Parpi0001860	HEXB	Down	NA	NA		Parpi0004661	IFIH1	Down	NA	NA
Parpi0003334	AIFM2	Down	NA	NA		Parpi0004699	AKR1D1	UP	NA	NA
Parpi0005465	CFDP1	UP	NA	NA		Parpi0004815	SLC47A1	UP	NA	NA
Parpi0007702	CDS1	Down	NA	NA		Parpi0004826	NA	UP	NA	NA
Parpi0008272	CYB561	Down	NA	NA		Parpi0004911	SERPINF1	UP	NA	NA
Parpi0009500	AGMAT	UP	NA	NA		Parpi0004940	NCF1	Down	NA	NA
Parpi0011423	ENTPD6	UP	NA	NA		Parpi0005077	CCL4	Down	NA	NA
Parpi0014538	NA	UP	NA	NA		Parpi0005128	TSPAN8	UP	NA	NA
Parpi0015876	NA	UP	NA	NA		Parpi0005440	CEBPG	Down	NA	NA
Parpi0018326	SS2	Down	NA	NA		Parpi0005536	BCMO1	UP	NA	NA
Parpi0018553	C19ORF71	UP	NA	NA		Parpi0005743	NA	UP	NA	NA
Parpi0019215	GNRHR	UP	NA	NA		Parpi0005872	TLR6	UP	NA	NA
Parpi0019430	C19ORF54	UP	NA	NA		Parpi0005922	PLEKHH2	UP	NA	NA
Parpi0019775	SLC20A2	Down	NA	NA		Parpi0005971	LRP4	UP	NA	NA
Parpi0021350	RSPH3	UP	NA	NA		Parpi0006084	ACP2	Down	NA	NA
Parpi0021660	NA	Down	NA	NA		Parpi0006122	CMTM8	Down	NA	NA
Parpi0022811	TCERG1	UP	NA	NA		Parpi0006162	SGOL1	Down	NA	NA
Parpi0024616	IFT140	UP	NA	NA		Parpi0006181	NA	UP	NA	NA
Parpi0029120	PCDHAC2	Down	NA	NA		Parpi0006243	CYP4B1	UP	NA	NA
Parpi0030510	NA	Down	NA	NA		Parpi0006334	DHCR24	Down	NA	NA
Parpi0031201	ZNF215	Down	NA	NA		Parpi0006601	AMDHD1	UP	NA	NA
Parpi0000738	TMEM27	NA	Down	NA		Parpi0006988	KLKB1	UP	NA	NA
Parpi0000788	NA	NA	UP	NA		Parpi0007023	ALDOB	UP	NA	NA
Parpi0000822	AGXT2L1	NA	UP	NA		Parpi0007204	EPCAM	UP	NA	NA
Parpi0001812	NA	NA	UP	NA		Parpi0007273	NA	UP	NA	NA
Parpi0002385	E2F3	NA	UP	NA		Parpi0007358	PDE3B	UP	NA	NA
Parpi0003946	RBP4	NA	Down	NA		Parpi0007522	CACNB4	UP	NA	NA
Parpi0009614	ANKRD65	NA	UP	NA		Parpi0007645	NA	Down	NA	NA
Parpi0012251	PARP12	NA	Down	NA		Parpi0007735	HERC4	Down	NA	NA
Parpi0013576	ACSF2	NA	UP	NA		Parpi0007739	NA	UP	NA	NA
Parpi0013941	NA	NA	Down	NA		Parpi0008327	YPEL4	UP	NA	NA
Parpi0019090	GCOM1	NA	Down	NA		Parpi0008563	NA	Down	NA	NA
Parpi0019900	EIF5	NA	Down	NA		Parpi0009021	TRPM6	UP	NA	NA
Parpi0022826	IL12RB1	NA	UP	NA		Parpi0009177	ZNF608	UP	NA	NA
Parpi0023539	IFIT5	NA	Down	NA		Parpi0009182	GRAMD3	UP	NA	NA
Parpi0023714	FNDC8	NA	UP	NA		Parpi0009626	PUSL1	UP	NA	NA
Parpi0000005	NA	NA	NA	UP		Parpi0009775	CITED4	UP	NA	NA
Parpi0000009	TECTB	NA	NA	Down		Parpi0009826	GART	UP	NA	NA
Parpi0000013	SHOC2	NA	NA	UP		Parpi0009912	IFIH1	Down	NA	NA
Parpi0000017	SMC3	NA	NA	Down		Parpi0009930	CSRNP3	UP	NA	NA
Parpi0000021	MXI1	NA	NA	UP		Parpi0009956	KBTBD5	UP	NA	NA
Parpi0000022	ADD1	NA	NA	Down		Parpi0010096	BIRC2	Down	NA	NA
Parpi0000027	SORCS1	NA	NA	Down		Parpi0010581	TMEM25	UP	NA	NA
Parpi0000029	SORCS3	NA	NA	Down		Parpi0010776	CLIP4	UP	NA	NA
Parpi0000040	OBFC1	NA	NA	Down		Parpi0010837	SLC37A2	UP	NA	NA
Parpi0000041	SH3PXD2A	NA	NA	Down		Parpi0010926	TGFBI	Down	NA	NA
Parpi0000042	NEURL	NA	NA	UP		Parpi0011052	XIRP2	UP	NA	NA
Parpi0000045	CALHM2	NA	NA	UP		Parpi0011053	XIRP1	UP	NA	NA
Parpi0000051	NT5C2	NA	NA	Down		Parpi0011209	SAMSN1	Down	NA	NA
Parpi0000054	NA	NA	NA	Down		Parpi0011283	VRK1	Down	NA	NA
Parpi0000064	TMEM180	NA	NA	UP		Parpi0011505	ADCY8	UP	NA	NA
Parpi0000083	FBXW11	NA	NA	Down		Parpi0011790	CX3CR1	Down	NA	NA
Parpi0000084	SLC2A5	NA	NA	UP		Parpi0011902	UNC93B1	Down	NA	NA
Parpi0000092	C10ORF76	NA	NA	UP		Parpi0012061	GALNTL6	UP	NA	NA
Parpi0000096	PPRC1	NA	NA	UP		Parpi0012098	CYP1B1	UP	NA	NA
Parpi0000099	SLIT2	NA	NA	Down		Parpi0012186	MID1IP1	Down	NA	NA
Parpi0000101	ARHGAP19	NA	NA	Down		Parpi0012252	TTC38	UP	NA	NA
Parpi0000105	ZDHHC16	NA	NA	UP		Parpi0012298	CD9	Down	NA	NA
Parpi0000106	MMS19	NA	NA	UP		Parpi0012309	NA	UP	NA	NA
Parpi0000107	UBTD2	NA	NA	Down		Parpi0012329	NAV3	UP	NA	NA
Parpi0000110	MORN4	NA	NA	UP		Parpi0012696	SPR	UP	NA	NA
Parpi0000116	GOLGA7B	NA	NA	UP		Parpi0012707	NA	UP	NA	NA
Parpi0000132	COX15	NA	NA	Down		Parpi0012729	LOXL3	UP	NA	NA
Parpi0000134	NA	NA	NA	UP		Parpi0012858	TRIM25	Down	NA	NA
Parpi0000135	DNMBP	NA	NA	UP		Parpi0012931	STEAP1	Down	NA	NA
Parpi0000143	PARL	NA	NA	Down		Parpi0013067	ZC3H6	UP	NA	NA
Parpi0000145	YEATS2	NA	NA	Down		Parpi0013099	GAS1	UP	NA	NA
Parpi0000146	KLHL24	NA	NA	UP		Parpi0013156	ESR2	Down	NA	NA
Parpi0000149	FAM123C	NA	NA	Down		Parpi0013344	RNF19B	Down	NA	NA
Parpi0000151	FAM168B	NA	NA	Down		Parpi0013446	NA	UP	NA	NA
Parpi0000155	HS6ST1	NA	NA	UP		Parpi0013557	OTOP3	UP	NA	NA
Parpi0000157	UGGT2	NA	NA	UP		Parpi0013560	FADS6	UP	NA	NA
Parpi0000159	AMMECR1	NA	NA	Down		Parpi0013627	CDR2	Down	NA	NA
Parpi0000167	IWS1	NA	NA	Down		Parpi0013758	TAGAP	Down	NA	NA
Parpi0000168	PROC	NA	NA	UP		Parpi0013888	CASC5	Down	NA	NA
Parpi0000169	PROC	NA	NA	UP		Parpi0014143	NA	Down	NA	NA
Parpi0000171	SAG	NA	NA	UP		Parpi0014163	CEP112	UP	NA	NA
Parpi0000172	ATG16L1	NA	NA	Down		Parpi0014248	TCTN1	UP	NA	NA
Parpi0000175	NGEF	NA	NA	Down		Parpi0014515	NA	Down	NA	NA
Parpi0000177	GIGYF2	NA	NA	Down		Parpi0014675	TOR3A	Down	NA	NA
Parpi0000201	EHHADH	NA	NA	UP		Parpi0014830	CD276	UP	NA	NA
Parpi0000202	MAP3K13	NA	NA	UP		Parpi0014876	PKM	Down	NA	NA
Parpi0000204	SENP1	NA	NA	UP		Parpi0014883	BCL2A1	Down	NA	NA
Parpi0000206	TRA2B	NA	NA	Down		Parpi0014884	MAPK6	Down	NA	NA
Parpi0000213	NA	NA	NA	Down		Parpi0015077	NA	UP	NA	NA
Parpi0000217	C21ORF2	NA	NA	UP		Parpi0015189	PPAPDC2	Down	NA	NA
Parpi0000221	TBCCD1	NA	NA	UP		Parpi0015296	GAPDH	UP	NA	NA
Parpi0000226	DZIP1L	NA	NA	Down		Parpi0015409	NA	UP	NA	NA
Parpi0000228	EPHB1	NA	NA	Down		Parpi0015658	MX1	Down	NA	NA
Parpi0000232	AMOTL2	NA	NA	UP		Parpi0015721	TDRD12	UP	NA	NA
Parpi0000233	RYK	NA	NA	UP		Parpi0015763	SGK1	Down	NA	NA
Parpi0000238	MFI2	NA	NA	Down		Parpi0015992	NA	UP	NA	NA
Parpi0000255	BOK	NA	NA	UP		Parpi0016193	NA	Down	NA	NA
Parpi0000257	STK25	NA	NA	UP		Parpi0016410	SACS	Down	NA	NA
Parpi0000258	FRMD7	NA	NA	UP		Parpi0016459	MYADM	Down	NA	NA
Parpi0000261	HDLBP	NA	NA	UP		Parpi0016562	CCL19	Down	NA	NA
Parpi0000270	ANKMY1	NA	NA	Down		Parpi0016617	NA	Down	NA	NA
Parpi0000282	HES6	NA	NA	UP		Parpi0016742	DENND6A	UP	NA	NA
Parpi0000284	PER2	NA	NA	UP		Parpi0016808	TYMP	UP	NA	NA
Parpi0000335	DOCK11	NA	NA	Down		Parpi0016894	FMO5	UP	NA	NA
Parpi0000355	DNER	NA	NA	Down		Parpi0016968	CD14	Down	NA	NA
Parpi0000359	ZBTB38	NA	NA	UP		Parpi0017066	GRB7	UP	NA	NA
Parpi0000362	RNF7	NA	NA	Down		Parpi0017231	TACC2	Down	NA	NA
Parpi0000363	GRK7	NA	NA	UP		Parpi0017636	CRISP1	Down	NA	NA
Parpi0000364	ATP1B3	NA	NA	Down		Parpi0018015	ACADVL	UP	NA	NA
Parpi0000366	GK5	NA	NA	Down		Parpi0018115	CRAT	UP	NA	NA
Parpi0000367	XRN1	NA	NA	Down		Parpi0018203	LIPE	Down	NA	NA
Parpi0000369	PLS3	NA	NA	UP		Parpi0018502	MATK	Down	NA	NA
Parpi0000373	U2SURP	NA	NA	Down		Parpi0018621	NA	Down	NA	NA
Parpi0000376	SLC9A9	NA	NA	Down		Parpi0018636	BCL7C	Down	NA	NA
Parpi0000377	NA	NA	NA	UP		Parpi0018773	GREB1	UP	NA	NA
Parpi0000393	CPB2	NA	NA	Down		Parpi0018894	DKKL1	Down	NA	NA
Parpi0000394	GYG1	NA	NA	Down		Parpi0018930	SULT1C2	UP	NA	NA
Parpi0000407	TSC22D2	NA	NA	UP		Parpi0019012	NME5	UP	NA	NA
Parpi0000409	SELT	NA	NA	Down		Parpi0019292	IFI44	Down	NA	NA
Parpi0000424	P2RY1	NA	NA	UP		Parpi0019634	FGF21	Down	NA	NA
Parpi0000426	NGEF	NA	NA	UP		Parpi0019651	DHDH	UP	NA	NA
Parpi0000433	C3ORF33	NA	NA	UP		Parpi0020281	IDH2	UP	NA	NA
Parpi0000434	SLC33A1	NA	NA	UP		Parpi0020376	TMEM82	UP	NA	NA
Parpi0000435	GMPS	NA	NA	Down		Parpi0020380	CLCNKA	UP	NA	NA
Parpi0000463	SCHIP1	NA	NA	Down		Parpi0020462	BTN1A1	Down	NA	NA
Parpi0000469	NA	NA	NA	UP		Parpi0020590	RRM2B	Down	NA	NA
Parpi0000470	NA	NA	NA	Down		Parpi0020634	LYPD3	Down	NA	NA
Parpi0000477	NMD3	NA	NA	UP		Parpi0020857	HGFAC	UP	NA	NA
Parpi0000484	BIVM	NA	NA	UP		Parpi0020880	IRGC	Down	NA	NA
Parpi0000489	EFNB2	NA	NA	Down		Parpi0021255	BRAT1	UP	NA	NA
Parpi0000490	NA	NA	NA	Down		Parpi0021402	FUT11	UP	NA	NA
Parpi0000492	NA	NA	NA	UP		Parpi0021498	CLCN2	UP	NA	NA
Parpi0000515	ATP11A	NA	NA	UP		Parpi0021526	TNFRSF12A	Down	NA	NA
Parpi0000516	MCF2L	NA	NA	Down		Parpi0021635	WDR34	UP	NA	NA
Parpi0000517	F7	NA	NA	UP		Parpi0021966	ABCB7	UP	NA	NA
Parpi0000518	PCID2	NA	NA	UP		Parpi0021976	STAT1	Down	NA	NA
Parpi0000522	GRTP1	NA	NA	UP		Parpi0022012	NA	Down	NA	NA
Parpi0000525	ADPRH	NA	NA	UP		Parpi0022116	BPI	Down	NA	NA
Parpi0000526	TMCO3	NA	NA	Down		Parpi0022236	OGFRL1	Down	NA	NA
Parpi0000529	GAS6	NA	NA	Down		Parpi0022259	NA	UP	NA	NA
Parpi0000531	RASA2	NA	NA	Down		Parpi0023052	CYTIP	Down	NA	NA
Parpi0000545	CCDC138	NA	NA	UP		Parpi0023096	AQP8	UP	NA	NA
Parpi0000546	RANBP2	NA	NA	Down		Parpi0023189	SCD	Down	NA	NA
Parpi0000547	LIMS1	NA	NA	UP		Parpi0023194	HELLS	Down	NA	NA
Parpi0000555	ST6GAL1	NA	NA	UP		Parpi0023318	TUBGCP4	UP	NA	NA
Parpi0000557	UXS1	NA	NA	Down		Parpi0023338	NA	UP	NA	NA
Parpi0000560	NCK2	NA	NA	UP		Parpi0023542	NA	Down	NA	NA
Parpi0000564	GPR63	NA	NA	UP		Parpi0024069	ZNF296	UP	NA	NA
Parpi0000573	MFSD9	NA	NA	Down		Parpi0024086	MSANTD3	Down	NA	NA
Parpi0000574	SLC9A2	NA	NA	Down		Parpi0024292	RSAD2	Down	NA	NA
Parpi0000577	IL1RL2	NA	NA	UP		Parpi0024680	TIMP1	Down	NA	NA
Parpi0000591	PDCL3	NA	NA	Down		Parpi0024969	DDC	UP	NA	NA
Parpi0000594	LONRF3	NA	NA	UP		Parpi0025412	SLC16A4	Down	NA	NA
Parpi0000595	AFF4	NA	NA	UP		Parpi0025471	PEG10	UP	NA	NA
Parpi0000604	NA	NA	NA	Down		Parpi0025551	TGM3	Down	NA	NA
Parpi0000609	KIAA1211L	NA	NA	UP		Parpi0025594	HLA-B	Down	NA	NA
Parpi0000614	INPP4A	NA	NA	Down		Parpi0025690	MMP2	Down	NA	NA
Parpi0000627	GABRR1	NA	NA	Down		Parpi0025768	DDC	UP	NA	NA
Parpi0000647	RGN	NA	NA	Down		Parpi0025824	CERK	Down	NA	NA
Parpi0000659	CSF2RA	NA	NA	Down		Parpi0025872	NA	Down	NA	NA
Parpi0000660	SLC25A4	NA	NA	Down		Parpi0025929	NA	UP	NA	NA
Parpi0000661	ASMTL	NA	NA	Down		Parpi0026124	FETUB	UP	NA	NA
Parpi0000667	ZBED1	NA	NA	UP		Parpi0026175	SLC27A4	UP	NA	NA
Parpi0000673	GYG1	NA	NA	UP		Parpi0026763	NA	UP	NA	NA
Parpi0000676	STS	NA	NA	UP		Parpi0026852	ABCB9	Down	NA	NA
Parpi0000677	MXRA5	NA	NA	UP		Parpi0026988	PYGL	UP	NA	NA
Parpi0000690	NLGN4X	NA	NA	Down		Parpi0027416	FMO3	UP	NA	NA
Parpi0000698	NA	NA	NA	UP		Parpi0027923	CLDN3	UP	NA	NA
Parpi0000701	TBL1XR1	NA	NA	UP		Parpi0027939	POR	UP	NA	NA
Parpi0000705	SHROOM3	NA	NA	UP		Parpi0028905	CLCNKA	UP	NA	NA
Parpi0000706	WWC3	NA	NA	UP		Parpi0028980	SERPINF1	UP	NA	NA
Parpi0000715	NA	NA	NA	Down		Parpi0028991	STAT1	Down	NA	NA
Parpi0000720	RAB9B	NA	NA	UP		Parpi0029757	DHDH	UP	NA	NA
Parpi0000726	NA	NA	NA	Down		Parpi0030889	NA	UP	NA	NA
Parpi0000727	FANCB	NA	NA	UP		Parpi0031806	CYP2R1	UP	NA	NA
Parpi0000728	MOSPD2	NA	NA	UP		Parpi0031871	NA	Down	NA	NA
Parpi0000735	PIR	NA	NA	UP		Parpi0032772	NA	Down	NA	NA
Parpi0000739	ZRSR2	NA	NA	Down		Parpi0033633	KDM6B	UP	NA	NA
Parpi0000740	AP1S2	NA	NA	Down		Parpi0001033	NPY1R	NA	UP	NA
Parpi0000742	CTPS2	NA	NA	Down		Parpi0003908	LIPA	NA	Down	NA
Parpi0000744	SYAP1	NA	NA	Down		Parpi0004674	PTN	NA	Down	NA
Parpi0000747	REPS2	NA	NA	UP		Parpi0005252	ICA1	NA	Down	NA
Parpi0000769	CXORF23	NA	NA	UP		Parpi0005452	TMEM30A	NA	Down	NA
Parpi0000770	MAP7D2	NA	NA	Down		Parpi0006803	MAGI3	NA	Down	NA
Parpi0000772	EIF1AX	NA	NA	Down		Parpi0006990	FAM149B1	NA	Down	NA
Parpi0000773	RPS6KA3	NA	NA	UP		Parpi0009080	NA	NA	UP	NA
Parpi0000792	PTCHD1	NA	NA	UP		Parpi0009125	POMT2	NA	UP	NA
Parpi0000797	CXORF58	NA	NA	UP		Parpi0012006	ALCAM	NA	Down	NA
Parpi0000800	EIF2S3	NA	NA	Down		Parpi0012039	C3ORF52	NA	Down	NA
Parpi0000805	PDK3	NA	NA	Down		Parpi0013491	NA	NA	UP	NA
Parpi0000807	POLA1	NA	NA	Down		Parpi0014840	HEXB	NA	Down	NA
Parpi0000810	ARX	NA	NA	Down		Parpi0019172	TM6SF1	NA	Down	NA
Parpi0000826	SEC24A	NA	NA	UP		Parpi0019957	CYP2AB1	NA	Down	NA
Parpi0000839	TIFA	NA	NA	UP		Parpi0020410	HPX	NA	Down	NA
Parpi0000856	METTL14	NA	NA	Down		Parpi0022550	FSD2	NA	Down	NA
Parpi0000862	PDE5A	NA	NA	Down		Parpi0023260	WDR3	NA	UP	NA
Parpi0000877	TRPC7	NA	NA	UP		Parpi0027733	NA	NA	Down	NA
Parpi0000888	ANKRD50	NA	NA	UP		Parpi0030353	NA	NA	Down	NA
Parpi0000891	FAT4	NA	NA	UP		Parpi0000007	ACSL6	NA	NA	Down
Parpi0000894	HSPA4L	NA	NA	UP		Parpi0000015	PDCD4	NA	NA	Down
Parpi0000897	PLK4	NA	NA	Down		Parpi0000017	SMC3	NA	NA	Down
Parpi0000900	C4ORF29	NA	NA	UP		Parpi0000022	ADD1	NA	NA	Down
Parpi0000901	LARP1	NA	NA	UP		Parpi0000040	OBFC1	NA	NA	Down
Parpi0000903	PHF17	NA	NA	UP		Parpi0000046	PDCD11	NA	NA	UP
Parpi0000916	PCDH19	NA	NA	UP		Parpi0000049	PCGF6	NA	NA	Down
Parpi0000923	NAA15	NA	NA	UP		Parpi0000051	NT5C2	NA	NA	Down
Parpi0000929	SCOC	NA	NA	Down		Parpi0000052	CNNM2	NA	NA	UP
Parpi0000930	CLGN	NA	NA	Down		Parpi0000054	NA	NA	NA	Down
Parpi0000940	USP38	NA	NA	Down		Parpi0000068	SEMA4G	NA	NA	UP
Parpi0000950	SMAD9	NA	NA	UP		Parpi0000106	MMS19	NA	NA	UP
Parpi0000953	NA	NA	NA	Down		Parpi0000130	ENTPD4	NA	NA	UP
Parpi0000965	TMEM184C	NA	NA	Down		Parpi0000134	NA	NA	NA	UP
Parpi0000966	PRMT10	NA	NA	UP		Parpi0000135	DNMBP	NA	NA	UP
Parpi0000977	RPS3A	NA	NA	Down		Parpi0000142	CLDN15	NA	NA	Down
Parpi0000997	PLRG1	NA	NA	UP		Parpi0000143	PARL	NA	NA	Down
Parpi0001006	MAP9	NA	NA	UP		Parpi0000145	YEATS2	NA	NA	Down
Parpi0001009	GUCY1A2	NA	NA	UP		Parpi0000160	NA	NA	NA	Down
Parpi0001021	RXFP1	NA	NA	UP		Parpi0000161	WDR33	NA	NA	UP
Parpi0001024	FNIP1	NA	NA	UP		Parpi0000164	GPR17	NA	NA	Down
Parpi0001035	TMA16	NA	NA	Down		Parpi0000167	IWS1	NA	NA	Down
Parpi0001036	MARCH8	NA	NA	Down		Parpi0000168	PROC	NA	NA	Down
Parpi0001037	NA	NA	NA	Down		Parpi0000175	NGEF	NA	NA	Down
Parpi0001040	NA	NA	NA	UP		Parpi0000184	SCLY	NA	NA	UP
Parpi0001048	TLL1	NA	NA	Down		Parpi0000190	KIF1A	NA	NA	UP
Parpi0001049	NA	NA	NA	UP		Parpi0000191	AGXT	NA	NA	Down
Parpi0001056	MYPN	NA	NA	UP		Parpi0000192	ARMC8	NA	NA	UP
Parpi0001060	SH3RF1	NA	NA	Down		Parpi0000205	IGF2BP3	NA	NA	UP
Parpi0001063	CLCN3	NA	NA	Down		Parpi0000217	C21ORF2	NA	NA	UP
Parpi0001065	MFAP3L	NA	NA	UP		Parpi0000232	AMOTL2	NA	NA	UP
Parpi0001068	AADAT	NA	NA	Down		Parpi0000233	RYK	NA	NA	UP
Parpi0001074	TRAM2	NA	NA	UP		Parpi0000242	PIGX	NA	NA	Down
Parpi0001097	P2RY11	NA	NA	Down		Parpi0000277	ST6GAL1	NA	NA	UP
Parpi0001100	KCNK9	NA	NA	Down		Parpi0000284	PER2	NA	NA	UP
Parpi0001107	TOMM34	NA	NA	UP		Parpi0000332	CUL3	NA	NA	UP
Parpi0001116	FYN	NA	NA	UP		Parpi0000348	AGFG1	NA	NA	UP
Parpi0001126	TOP1	NA	NA	UP		Parpi0000359	ZBTB38	NA	NA	UP
Parpi0001129	MAFB	NA	NA	Down		Parpi0000373	U2SURP	NA	NA	Down
Parpi0001134	DHX35	NA	NA	UP		Parpi0000376	SLC9A9	NA	NA	Down
Parpi0001136	PPP1R16B	NA	NA	Down		Parpi0000393	CPB2	NA	NA	Down
Parpi0001138	ACTR5	NA	NA	UP		Parpi0000407	TSC22D2	NA	NA	UP
Parpi0001145	PTPRT	NA	NA	Down		Parpi0000408	EIF2A	NA	NA	Down
Parpi0001148	NA	NA	NA	UP		Parpi0000409	SELT	NA	NA	Down
Parpi0001152	L3MBTL1	NA	NA	UP		Parpi0000418	P2RY12	NA	NA	Down
Parpi0001153	SRSF6	NA	NA	Down		Parpi0000423	MBNL1	NA	NA	Down
Parpi0001156	DLGAP4	NA	NA	UP		Parpi0000426	NGEF	NA	NA	UP
Parpi0001157	DLGAP4	NA	NA	UP		Parpi0000427	DHX36	NA	NA	UP
Parpi0001158	TGIF2	NA	NA	UP		Parpi0000442	TIPARP	NA	NA	Down
Parpi0001162	GGT7	NA	NA	Down		Parpi0000444	LEKR1	NA	NA	Down
Parpi0001168	NA	NA	NA	Down		Parpi0000453	MLF1	NA	NA	Down
Parpi0001177	ZNF341	NA	NA	UP		Parpi0000504	ANKRD10	NA	NA	Down
Parpi0001182	NECAB3	NA	NA	Down		Parpi0000526	TMCO3	NA	NA	Down
Parpi0001184	CBFA2T2	NA	NA	Down		Parpi0000531	RASA2	NA	NA	Down
Parpi0001186	TOX2	NA	NA	Down		Parpi0000539	SOWAHC	NA	NA	UP
Parpi0001190	EDEM2	NA	NA	UP		Parpi0000547	LIMS1	NA	NA	Down
Parpi0001191	TRPC4AP	NA	NA	UP		Parpi0000560	NCK2	NA	NA	UP
Parpi0001196	SOGA1	NA	NA	UP		Parpi0000574	SLC9A2	NA	NA	Down
Parpi0001200	CHD6	NA	NA	UP		Parpi0000580	MAP4K4	NA	NA	UP
Parpi0001205	NA	NA	NA	UP		Parpi0000589	RPL31	NA	NA	Down
Parpi0001210	RBM12	NA	NA	UP		Parpi0000594	LONRF3	NA	NA	UP
Parpi0001212	CPNE2	NA	NA	Down		Parpi0000598	REV1	NA	NA	Down
Parpi0001222	LZTR1	NA	NA	Down		Parpi0000599	EIF5B	NA	NA	UP
Parpi0001225	NA	NA	NA	Down		Parpi0000623	ATP10D	NA	NA	UP
Parpi0001227	KLHL12	NA	NA	UP		Parpi0000643	CHST7	NA	NA	Down
Parpi0001236	TMEM183A	NA	NA	UP		Parpi0000649	PLCXD1	NA	NA	Down
Parpi0001241	MYBPH	NA	NA	Down		Parpi0000659	CSF2RA	NA	NA	Down
Parpi0001243	CEPT1	NA	NA	UP		Parpi0000660	SLC25A4	NA	NA	Down
Parpi0001245	LRIF1	NA	NA	UP		Parpi0000661	ASMTL	NA	NA	Down
Parpi0001251	GPR37	NA	NA	Down		Parpi0000666	DHRSX	NA	NA	Down
Parpi0001254	NAV1	NA	NA	UP		Parpi0000667	ZBED1	NA	NA	UP
Parpi0001255	NAV1	NA	NA	UP		Parpi0000668	NA	NA	NA	UP
Parpi0001263	NA	NA	NA	Down		Parpi0000693	STS	NA	NA	Down
Parpi0001266	IGFN1	NA	NA	UP		Parpi0000715	NA	NA	NA	Down
Parpi0001279	DENND2C	NA	NA	UP		Parpi0000724	GEMIN8	NA	NA	Down
Parpi0001285	SYT10	NA	NA	UP		Parpi0000732	ASB9	NA	NA	UP
Parpi0001289	AP4B1	NA	NA	UP		Parpi0000739	ZRSR2	NA	NA	Down
Parpi0001305	CTTNBP2NL	NA	NA	UP		Parpi0000769	CXORF23	NA	NA	UP
Parpi0001314	ATP5F1	NA	NA	Down		Parpi0000793	PRDX4	NA	NA	Down
Parpi0001315	WDR77	NA	NA	Down		Parpi0000813	RASSF1	NA	NA	UP
Parpi0001325	LAMB3	NA	NA	Down		Parpi0000818	HADH	NA	NA	Down
Parpi0001326	CAMK1G	NA	NA	Down		Parpi0000821	RPL34	NA	NA	Down
Parpi0001336	C4BPA	NA	NA	Down		Parpi0000826	SEC24A	NA	NA	UP
Parpi0001338	CR2	NA	NA	Down		Parpi0000833	ENPEP	NA	NA	UP
Parpi0001340	DYNC2H1	NA	NA	UP		Parpi0000843	LARP7	NA	NA	Down
Parpi0001357	MSANTD4	NA	NA	UP		Parpi0000845	CAMK2D	NA	NA	Down
Parpi0001374	ALKBH8	NA	NA	UP		Parpi0000899	C4ORF29	NA	NA	UP
Parpi0001391	C11ORF87	NA	NA	Down		Parpi0000901	LARP1	NA	NA	UP
Parpi0001392	NA	NA	NA	UP		Parpi0000902	PGRMC2	NA	NA	Down
Parpi0001393	ZC3H12B	NA	NA	UP		Parpi0000903	PHF17	NA	NA	UP
Parpi0001418	EFHA1	NA	NA	Down		Parpi0000911	PCDH10	NA	NA	UP
Parpi0001426	MIPEP	NA	NA	Down		Parpi0000923	NAA15	NA	NA	UP
Parpi0001428	SPATA13	NA	NA	Down		Parpi0000927	MAML3	NA	NA	Down
Parpi0001430	FAM123A	NA	NA	UP		Parpi0000953	NA	NA	NA	Down
Parpi0001432	MTMR6	NA	NA	Down		Parpi0000965	TMEM184C	NA	NA	Down
Parpi0001438	CDK8	NA	NA	Down		Parpi0000977	RPS3A	NA	NA	Down
Parpi0001455	PAN3	NA	NA	Down		Parpi0000984	TMEM154	NA	NA	Down
Parpi0001466	HMGB1	NA	NA	Down		Parpi0000999	FGA	NA	NA	Down
Parpi0001467	USPL1	NA	NA	UP		Parpi0001000	FGG	NA	NA	Down
Parpi0001469	MEDAG	NA	NA	Down		Parpi0001020	TMEM144	NA	NA	Down
Parpi0001473	FRY	NA	NA	UP		Parpi0001023	PPID	NA	NA	UP
Parpi0001476	N4BP2	NA	NA	Down		Parpi0001024	FNIP1	NA	NA	UP
Parpi0001477	N4BP2L2	NA	NA	UP		Parpi0001026	RAPGEF2	NA	NA	UP
Parpi0001487	LRBA	NA	NA	Down		Parpi0001036	MARCH8	NA	NA	Down
Parpi0001488	LRBA	NA	NA	Down		Parpi0001039	NA	NA	NA	Down
Parpi0001491	NBEA	NA	NA	Down		Parpi0001041	KLHL2	NA	NA	Down
Parpi0001492	DCLK1	NA	NA	UP		Parpi0001060	SH3RF1	NA	NA	UP
Parpi0001502	RFXAP	NA	NA	UP		Parpi0001064	C4ORF27	NA	NA	Down
Parpi0001505	NA	NA	NA	UP		Parpi0001085	C20ORF111	NA	NA	UP
Parpi0001520	NA	NA	NA	UP		Parpi0001100	KCNK9	NA	NA	UP
Parpi0001532	GAP43	NA	NA	Down		Parpi0001123	ZHX1	NA	NA	UP
Parpi0001537	ZDHHC23	NA	NA	UP		Parpi0001126	TOP1	NA	NA	UP
Parpi0001543	NA	NA	NA	UP		Parpi0001163	NCOA6	NA	NA	UP
Parpi0001544	BOC	NA	NA	UP		Parpi0001199	RBL1	NA	NA	Down
Parpi0001545	NA	NA	NA	UP		Parpi0001208	ROMO1	NA	NA	Down
Parpi0001551	SLC35A5	NA	NA	UP		Parpi0001212	CPNE2	NA	NA	Down
Parpi0001556	BLZF1	NA	NA	UP		Parpi0001213	NA	NA	NA	Down
Parpi0001565	TIPRL	NA	NA	Down		Parpi0001214	ASAP1	NA	NA	Down
Parpi0001566	GPR161	NA	NA	UP		Parpi0001217	GDF5	NA	NA	Down
Parpi0001567	TTF2	NA	NA	UP		Parpi0001244	DRAM2	NA	NA	Down
Parpi0001568	CPOX	NA	NA	Down		Parpi0001245	LRIF1	NA	NA	UP
Parpi0001580	TOMM70A	NA	NA	Down		Parpi0001249	PTPN7	NA	NA	Down
Parpi0001591	IMPG2	NA	NA	UP		Parpi0001270	SLC25A18	NA	NA	Down
Parpi0001592	SENP6	NA	NA	Down		Parpi0001287	HIPK3	NA	NA	UP
Parpi0001596	ZBTB11	NA	NA	UP		Parpi0001289	AP4B1	NA	NA	UP
Parpi0001597	RPL24	NA	NA	Down		Parpi0001296	SLC16A1	NA	NA	UP
Parpi0001598	CEP97	NA	NA	UP		Parpi0001298	PPM1J	NA	NA	Down
Parpi0001630	PRLR	NA	NA	UP		Parpi0001301	CAPZA2	NA	NA	Down
Parpi0001639	NADKD1	NA	NA	Down		Parpi0001313	ADORA1	NA	NA	Down
Parpi0001641	RANBP3L	NA	NA	UP		Parpi0001322	HSD11B1	NA	NA	Down
Parpi0001646	NIPBL	NA	NA	UP		Parpi0001380	NA	NA	NA	UP
Parpi0001655	LIFR	NA	NA	UP		Parpi0001394	RDX	NA	NA	UP
Parpi0001668	TTC33	NA	NA	UP		Parpi0001401	MPHOSPH8	NA	NA	UP
Parpi0001669	PRKAA2	NA	NA	Down		Parpi0001403	ZMYM2	NA	NA	Down
Parpi0001670	NA	NA	NA	Down		Parpi0001413	LATS1	NA	NA	UP
Parpi0001679	OXCT1	NA	NA	Down		Parpi0001418	EFHA1	NA	NA	Down
Parpi0001681	FBXO4	NA	NA	Down		Parpi0001428	SPATA13	NA	NA	UP
Parpi0001685	SEPP1	NA	NA	Down		Parpi0001432	MTMR6	NA	NA	Down
Parpi0001686	ZNF131	NA	NA	Down		Parpi0001444	RPL21	NA	NA	Down
Parpi0001687	NIM1	NA	NA	Down		Parpi0001454	FLT3	NA	NA	Down
Parpi0001698	MRPS30	NA	NA	UP		Parpi0001466	HMGB1	NA	NA	Down
Parpi0001701	EMB	NA	NA	Down		Parpi0001469	MEDAG	NA	NA	Down
Parpi0001715	PELO	NA	NA	UP		Parpi0001502	RFXAP	NA	NA	UP
Parpi0001716	ITGA1	NA	NA	Down		Parpi0001504	B4GALT4	NA	NA	Down
Parpi0001740	SKIV2L2	NA	NA	UP		Parpi0001537	ZDHHC23	NA	NA	UP
Parpi0001751	SETD9	NA	NA	Down		Parpi0001540	APOVLDLII	NA	NA	Down
Parpi0001754	GPBP1	NA	NA	UP		Parpi0001545	NA	NA	NA	UP
Parpi0001758	PLK3	NA	NA	Down		Parpi0001561	DPT	NA	NA	Down
Parpi0001760	PDE4D	NA	NA	UP		Parpi0001568	CPOX	NA	NA	Down
Parpi0001765	ELOVL7	NA	NA	UP		Parpi0001574	CMSS1	NA	NA	Down
Parpi0001767	ERCC8	NA	NA	Down		Parpi0001590	NA	NA	NA	UP
Parpi0001782	HTR1A	NA	NA	UP		Parpi0001596	ZBTB11	NA	NA	UP
Parpi0001793	ADAMTS6	NA	NA	UP		Parpi0001597	RPL24	NA	NA	Down
Parpi0001798	NA	NA	NA	Down		Parpi0001598	CEP97	NA	NA	UP
Parpi0001799	SGTA	NA	NA	Down		Parpi0001628	DNAJC21	NA	NA	UP
Parpi0001816	CENPH	NA	NA	UP		Parpi0001630	PRLR	NA	NA	UP
Parpi0001818	SERINC5	NA	NA	Down		Parpi0001635	IL7R	NA	NA	Down
Parpi0001821	CMYA5	NA	NA	Down		Parpi0001646	NIPBL	NA	NA	UP
Parpi0001825	JMY	NA	NA	UP		Parpi0001649	WDR70	NA	NA	Down
Parpi0001827	DMGDH	NA	NA	Down		Parpi0001668	TTC33	NA	NA	UP
Parpi0001836	OTP	NA	NA	Down		Parpi0001669	PRKAA2	NA	NA	Down
Parpi0001837	WDR41	NA	NA	Down		Parpi0001670	NA	NA	NA	Down
Parpi0001838	PDE8B	NA	NA	Down		Parpi0001685	SEPP1	NA	NA	Down
Parpi0001840	CRHBP	NA	NA	Down		Parpi0001689	C5ORF28	NA	NA	UP
Parpi0001844	IQGAP1	NA	NA	Down		Parpi0001691	PAIP1	NA	NA	UP
Parpi0001846	SV2C	NA	NA	Down		Parpi0001701	EMB	NA	NA	Down
Parpi0001851	POLK	NA	NA	UP		Parpi0001721	FST	NA	NA	UP
Parpi0001853	HMGCR	NA	NA	UP		Parpi0001728	CSPG4	NA	NA	Down
Parpi0001858	NSA2	NA	NA	Down		Parpi0001733	GZMA	NA	NA	Down
Parpi0001859	GFM2	NA	NA	UP		Parpi0001734	CDC20B	NA	NA	UP
Parpi0001864	ARHGEF2	NA	NA	Down		Parpi0001738	CCNO	NA	NA	UP
Parpi0001866	ANKRA2	NA	NA	Down		Parpi0001751	SETD9	NA	NA	Down
Parpi0001867	BTF3	NA	NA	Down		Parpi0001752	MIER3	NA	NA	UP
Parpi0001873	FCHO2	NA	NA	UP		Parpi0001754	GPBP1	NA	NA	UP
Parpi0001874	TNPO1	NA	NA	UP		Parpi0001758	PLK3	NA	NA	UP
Parpi0001880	NA	NA	NA	Down		Parpi0001760	PDE4D	NA	NA	UP
Parpi0001883	GTF2H2	NA	NA	Down		Parpi0001765	ELOVL7	NA	NA	UP
Parpi0001886	RAD17	NA	NA	Down		Parpi0001776	KIF2A	NA	NA	UP
Parpi0001889	FAM151B	NA	NA	Down		Parpi0001798	NA	NA	NA	Down
Parpi0001895	ZCCHC9	NA	NA	UP		Parpi0001806	CD180	NA	NA	Down
Parpi0001900	NA	NA	NA	Down		Parpi0001825	JMY	NA	NA	UP
Parpi0001907	XRCC4	NA	NA	UP		Parpi0001827	DMGDH	NA	NA	Down
Parpi0001908	VCAN	NA	NA	Down		Parpi0001842	F2RL1	NA	NA	UP
Parpi0001934	BIRC2	NA	NA	UP		Parpi0001843	F2R	NA	NA	Down
Parpi0001935	THOC2	NA	NA	Down		Parpi0001845	F2RL2	NA	NA	Down
Parpi0001937	GRIA2	NA	NA	Down		Parpi0001846	SV2C	NA	NA	Down
Parpi0001940	MCTS1	NA	NA	Down		Parpi0001850	ANKDD1B	NA	NA	Down
Parpi0001942	CUL4B	NA	NA	Down		Parpi0001856	GCNT1	NA	NA	Down
Parpi0001949	NA	NA	NA	Down		Parpi0001864	ARHGEF2	NA	NA	Down
Parpi0001953	SEPT6	NA	NA	Down		Parpi0001883	GTF2H2	NA	NA	Down
Parpi0001956	CXORF56	NA	NA	Down		Parpi0001886	RAD17	NA	NA	Down
Parpi0001957	SLC25A4	NA	NA	Down		Parpi0001892	MSH3	NA	NA	Down
Parpi0001959	NA	NA	NA	UP		Parpi0001894	CKMT2	NA	NA	Down
Parpi0001961	KIAA1210	NA	NA	Down		Parpi0001900	NA	NA	NA	Down
Parpi0001962	NA	NA	NA	Down		Parpi0001940	MCTS1	NA	NA	Down
Parpi0001963	COMMD5	NA	NA	Down		Parpi0001949	NA	NA	NA	Down
Parpi0001967	NRK	NA	NA	UP		Parpi0001951	NA	NA	NA	Down
Parpi0001972	NPAS2	NA	NA	UP		Parpi0001955	NA	NA	NA	UP
Parpi0001978	MTMR1	NA	NA	Down		Parpi0001959	NA	NA	NA	UP
Parpi0001981	TMEM185A	NA	NA	Down		Parpi0001963	COMMD5	NA	NA	Down
Parpi0001988	SLITRK2	NA	NA	UP		Parpi0001973	VMA21	NA	NA	Down
Parpi0001990	SLITRK1	NA	NA	Down		Parpi0001978	MTMR1	NA	NA	Down
Parpi0001993	SOX3	NA	NA	Down		Parpi0001982	IDS	NA	NA	Down
Parpi0001995	ATP11C	NA	NA	UP		Parpi0002002	NA	NA	NA	Down
Parpi0001996	MCF2	NA	NA	Down		Parpi0002020	PHF6	NA	NA	UP
Parpi0001999	FGF13	NA	NA	Down		Parpi0002039	LRCH3	NA	NA	UP
Parpi0002002	NA	NA	NA	Down		Parpi0002044	FOXO4	NA	NA	UP
Parpi0002015	NA	NA	NA	Down		Parpi0002053	MED12L	NA	NA	UP
Parpi0002018	FAM122B	NA	NA	Down		Parpi0002059	GJA5	NA	NA	UP
Parpi0002026	NA	NA	NA	UP		Parpi0002073	NA	NA	NA	Down
Parpi0002030	STK25	NA	NA	Down		Parpi0002074	NA	NA	NA	Down
Parpi0002037	PLS3	NA	NA	UP		Parpi0002078	CCNB3	NA	NA	Down
Parpi0002044	FOXO4	NA	NA	UP		Parpi0002111	SLC2A11	NA	NA	Down
Parpi0002051	NA	NA	NA	Down		Parpi0002118	GSTT1	NA	NA	UP
Parpi0002053	MED12L	NA	NA	UP		Parpi0002122	NA	NA	NA	UP
Parpi0002056	NLGN1	NA	NA	UP		Parpi0002125	CCDC74A	NA	NA	Down
Parpi0002058	GJB1	NA	NA	Down		Parpi0002152	PATZ1	NA	NA	Down
Parpi0002060	ZMYM3	NA	NA	UP		Parpi0002153	PIK3IP1	NA	NA	Down
Parpi0002064	OGT	NA	NA	Down		Parpi0002168	NA	NA	NA	UP
Parpi0002066	NA	NA	NA	Down		Parpi0002189	PXMP2	NA	NA	Down
Parpi0002069	KCTD16	NA	NA	Down		Parpi0002200	MORC2	NA	NA	UP
Parpi0002072	KLF8	NA	NA	Down		Parpi0002222	RHBDD3	NA	NA	Down
Parpi0002074	NA	NA	NA	Down		Parpi0002223	EWSR1	NA	NA	Down
Parpi0002075	NA	NA	NA	Down		Parpi0002225	GAS2L1	NA	NA	UP
Parpi0002076	CLCN3	NA	NA	UP		Parpi0002240	TBC1D10B	NA	NA	UP
Parpi0002082	PHKA1	NA	NA	Down		Parpi0002242	PRKAB1	NA	NA	Down
Parpi0002083	HDAC8	NA	NA	UP		Parpi0002248	GCN1L1	NA	NA	Down
Parpi0002084	RPS4X	NA	NA	Down		Parpi0002250	SRRM4	NA	NA	UP
Parpi0002085	NA	NA	NA	UP		Parpi0002263	SLC26A5	NA	NA	Down
Parpi0002086	TSC22D3	NA	NA	UP		Parpi0002264	COG5	NA	NA	Down
Parpi0002097	NUP62CL	NA	NA	Down		Parpi0002268	PIK3CB	NA	NA	Down
Parpi0002104	NA	NA	NA	UP		Parpi0002277	NA	NA	NA	UP
Parpi0002111	SLC2A11	NA	NA	Down		Parpi0002282	RELN	NA	NA	UP
Parpi0002123	KLHL22	NA	NA	UP		Parpi0002294	CCDC146	NA	NA	Down
Parpi0002124	MED15	NA	NA	Down		Parpi0002295	FGL2	NA	NA	Down
Parpi0002130	NA	NA	NA	Down		Parpi0002296	PION	NA	NA	Down
Parpi0002133	ADORA2B	NA	NA	UP		Parpi0002297	PTPN12	NA	NA	UP
Parpi0002135	NA	NA	NA	UP		Parpi0002304	GNAI1	NA	NA	UP
Parpi0002136	BCR	NA	NA	UP		Parpi0002306	SCARB2	NA	NA	Down
Parpi0002146	PRR14L	NA	NA	UP		Parpi0002324	BEND7	NA	NA	UP
Parpi0002147	NA	NA	NA	UP		Parpi0002333	NUDT5	NA	NA	Down
Parpi0002153	PIK3IP1	NA	NA	Down		Parpi0002334	NA	NA	NA	UP
Parpi0002162	MLEC	NA	NA	UP		Parpi0002346	FGFR1OP2	NA	NA	UP
Parpi0002167	COQ5	NA	NA	Down		Parpi0002353	CYB5R2	NA	NA	Down
Parpi0002168	NA	NA	NA	UP		Parpi0002359	SEMA3D	NA	NA	Down
Parpi0002170	GATC	NA	NA	Down		Parpi0002374	TTLL12	NA	NA	UP
Parpi0002177	AIFM3	NA	NA	UP		Parpi0002380	PNPLA2	NA	NA	Down
Parpi0002183	SCARF2	NA	NA	Down		Parpi0002384	ASAP3	NA	NA	UP
Parpi0002184	PRODH	NA	NA	Down		Parpi0002409	TMEM222	NA	NA	UP
Parpi0002195	PLA2G3	NA	NA	Down		Parpi0002414	NA	NA	NA	Down
Parpi0002200	MORC2	NA	NA	UP		Parpi0002415	AIM1L	NA	NA	Down
Parpi0002201	NA	NA	NA	Down		Parpi0002423	RPS6KA1	NA	NA	Down
Parpi0002204	NA	NA	NA	UP		Parpi0002425	PIGV	NA	NA	UP
Parpi0002206	OSBP2	NA	NA	UP		Parpi0002432	NUDC	NA	NA	UP
Parpi0002210	PES1	NA	NA	Down		Parpi0002436	FAM46C	NA	NA	UP
Parpi0002223	EWSR1	NA	NA	Down		Parpi0002437	SLC9A2	NA	NA	UP
Parpi0002225	GAS2L1	NA	NA	UP		Parpi0002451	NA	NA	NA	Down
Parpi0002232	CABP7	NA	NA	UP		Parpi0002458	LDLRAP1	NA	NA	UP
Parpi0002240	TBC1D10B	NA	NA	UP		Parpi0002462	RHD	NA	NA	Down
Parpi0002247	LPXN	NA	NA	UP		Parpi0002463	TMEM50A	NA	NA	Down
Parpi0002248	GCN1L1	NA	NA	Down		Parpi0002488	PPT1	NA	NA	Down
Parpi0002256	TAOK1	NA	NA	UP		Parpi0002490	RPL11	NA	NA	Down
Parpi0002264	COG5	NA	NA	Down		Parpi0002493	PITHD1	NA	NA	Down
Parpi0002265	GPR22	NA	NA	Down		Parpi0002509	ADPRHL2	NA	NA	Down
Parpi0002266	HBP1	NA	NA	Down		Parpi0002512	NA	NA	NA	Down
Parpi0002268	PIK3CB	NA	NA	Down		Parpi0002517	ZMYM6NB	NA	NA	Down
Parpi0002274	EFCAB10	NA	NA	Down		Parpi0002523	C1ORF212	NA	NA	Down
Parpi0002286	DNAJC2	NA	NA	Down		Parpi0002538	TSEN2	NA	NA	Down
Parpi0002287	UQCRC1	NA	NA	Down		Parpi0002539	MKRN2-AS1	NA	NA	Down
Parpi0002293	FAM185A	NA	NA	UP		Parpi0002540	MKRN2	NA	NA	Down
Parpi0002297	PTPN12	NA	NA	UP		Parpi0002546	CECR5	NA	NA	UP
Parpi0002298	RSBN1	NA	NA	UP		Parpi0002562	FBXW12	NA	NA	Down
Parpi0002299	TMEM60	NA	NA	UP		Parpi0002569	WNK3	NA	NA	UP
Parpi0002302	MAGI2	NA	NA	UP		Parpi0002575	BICD1	NA	NA	UP
Parpi0002312	CACNA2D1	NA	NA	Down		Parpi0002587	ACTR8	NA	NA	Down
Parpi0002316	MEIG1	NA	NA	Down		Parpi0002599	CCDC66	NA	NA	UP
Parpi0002322	FRMD4A	NA	NA	UP		Parpi0002605	APPL1	NA	NA	Down
Parpi0002324	BEND7	NA	NA	UP		Parpi0002608	PDE12	NA	NA	UP
Parpi0002332	CDC123	NA	NA	Down		Parpi0002610	DENND6A	NA	NA	Down
Parpi0002334	NA	NA	NA	UP		Parpi0002614	DNASE1L3	NA	NA	Down
Parpi0002335	DHTKD1	NA	NA	Down		Parpi0002663	NA	NA	NA	Down
Parpi0002336	UPF2	NA	NA	UP		Parpi0002665	KLF15	NA	NA	UP
Parpi0002340	BHLHE41	NA	NA	UP		Parpi0002667	ZXDC	NA	NA	UP
Parpi0002346	FGFR1OP2	NA	NA	UP		Parpi0002669	NTN4	NA	NA	UP
Parpi0002353	CYB5R2	NA	NA	Down		Parpi0002674	NA	NA	NA	Down
Parpi0002354	KIAA1324L	NA	NA	Down		Parpi0002695	EFCAB12	NA	NA	Down
Parpi0002355	GRM3	NA	NA	Down		Parpi0002698	TATDN2	NA	NA	Down
Parpi0002359	SEMA3D	NA	NA	Down		Parpi0002705	SSUH2	NA	NA	Down
Parpi0002360	SEMA3A	NA	NA	Down		Parpi0002713	RPLP0	NA	NA	Down
Parpi0002369	PACSIN2	NA	NA	UP		Parpi0002720	LDLRAD4	NA	NA	UP
Parpi0002374	TTLL12	NA	NA	UP		Parpi0002729	AFG3L2	NA	NA	Down
Parpi0002376	MPPED1	NA	NA	UP		Parpi0002733	MPPE1	NA	NA	Down
Parpi0002379	SULT4A1	NA	NA	Down		Parpi0002747	ANKRD11	NA	NA	UP
Parpi0002387	ID3	NA	NA	Down		Parpi0002748	NDUFV2	NA	NA	Down
Parpi0002390	YTHDF2	NA	NA	Down		Parpi0002760	ZFP161	NA	NA	UP
Parpi0002391	GMEB1	NA	NA	Down		Parpi0002787	ABHD3	NA	NA	UP
Parpi0002399	FYN	NA	NA	Down		Parpi0002788	MIB1	NA	NA	UP
Parpi0002411	CEP85	NA	NA	UP		Parpi0002794	RIOK3	NA	NA	Down
Parpi0002419	DHDDS	NA	NA	UP		Parpi0002797	NPC1	NA	NA	UP
Parpi0002424	ARID1A	NA	NA	UP		Parpi0002802	TTC39C	NA	NA	Down
Parpi0002425	PIGV	NA	NA	UP		Parpi0002805	IMPACT	NA	NA	Down
Parpi0002436	FAM46C	NA	NA	UP		Parpi0002822	RNF125	NA	NA	Down
Parpi0002438	WDTC1	NA	NA	UP		Parpi0002825	NA	NA	NA	Down
Parpi0002447	EXTL1	NA	NA	UP		Parpi0002838	CEBPD	NA	NA	UP
Parpi0002450	PAQR8	NA	NA	UP		Parpi0002841	UBE2V2	NA	NA	Down
Parpi0002461	TMEM57	NA	NA	UP		Parpi0002845	SNTG1	NA	NA	UP
Parpi0002462	RHD	NA	NA	Down		Parpi0002859	LYPLA1	NA	NA	Down
Parpi0002464	SYF2	NA	NA	Down		Parpi0002899	CRELD2	NA	NA	UP
Parpi0002468	CLIC4	NA	NA	UP		Parpi0002914	SELO	NA	NA	Down
Parpi0002469	SRRM1	NA	NA	Down		Parpi0002915	TUBGCP6	NA	NA	UP
Parpi0002471	NCMAP	NA	NA	Down		Parpi0002930	POT1	NA	NA	Down
Parpi0002472	RCAN3	NA	NA	UP		Parpi0002935	WASL	NA	NA	UP
Parpi0002473	NIPAL3	NA	NA	UP		Parpi0002938	NDUFA5	NA	NA	Down
Parpi0002477	IL22RA1	NA	NA	Down		Parpi0002985	MDFIC	NA	NA	Down
Parpi0002478	MYOM3	NA	NA	Down		Parpi0002997	TMEM168	NA	NA	Down
Parpi0002484	FUCA2	NA	NA	Down		Parpi0002999	C7ORF53	NA	NA	Down
Parpi0002490	RPL11	NA	NA	Down		Parpi0003024	UBXN2B	NA	NA	Down
Parpi0002492	TCEB3	NA	NA	Down		Parpi0003038	NA	NA	NA	Down
Parpi0002502	PSMB2	NA	NA	Down		Parpi0003043	RNF4	NA	NA	UP
Parpi0002506	EIF2C1	NA	NA	UP		Parpi0003055	C8ORF46	NA	NA	Down
Parpi0002507	EIF2C4	NA	NA	Down		Parpi0003057	VCPIP1	NA	NA	UP
Parpi0002509	ADPRHL2	NA	NA	Down		Parpi0003063	CSPP1	NA	NA	Down
Parpi0002510	COL8A2	NA	NA	UP		Parpi0003064	ARFGEF2	NA	NA	UP
Parpi0002511	TRAPPC3	NA	NA	Down		Parpi0003090	LY96	NA	NA	Down
Parpi0002513	NA	NA	NA	UP		Parpi0003113	NA	NA	NA	Down
Parpi0002514	MAP7D1	NA	NA	UP		Parpi0003116	FABP4	NA	NA	Down
Parpi0002516	SFPQ	NA	NA	UP		Parpi0003125	LRRCC1	NA	NA	Down
Parpi0002531	CSMD1	NA	NA	UP		Parpi0003128	CA7	NA	NA	Down
Parpi0002532	SYN1	NA	NA	Down		Parpi0003130	CA2	NA	NA	Down
Parpi0002540	MKRN2	NA	NA	Down		Parpi0003141	DECR1	NA	NA	Down
Parpi0002544	CNBP	NA	NA	Down		Parpi0003147	TMEM55A	NA	NA	UP
Parpi0002561	WNT3	NA	NA	UP		Parpi0003157	FAM92A1	NA	NA	Down
Parpi0002568	FAM120A	NA	NA	Down		Parpi0003158	RBM12B	NA	NA	UP
Parpi0002569	WNK3	NA	NA	UP		Parpi0003159	TMEM67	NA	NA	Down
Parpi0002570	NINJ1	NA	NA	UP		Parpi0003163	NA	NA	NA	Down
Parpi0002575	BICD1	NA	NA	UP		Parpi0003165	MYCBP2	NA	NA	UP
Parpi0002578	DCP1B	NA	NA	UP		Parpi0003224	NDFIP2	NA	NA	Down
Parpi0002584	CACNA1D	NA	NA	Down		Parpi0003236	STK24	NA	NA	UP
Parpi0002587	ACTR8	NA	NA	Down		Parpi0003249	PCCA	NA	NA	Down
Parpi0002597	ERC1	NA	NA	Down		Parpi0003263	RHOBTB2	NA	NA	UP
Parpi0002599	CCDC66	NA	NA	UP		Parpi0003296	BMPR1A	NA	NA	UP
Parpi0002605	APPL1	NA	NA	Down		Parpi0003301	FAM35A	NA	NA	UP
Parpi0002609	NA	NA	NA	Down		Parpi0003318	GHITM	NA	NA	UP
Parpi0002620	CELSR1	NA	NA	UP		Parpi0003321	SRGN	NA	NA	Down
Parpi0002622	UQCRC1	NA	NA	Down		Parpi0003353	LRRC20	NA	NA	Down
Parpi0002628	RAB7A	NA	NA	Down		Parpi0003355	PPA1	NA	NA	Down
Parpi0002636	SEC61A1	NA	NA	Down		Parpi0003357	TYSND1	NA	NA	UP
Parpi0002674	NA	NA	NA	Down		Parpi0003361	DDIT4	NA	NA	UP
Parpi0002679	NA	NA	NA	UP		Parpi0003367	MCU	NA	NA	Down
Parpi0002681	NA	NA	NA	UP		Parpi0003370	P4HA2	NA	NA	UP
Parpi0002688	TMCC1	NA	NA	UP		Parpi0003373	FAM149B1	NA	NA	Down
Parpi0002691	PLXND1	NA	NA	UP		Parpi0003374	DNAJC9	NA	NA	Down
Parpi0002692	IFT122	NA	NA	Down		Parpi0003391	A1CF	NA	NA	UP
Parpi0002693	IFT122	NA	NA	Down		Parpi0003410	NPDC1	NA	NA	Down
Parpi0002694	MBD4	NA	NA	UP		Parpi0003437	ZBTB26	NA	NA	UP
Parpi0002696	CAND1	NA	NA	UP		Parpi0003441	ZFR	NA	NA	Down
Parpi0002698	TATDN2	NA	NA	Down		Parpi0003450	NA	NA	NA	UP
Parpi0002702	SRGAP1	NA	NA	UP		Parpi0003480	XPO7	NA	NA	UP
Parpi0002710	NA	NA	NA	UP		Parpi0003499	PSD4	NA	NA	Down
Parpi0002713	RPLP0	NA	NA	Down		Parpi0003537	PCNA	NA	NA	Down
Parpi0002716	MC2R	NA	NA	UP		Parpi0003540	SLC23A2	NA	NA	UP
Parpi0002722	SEH1L	NA	NA	Down		Parpi0003544	LGI3	NA	NA	Down
Parpi0002724	PSMG2	NA	NA	Down		Parpi0003548	FAHD2A	NA	NA	Down
Parpi0002727	SPIRE2	NA	NA	UP		Parpi0003564	MSMB	NA	NA	Down
Parpi0002728	SLMO1	NA	NA	UP		Parpi0003569	LMAN2	NA	NA	UP
Parpi0002729	AFG3L2	NA	NA	Down		Parpi0003570	CNNM2	NA	NA	UP
Parpi0002732	IMPA2	NA	NA	UP		Parpi0003579	COX5B	NA	NA	Down
Parpi0002733	MPPE1	NA	NA	Down		Parpi0003580	ACTR1A	NA	NA	UP
Parpi0002748	NDUFV2	NA	NA	Down		Parpi0003586	NA	NA	NA	Down
Parpi0002751	PTPRT	NA	NA	Down		Parpi0003587	NA	NA	NA	Down
Parpi0002756	TMEM200C	NA	NA	UP		Parpi0003588	POLM	NA	NA	Down
Parpi0002760	ZFP161	NA	NA	UP		Parpi0003592	MAT1A	NA	NA	Down
Parpi0002765	MYOM1	NA	NA	UP		Parpi0003603	NKX6-3	NA	NA	UP
Parpi0002766	LPIN2	NA	NA	UP		Parpi0003618	TM2D2	NA	NA	Down
Parpi0002768	SMCHD1	NA	NA	Down		Parpi0003619	HTRA2	NA	NA	Down
Parpi0002775	YES1	NA	NA	UP		Parpi0003621	TACC1	NA	NA	Down
Parpi0002794	RIOK3	NA	NA	Down		Parpi0003633	PPP3CA	NA	NA	UP
Parpi0002799	LAMA3	NA	NA	UP		Parpi0003642	RHOBTB2	NA	NA	UP
Parpi0002800	LAMA3	NA	NA	UP		Parpi0003643	TNFRSF10B	NA	NA	UP
Parpi0002802	TTC39C	NA	NA	Down		Parpi0003647	R3HCC1	NA	NA	Down
Parpi0002810	KCTD1	NA	NA	UP		Parpi0003648	LOXL2	NA	NA	UP
Parpi0002814	CDH2	NA	NA	UP		Parpi0003690	MAPKAPK2	NA	NA	UP
Parpi0002817	DSG2	NA	NA	Down		Parpi0003707	NUCKS1	NA	NA	Down
Parpi0002824	FAM59A	NA	NA	UP		Parpi0003709	SLC45A3	NA	NA	UP
Parpi0002830	NOL4	NA	NA	Down		Parpi0003722	RBBP5	NA	NA	UP
Parpi0002836	MAPRE2	NA	NA	UP		Parpi0003731	PPP1R15B	NA	NA	UP
Parpi0002838	CEBPD	NA	NA	UP		Parpi0003733	GOLT1A	NA	NA	Down
Parpi0002846	PCMTD1	NA	NA	Down		Parpi0003737	SOX13	NA	NA	Down
Parpi0002856	ATP6V1H	NA	NA	Down		Parpi0003747	BTG2	NA	NA	UP
Parpi0002859	LYPLA1	NA	NA	Down		Parpi0003754	TAF8	NA	NA	UP
Parpi0002860	MRPL15	NA	NA	Down		Parpi0003761	FRS3	NA	NA	Down
Parpi0002862	RP1	NA	NA	UP		Parpi0003767	FOXP2	NA	NA	UP
Parpi0002866	XKR4	NA	NA	Down		Parpi0003769	FANCE	NA	NA	Down
Parpi0002867	TMEM68	NA	NA	UP		Parpi0003775	TAF11	NA	NA	Down
Parpi0002868	TMEM68	NA	NA	Down		Parpi0003782	RPS10	NA	NA	Down
Parpi0002876	CERK	NA	NA	UP		Parpi0003807	NA	NA	NA	UP
Parpi0002911	PANX2	NA	NA	Down		Parpi0003808	ETV7	NA	NA	Down
Parpi0002912	PANX2	NA	NA	UP		Parpi0003814	NA	NA	NA	UP
Parpi0002918	MAPK13	NA	NA	UP		Parpi0003816	MTCH1	NA	NA	Down
Parpi0002919	MAPK13	NA	NA	Down		Parpi0003817	FGD2	NA	NA	Down
Parpi0002920	PLXNB2	NA	NA	UP		Parpi0003839	RPL10A	NA	NA	Down
Parpi0002935	WASL	NA	NA	Down		Parpi0003855	NA	NA	NA	UP
Parpi0002938	NDUFA5	NA	NA	Down		Parpi0003860	NA	NA	NA	Down
Parpi0002942	SLC13A3	NA	NA	Down		Parpi0003869	GSTM3	NA	NA	Down
Parpi0002950	AASS	NA	NA	Down		Parpi0003882	NA	NA	NA	UP
Parpi0002951	PTPRZ1	NA	NA	Down		Parpi0003883	SLC16A4	NA	NA	UP
Parpi0002956	TSPAN12	NA	NA	UP		Parpi0003901	ELOVL7	NA	NA	UP
Parpi0002976	MST1R	NA	NA	UP		Parpi0003916	LIPA	NA	NA	Down
Parpi0002994	NA	NA	NA	UP		Parpi0003919	SLC16A12	NA	NA	Down
Parpi0003001	ZNF277	NA	NA	Down		Parpi0003933	TNKS	NA	NA	UP
Parpi0003002	DOCK4	NA	NA	Down		Parpi0003940	NA	NA	NA	UP
Parpi0003006	LRRN1	NA	NA	Down		Parpi0003948	DYSF	NA	NA	Down
Parpi0003011	RPS20	NA	NA	Down		Parpi0003951	CYP26A1	NA	NA	Down
Parpi0003016	SDR16C5	NA	NA	UP		Parpi0003959	IDE	NA	NA	Down
Parpi0003020	RDH10	NA	NA	Down		Parpi0003965	DUSP11	NA	NA	Down
Parpi0003021	PENK	NA	NA	Down		Parpi0003997	BNIP3	NA	NA	UP
Parpi0003028	TOX	NA	NA	Down		Parpi0004012	PTPRA	NA	NA	Down
Parpi0003033	RAB2A	NA	NA	Down		Parpi0004024	NA	NA	NA	UP
Parpi0003034	CHD6	NA	NA	UP		Parpi0004030	METTL10	NA	NA	Down
Parpi0003037	CLVS2	NA	NA	Down		Parpi0004034	NKX1-2	NA	NA	UP
Parpi0003039	NKAIN3	NA	NA	Down		Parpi0004040	BUB3	NA	NA	Down
Parpi0003042	TTPA	NA	NA	UP		Parpi0004045	ADAM23	NA	NA	Down
Parpi0003043	RNF4	NA	NA	UP		Parpi0004060	PJA2	NA	NA	Down
Parpi0003048	ARMC1	NA	NA	UP		Parpi0004065	EFNA5	NA	NA	Down
Parpi0003057	VCPIP1	NA	NA	UP		Parpi0004136	RASA1	NA	NA	Down
Parpi0003069	GNS	NA	NA	UP		Parpi0004155	ALLC	NA	NA	Down
Parpi0003070	SLCO5A1	NA	NA	UP		Parpi0004157	RPS7	NA	NA	Down
Parpi0003074	NCOA2	NA	NA	UP		Parpi0004158	RNASEH1	NA	NA	Down
Parpi0003079	KCNB2	NA	NA	UP		Parpi0004178	FAM110C	NA	NA	UP
Parpi0003083	RPL7	NA	NA	Down		Parpi0004206	FBXO9	NA	NA	Down
Parpi0003085	STAU2	NA	NA	Down		Parpi0004209	GCLC	NA	NA	UP
Parpi0003088	HAUS3	NA	NA	UP		Parpi0004239	PTP4A1	NA	NA	UP
Parpi0003097	ZFHX3	NA	NA	UP		Parpi0004244	CDC37L1	NA	NA	UP
Parpi0003103	ZC2HC1A	NA	NA	Down		Parpi0004251	KIAA1432	NA	NA	UP
Parpi0003112	PAG1	NA	NA	UP		Parpi0004254	KIAA2026	NA	NA	UP
Parpi0003121	SNX16	NA	NA	UP		Parpi0004302	SNAPC3	NA	NA	Down
Parpi0003126	E2F5	NA	NA	Down		Parpi0004309	CNTLN	NA	NA	Down
Parpi0003141	DECR1	NA	NA	Down		Parpi0004318	PLIN2	NA	NA	UP
Parpi0003152	CBFA2T2	NA	NA	UP		Parpi0004321	NA	NA	NA	Down
Parpi0003164	NA	NA	NA	Down		Parpi0004326	PTPLAD2	NA	NA	Down
Parpi0003173	HS6ST3	NA	NA	Down		Parpi0004333	CDKN2B	NA	NA	Down
Parpi0003184	SOX21	NA	NA	Down		Parpi0004337	CDKN2B	NA	NA	Down
Parpi0003185	GPR180	NA	NA	UP		Parpi0004347	TUSC1	NA	NA	Down
Parpi0003206	SLITRK1	NA	NA	Down		Parpi0004375	TTLL7	NA	NA	Down
Parpi0003211	SLITRK1	NA	NA	UP		Parpi0004377	PRKACB	NA	NA	Down
Parpi0003224	NDFIP2	NA	NA	Down		Parpi0004381	CTBS	NA	NA	Down
Parpi0003235	FARP1	NA	NA	UP		Parpi0004387	MCOLN2	NA	NA	Down
Parpi0003244	TM9SF2	NA	NA	Down		Parpi0004400	ODF2L	NA	NA	Down
Parpi0003249	PCCA	NA	NA	Down		Parpi0004401	CLCA2	NA	NA	Down
Parpi0003267	ANK2	NA	NA	UP		Parpi0004409	PKN2	NA	NA	UP
Parpi0003268	NA	NA	NA	Down		Parpi0004417	ZNF326	NA	NA	UP
Parpi0003274	FAM13C	NA	NA	UP		Parpi0004424	CDC7	NA	NA	Down
Parpi0003284	GRID1	NA	NA	Down		Parpi0004431	GLMN	NA	NA	Down
Parpi0003285	GRID1	NA	NA	Down		Parpi0004432	RPAP2	NA	NA	Down
Parpi0003297	MMRN2	NA	NA	UP		Parpi0004435	RPL5	NA	NA	Down
Parpi0003304	GPRIN2	NA	NA	UP		Parpi0004438	FRRS1	NA	NA	Down
Parpi0003307	PARG	NA	NA	UP		Parpi0004467	DNTTIP2	NA	NA	UP
Parpi0003318	GHITM	NA	NA	UP		Parpi0004470	FNBP1	NA	NA	UP
Parpi0003319	DDX21	NA	NA	Down		Parpi0004474	SNTB1	NA	NA	UP
Parpi0003323	SUPV3L1	NA	NA	Down		Parpi0004485	NA	NA	NA	Down
Parpi0003329	C10ORF35	NA	NA	Down		Parpi0004490	NA	NA	NA	UP
Parpi0003336	PSAP	NA	NA	Down		Parpi0004508	NA	NA	NA	UP
Parpi0003339	C10ORF54	NA	NA	Down		Parpi0004512	NA	NA	NA	Down
Parpi0003343	SLC29A3	NA	NA	UP		Parpi0004521	EBAG9	NA	NA	Down
Parpi0003357	TYSND1	NA	NA	UP		Parpi0004528	EIF3E	NA	NA	Down
Parpi0003361	DDIT4	NA	NA	UP		Parpi0004535	OXR1	NA	NA	Down
Parpi0003363	DNAJC18	NA	NA	Down		Parpi0004553	ODC1	NA	NA	UP
Parpi0003370	P4HA2	NA	NA	UP		Parpi0004572	NA	NA	NA	Down
Parpi0003376	UBE2D1	NA	NA	Down		Parpi0004590	RPL30	NA	NA	Down
Parpi0003384	PCDH15	NA	NA	Down		Parpi0004597	NA	NA	NA	Down
Parpi0003392	SGMS1	NA	NA	UP		Parpi0004598	SDC2	NA	NA	Down
Parpi0003394	MINPP1	NA	NA	Down		Parpi0004610	TP53INP1	NA	NA	UP
Parpi0003395	PAPSS2	NA	NA	UP		Parpi0004622	RAD54B	NA	NA	Down
Parpi0003409	FUT7	NA	NA	UP		Parpi0004626	ADIPOR1	NA	NA	Down
Parpi0003411	ENTPD2	NA	NA	Down		Parpi0004629	FBXL14	NA	NA	UP
Parpi0003414	MAN1B1	NA	NA	Down		Parpi0004630	ERC1	NA	NA	UP
Parpi0003418	TESK2	NA	NA	Down		Parpi0004636	KDM5A	NA	NA	UP
Parpi0003419	FCN3	NA	NA	UP		Parpi0004642	WASH1	NA	NA	Down
Parpi0003426	TTLL11	NA	NA	UP		Parpi0004685	RAF1	NA	NA	UP
Parpi0003431	MRRF	NA	NA	Down		Parpi0004686	NA	NA	NA	Down
Parpi0003441	ZFR	NA	NA	UP		Parpi0004688	ADCK2	NA	NA	UP
Parpi0003442	NA	NA	NA	UP		Parpi0004696	SLC7A11	NA	NA	Down
Parpi0003446	PSMB7	NA	NA	Down		Parpi0004700	TRIM24	NA	NA	UP
Parpi0003450	NA	NA	NA	UP		Parpi0004704	KIAA1549	NA	NA	UP
Parpi0003456	DGUOK	NA	NA	UP		Parpi0004712	TBXAS1	NA	NA	Down
Parpi0003459	DUSP11	NA	NA	Down		Parpi0004718	CEPT1	NA	NA	Down
Parpi0003461	NA	NA	NA	Down		Parpi0004729	ASCL1	NA	NA	UP
Parpi0003467	TMEM150A	NA	NA	UP		Parpi0004732	HSP90B1	NA	NA	UP
Parpi0003468	C2ORF68	NA	NA	UP		Parpi0004748	TCP11L2	NA	NA	UP
Parpi0003474	NDUFA10	NA	NA	Down		Parpi0004751	RIC8B	NA	NA	Down
Parpi0003482	GFRA2	NA	NA	Down		Parpi0004766	LARGE	NA	NA	UP
Parpi0003501	MTHFD2L	NA	NA	UP		Parpi0004770	HMGXB4	NA	NA	Down
Parpi0003502	SLC4A8	NA	NA	Down		Parpi0004777	RBFOX2	NA	NA	UP
Parpi0003510	ADD1	NA	NA	UP		Parpi0004789	CLTC	NA	NA	UP
Parpi0003515	C2ORF42	NA	NA	UP		Parpi0004793	SMG8	NA	NA	UP
Parpi0003517	TIA1	NA	NA	Down		Parpi0004796	TRIM37	NA	NA	UP
Parpi0003521	TGFA	NA	NA	UP		Parpi0004809	GEMIN4	NA	NA	UP
Parpi0003527	ENSG00000188971	NA	NA	UP		Parpi0004814	NA	NA	NA	UP
Parpi0003541	RASSF2	NA	NA	UP		Parpi0004817	ULK2	NA	NA	UP
Parpi0003552	ADRA2B	NA	NA	UP		Parpi0004833	ITGAE	NA	NA	Down
Parpi0003563	ARID5A	NA	NA	UP		Parpi0004838	NCOR1	NA	NA	UP
Parpi0003569	LMAN2	NA	NA	UP		Parpi0004857	GIT1	NA	NA	UP
Parpi0003573	ANKRD39	NA	NA	UP		Parpi0004861	NA	NA	NA	UP
Parpi0003578	NA	NA	NA	UP		Parpi0004871	PHF12	NA	NA	UP
Parpi0003584	PURG	NA	NA	Down		Parpi0004884	SUPT6H	NA	NA	UP
Parpi0003586	NA	NA	NA	Down		Parpi0004886	KIAA0100	NA	NA	UP
Parpi0003587	NA	NA	NA	Down		Parpi0004895	SLC46A1	NA	NA	UP
Parpi0003592	MAT1A	NA	NA	Down		Parpi0004900	NA	NA	NA	Down
Parpi0003594	IKBKB	NA	NA	Down		Parpi0004910	SMYD4	NA	NA	Down
Parpi0003598	KAT6A	NA	NA	UP		Parpi0004918	RILP	NA	NA	Down
Parpi0003606	NA	NA	NA	UP		Parpi0004951	UBE2G1	NA	NA	UP
Parpi0003607	GINS4	NA	NA	Down		Parpi0004954	ZZEF1	NA	NA	UP
Parpi0003610	ZMAT4	NA	NA	Down		Parpi0004958	CAMKK2	NA	NA	Down
Parpi0003617	ADAM9	NA	NA	UP		Parpi0004961	DHX33	NA	NA	UP
Parpi0003628	PHYHIP	NA	NA	Down		Parpi0004976	CUX1	NA	NA	UP
Parpi0003634	SORBS3	NA	NA	UP		Parpi0004982	POLR2J	NA	NA	Down
Parpi0003639	EGR3	NA	NA	Down		Parpi0004983	RASA4	NA	NA	Down
Parpi0003642	RHOBTB2	NA	NA	UP		Parpi0004990	YWHAG	NA	NA	UP
Parpi0003647	R3HCC1	NA	NA	Down		Parpi0005004	AP2B1	NA	NA	UP
Parpi0003648	LOXL2	NA	NA	UP		Parpi0005009	RAD51D	NA	NA	Down
Parpi0003671	ADRA1A	NA	NA	Down		Parpi0005022	TPST1	NA	NA	Down
Parpi0003680	PFKFB3	NA	NA	UP		Parpi0005030	CCT6A	NA	NA	UP
Parpi0003690	MAPKAPK2	NA	NA	UP		Parpi0005032	GBAS	NA	NA	Down
Parpi0003707	NUCKS1	NA	NA	Down		Parpi0005036	TYW1	NA	NA	UP
Parpi0003710	KLF15	NA	NA	UP		Parpi0005039	BZRAP1	NA	NA	Down
Parpi0003718	NUAK1	NA	NA	UP		Parpi0005043	NA	NA	NA	UP
Parpi0003719	TMCC3	NA	NA	UP		Parpi0005056	SEPT4	NA	NA	UP
Parpi0003722	RBBP5	NA	NA	UP		Parpi0005070	FKBP6	NA	NA	Down
Parpi0003728	LRRN1	NA	NA	Down		Parpi0005071	NA	NA	NA	UP
Parpi0003729	MDM4	NA	NA	UP		Parpi0005073	POM121	NA	NA	UP
Parpi0003730	PIK3C2A	NA	NA	UP		Parpi0005079	KIAA0753	NA	NA	UP
Parpi0003732	PLEKHA6	NA	NA	UP		Parpi0005084	SLC25A1	NA	NA	UP
Parpi0003736	ETNK2	NA	NA	UP		Parpi0005096	PER3	NA	NA	UP
Parpi0003741	ATP2B1	NA	NA	Down		Parpi0005103	NAV3	NA	NA	Down
Parpi0003752	PIFO	NA	NA	Down		Parpi0005113	GLIPR1	NA	NA	Down
Parpi0003754	TAF8	NA	NA	UP		Parpi0005115	CAPS2	NA	NA	Down
Parpi0003755	CCND1	NA	NA	UP		Parpi0005120	TRHDE	NA	NA	Down
Parpi0003758	USP49	NA	NA	UP		Parpi0005141	CCT2	NA	NA	UP
Parpi0003768	TREM2	NA	NA	Down		Parpi0005143	YEATS4	NA	NA	Down
Parpi0003770	PPARD	NA	NA	UP		Parpi0005144	CPSF6	NA	NA	UP
Parpi0003775	TAF11	NA	NA	Down		Parpi0005147	SLC35E3	NA	NA	Down
Parpi0003779	C6ORF106	NA	NA	UP		Parpi0005153	CAND1	NA	NA	UP
Parpi0003782	RPS10	NA	NA	Down		Parpi0005154	GRIP1	NA	NA	Down
Parpi0003787	GRM3	NA	NA	Down		Parpi0005155	HELB	NA	NA	Down
Parpi0003795	LEMD3	NA	NA	UP		Parpi0005156	TMBIM4	NA	NA	Down
Parpi0003798	MNF1	NA	NA	Down		Parpi0005160	NA	NA	NA	UP
Parpi0003799	ITPR3	NA	NA	UP		Parpi0005180	USP15	NA	NA	UP
Parpi0003807	NA	NA	NA	UP		Parpi0005195	RPAP3	NA	NA	UP
Parpi0003816	MTCH1	NA	NA	Down		Parpi0005201	SLC38A2	NA	NA	UP
Parpi0003817	FGD2	NA	NA	Down		Parpi0005218	PPHLN1	NA	NA	Down
Parpi0003820	TBC1D22A	NA	NA	UP		Parpi0005231	PON2	NA	NA	Down
Parpi0003825	BRPF1	NA	NA	Down		Parpi0005242	ACN9	NA	NA	Down
Parpi0003831	FKBP5	NA	NA	UP		Parpi0005245	ASNS	NA	NA	UP
Parpi0003835	SMPD2	NA	NA	UP		Parpi0005247	COL28A1	NA	NA	Down
Parpi0003838	NA	NA	NA	Down		Parpi0005250	GM16039	NA	NA	Down
Parpi0003839	RPL10A	NA	NA	Down		Parpi0005256	PHF14	NA	NA	UP
Parpi0003842	KIF21B	NA	NA	UP		Parpi0005262	AVIL	NA	NA	Down
Parpi0003843	C1ORF106	NA	NA	UP		Parpi0005283	AHR	NA	NA	UP
Parpi0003845	GPR25	NA	NA	UP		Parpi0005315	MPP6	NA	NA	UP
Parpi0003847	C1ORF194	NA	NA	UP		Parpi0005316	DFNA5	NA	NA	Down
Parpi0003856	CPNE8	NA	NA	Down		Parpi0005324	HNRNPA2B1	NA	NA	UP
Parpi0003858	CPNE8	NA	NA	Down		Parpi0005327	SNX10	NA	NA	UP
Parpi0003860	NA	NA	NA	Down		Parpi0005361	HACL1	NA	NA	Down
Parpi0003863	CYB561D1	NA	NA	Down		Parpi0005367	RFTN1	NA	NA	Down
Parpi0003866	GNAT3	NA	NA	Down		Parpi0005378	C12ORF4	NA	NA	UP
Parpi0003868	AMPD1	NA	NA	Down		Parpi0005387	ZNF319	NA	NA	UP
Parpi0003872	NA	NA	NA	UP		Parpi0005407	NA	NA	NA	UP
Parpi0003883	SLC16A4	NA	NA	UP		Parpi0005412	NA	NA	NA	UP
Parpi0003891	SNAPC2	NA	NA	UP		Parpi0005420	ATP6V0D1	NA	NA	UP
Parpi0003899	TIE1	NA	NA	Down		Parpi0005422	NA	NA	NA	Down
Parpi0003901	ELOVL7	NA	NA	UP		Parpi0005433	LSM14A	NA	NA	UP
Parpi0003904	HYI	NA	NA	Down		Parpi0005437	PEPD	NA	NA	Down
Parpi0003911	STAMBP	NA	NA	Down		Parpi0005439	PEPD	NA	NA	Down
Parpi0003921	PANK1	NA	NA	UP		Parpi0005446	NA	NA	NA	UP
Parpi0003927	ANKRD1	NA	NA	UP		Parpi0005481	GPR114	NA	NA	Down
Parpi0003929	PCGF5	NA	NA	UP		Parpi0005495	CETP	NA	NA	Down
Parpi0003932	PPP1R3B	NA	NA	UP		Parpi0005498	NA	NA	NA	Down
Parpi0003941	NA	NA	NA	UP		Parpi0005512	C16ORF70	NA	NA	UP
Parpi0003943	LGI1	NA	NA	Down		Parpi0005516	HSF4	NA	NA	UP
Parpi0003944	FRA10AC1	NA	NA	Down		Parpi0005522	NECAB2	NA	NA	Down
Parpi0003954	EXOC6	NA	NA	Down		Parpi0005524	OSGIN2	NA	NA	UP
Parpi0003959	IDE	NA	NA	Down		Parpi0005525	OSGIN2	NA	NA	UP
Parpi0003961	MARCH5	NA	NA	Down		Parpi0005530	NA	NA	NA	Down
Parpi0003962	CPEB2	NA	NA	Down		Parpi0005531	NA	NA	NA	Down
Parpi0003965	DUSP11	NA	NA	Down		Parpi0005534	CMIP	NA	NA	UP
Parpi0003967	NA	NA	NA	UP		Parpi0005535	GAN	NA	NA	UP
Parpi0003990	PWWP2B	NA	NA	UP		Parpi0005555	ADAMTS18	NA	NA	UP
Parpi0003998	PPP2R2B	NA	NA	Down		Parpi0005577	PMVK	NA	NA	Down
Parpi0003999	TCERG1L	NA	NA	UP		Parpi0005600	DPM3	NA	NA	Down
Parpi0004001	GLRX3	NA	NA	Down		Parpi0005618	SCAMP2	NA	NA	UP
Parpi0004003	EBF3	NA	NA	Down		Parpi0005622	PKM	NA	NA	Down
Parpi0004016	FAM196A	NA	NA	UP		Parpi0005632	NA	NA	NA	UP
Parpi0004018	C10ORF90	NA	NA	UP		Parpi0005639	KLC4	NA	NA	UP
Parpi0004022	BCCIP	NA	NA	Down		Parpi0005651	DNZ1	NA	NA	UP
Parpi0004024	NA	NA	NA	UP		Parpi0005653	B4GALT3	NA	NA	UP
Parpi0004026	CTBP2	NA	NA	UP		Parpi0005655	USP21	NA	NA	UP
Parpi0004027	ZRANB1	NA	NA	Down		Parpi0005657	NA	NA	NA	Down
Parpi0004034	NKX1-2	NA	NA	UP		Parpi0005680	APCS	NA	NA	Down
Parpi0004036	CHST15	NA	NA	Down		Parpi0005681	APCS	NA	NA	Down
Parpi0004044	IKZF5	NA	NA	UP		Parpi0005682	APCS	NA	NA	Down
Parpi0004045	ADAM23	NA	NA	Down		Parpi0005711	RTN3	NA	NA	UP
Parpi0004052	SLC25A46	NA	NA	Down		Parpi0005712	NA	NA	NA	UP
Parpi0004059	MAN2A1	NA	NA	UP		Parpi0005718	MARK2	NA	NA	UP
Parpi0004060	PJA2	NA	NA	Down		Parpi0005731	STIP1	NA	NA	UP
Parpi0004061	FER	NA	NA	UP		Parpi0005739	FKBP2	NA	NA	Down
Parpi0004065	EFNA5	NA	NA	Down		Parpi0005747	NA	NA	NA	UP
Parpi0004072	NA	NA	NA	UP		Parpi0005754	PRDX5	NA	NA	Down
Parpi0004085	FAM174A	NA	NA	Down		Parpi0005761	SLC3A2	NA	NA	UP
Parpi0004088	NA	NA	NA	UP		Parpi0005763	NXF1	NA	NA	UP
Parpi0004089	CHD1	NA	NA	UP		Parpi0005764	STX5	NA	NA	UP
Parpi0004096	CAST	NA	NA	Down		Parpi0005765	WDR74	NA	NA	UP
Parpi0004099	ELL2	NA	NA	UP		Parpi0005767	TUT1	NA	NA	Down
Parpi0004103	GPR150	NA	NA	Down		Parpi0005768	MTA2	NA	NA	UP
Parpi0004104	ARSK	NA	NA	UP		Parpi0005769	EML3	NA	NA	UP
Parpi0004108	NA	NA	NA	Down		Parpi0005771	INTS5	NA	NA	UP
Parpi0004128	MEF2C	NA	NA	Down		Parpi0005789	DACT2	NA	NA	UP
Parpi0004132	TMEM161B	NA	NA	UP		Parpi0005801	LRFN4	NA	NA	UP
Parpi0004148	SOX4	NA	NA	UP		Parpi0005820	APOA1BP	NA	NA	Down
Parpi0004157	RPS7	NA	NA	Down		Parpi0005825	MEF2A	NA	NA	UP
Parpi0004162	TSSC1	NA	NA	Down		Parpi0005831	RHAG	NA	NA	UP
Parpi0004164	MYT1L	NA	NA	Down		Parpi0005846	EIF1AD	NA	NA	Down
Parpi0004173	PIGA	NA	NA	UP		Parpi0005849	DEDD	NA	NA	UP
Parpi0004179	FBXO32	NA	NA	Down		Parpi0005856	USF1	NA	NA	UP
Parpi0004194	CSMD1	NA	NA	UP		Parpi0005857	NA	NA	NA	UP
Parpi0004195	CSMD1	NA	NA	UP		Parpi0005861	ITLN1	NA	NA	Down
Parpi0004206	FBXO9	NA	NA	Down		Parpi0005878	PIAS2	NA	NA	UP
Parpi0004228	NA	NA	NA	UP		Parpi0005882	ARHGEF2	NA	NA	UP
Parpi0004239	PTP4A1	NA	NA	Down		Parpi0005885	CCT3	NA	NA	UP
Parpi0004246	RCL1	NA	NA	Down		Parpi0005886	C1ORF85	NA	NA	UP
Parpi0004247	JAK1	NA	NA	UP		Parpi0005887	TMEM79	NA	NA	UP
Parpi0004259	UHRF2	NA	NA	UP		Parpi0005888	SMG5	NA	NA	UP
Parpi0004289	LURAP1L	NA	NA	Down		Parpi0005897	SRSF5	NA	NA	Down
Parpi0004300	TTC39B	NA	NA	Down		Parpi0005902	SLC39A9	NA	NA	Down
Parpi0004302	SNAPC3	NA	NA	Down		Parpi0005903	NA	NA	NA	Down
Parpi0004303	PSIP1	NA	NA	Down		Parpi0005909	SRSF4	NA	NA	Down
Parpi0004304	CCDC171	NA	NA	UP		Parpi0005929	NA	NA	NA	Down
Parpi0004321	NA	NA	NA	Down		Parpi0005932	ATP6V1D	NA	NA	Down
Parpi0004323	SLC24A2	NA	NA	Down		Parpi0005942	FUT8	NA	NA	Down
Parpi0004324	MLLT1	NA	NA	UP		Parpi0005959	SLC39A13	NA	NA	Down
Parpi0004347	TUSC1	NA	NA	Down		Parpi0005964	NR1H3	NA	NA	UP
Parpi0004354	TIE1	NA	NA	UP		Parpi0005965	ACP2	NA	NA	Down
Parpi0004359	LINGO2	NA	NA	UP		Parpi0005982	MDK	NA	NA	Down
Parpi0004387	MCOLN2	NA	NA	Down		Parpi0005995	CRY2	NA	NA	Down
Parpi0004388	WDR63	NA	NA	Down		Parpi0006005	PRDM11	NA	NA	Down
Parpi0004389	SYDE2	NA	NA	UP		Parpi0006017	EXT2	NA	NA	Down
Parpi0004390	C1ORF52	NA	NA	Down		Parpi0006018	ACCS	NA	NA	Down
Parpi0004405	NA	NA	NA	Down		Parpi0006023	ALKBH3	NA	NA	Down
Parpi0004409	PKN2	NA	NA	UP		Parpi0006031	TTC17	NA	NA	UP
Parpi0004417	ZNF326	NA	NA	UP		Parpi0006032	API5	NA	NA	Down
Parpi0004428	EPHX4	NA	NA	Down		Parpi0006050	NA	NA	NA	UP
Parpi0004435	RPL5	NA	NA	Down		Parpi0006051	KIAA1143	NA	NA	Down
Parpi0004436	FAM69A	NA	NA	UP		Parpi0006052	KIF15	NA	NA	Down
Parpi0004442	NA	NA	NA	Down		Parpi0006072	XCR1	NA	NA	Down
Parpi0004448	PTBP2	NA	NA	Down		Parpi0006093	PIK3R4	NA	NA	UP
Parpi0004453	HCCS	NA	NA	UP		Parpi0006106	ENTPD3	NA	NA	Down
Parpi0004459	ABCD3	NA	NA	Down		Parpi0006120	CMTM6	NA	NA	Down
Parpi0004469	BCAR3	NA	NA	UP		Parpi0006123	GPD1L	NA	NA	Down
Parpi0004474	SNTB1	NA	NA	UP		Parpi0006144	NGLY1	NA	NA	UP
Parpi0004476	MRPL13	NA	NA	Down		Parpi0006145	TOP2B	NA	NA	UP
Parpi0004478	NA	NA	NA	Down		Parpi0006152	NR1D2	NA	NA	UP
Parpi0004480	TAF2	NA	NA	UP		Parpi0006163	KAT2B	NA	NA	UP
Parpi0004490	NA	NA	NA	UP		Parpi0006164	PP2D1	NA	NA	UP
Parpi0004502	TRPS1	NA	NA	UP		Parpi0006170	NA	NA	NA	UP
Parpi0004507	CSMD3	NA	NA	UP		Parpi0006171	TBC1D5	NA	NA	UP
Parpi0004519	KCNV1	NA	NA	Down		Parpi0006188	KIF2A	NA	NA	Down
Parpi0004520	SYBU	NA	NA	Down		Parpi0006191	AKR1A1	NA	NA	Down
Parpi0004528	EIF3E	NA	NA	Down		Parpi0006198	NA	NA	NA	UP
Parpi0004537	ZFPM2	NA	NA	Down		Parpi0006199	CCDC163P	NA	NA	Down
Parpi0004540	LRP12	NA	NA	Down		Parpi0006201	ZSWIM5	NA	NA	Down
Parpi0004549	ATP6V1C1	NA	NA	Down		Parpi0006213	RPS8	NA	NA	Down
Parpi0004553	ODC1	NA	NA	Down		Parpi0006227	NA	NA	NA	Down
Parpi0004563	YWHAB	NA	NA	Down		Parpi0006240	MOB3C	NA	NA	UP
Parpi0004565	SNX17	NA	NA	Down		Parpi0006241	ATPAF1	NA	NA	Down
Parpi0004568	SPAG1	NA	NA	UP		Parpi0006260	SPATA6	NA	NA	Down
Parpi0004573	VPS13B	NA	NA	UP		Parpi0006261	SPATA6	NA	NA	Down
Parpi0004583	KCNS2	NA	NA	Down		Parpi0006282	NRD1	NA	NA	Down
Parpi0004590	RPL30	NA	NA	Down		Parpi0006284	TXNDC12	NA	NA	Down
Parpi0004601	UQCRB	NA	NA	Down		Parpi0006286	BTF3L4	NA	NA	Down
Parpi0004610	TP53INP1	NA	NA	Down		Parpi0006306	MAGOH	NA	NA	Down
Parpi0004616	FRAT1	NA	NA	UP		Parpi0006318	LRRC42	NA	NA	Down
Parpi0004619	KIAA1429	NA	NA	UP		Parpi0006319	TMEM59	NA	NA	Down
Parpi0004626	ADIPOR1	NA	NA	UP		Parpi0006322	CYB5RL	NA	NA	Down
Parpi0004630	ERC1	NA	NA	UP		Parpi0006338	USP24	NA	NA	UP
Parpi0004631	RAD52	NA	NA	UP		Parpi0006350	MARVELD3	NA	NA	Down
Parpi0004637	SLC6A13	NA	NA	Down		Parpi0006351	AP1G1	NA	NA	UP
Parpi0004640	IQSEC1	NA	NA	UP		Parpi0006352	ATXN1	NA	NA	UP
Parpi0004650	IPO7	NA	NA	UP		Parpi0006354	IST1	NA	NA	UP
Parpi0004651	CAPRIN2	NA	NA	UP		Parpi0006357	DHX38	NA	NA	UP
Parpi0004660	FGD3	NA	NA	UP		Parpi0006360	ZFHX3	NA	NA	UP
Parpi0004668	SLC13A3	NA	NA	Down		Parpi0006371	CYB5A	NA	NA	Down
Parpi0004677	CREB3L2	NA	NA	UP		Parpi0006372	TERF2	NA	NA	UP
Parpi0004685	RAF1	NA	NA	UP		Parpi0006378	CIRH1A	NA	NA	UP
Parpi0004688	ADCK2	NA	NA	UP		Parpi0006383	CDH1	NA	NA	UP
Parpi0004699	AKR1D1	NA	NA	UP		Parpi0006387	AFG3L1	NA	NA	Down
Parpi0004700	TRIM24	NA	NA	UP		Parpi0006400	DPEP1	NA	NA	Down
Parpi0004709	HIPK3	NA	NA	Down		Parpi0006406	RPL13	NA	NA	Down
Parpi0004712	TBXAS1	NA	NA	Down		Parpi0006410	ANKRD11	NA	NA	UP
Parpi0004719	GNPTAB	NA	NA	UP		Parpi0006429	ZC3H18	NA	NA	UP
Parpi0004731	NT5DC3	NA	NA	Down		Parpi0006445	NA	NA	NA	UP
Parpi0004732	HSP90B1	NA	NA	UP		Parpi0006447	FBXO31	NA	NA	Down
Parpi0004739	CHST11	NA	NA	UP		Parpi0006488	CDH13	NA	NA	Down
Parpi0004740	SLC41A1	NA	NA	UP		Parpi0006496	MPHOSPH6	NA	NA	Down
Parpi0004748	TCP11L2	NA	NA	UP		Parpi0006500	HSD17B2	NA	NA	Down
Parpi0004750	RFX4	NA	NA	UP		Parpi0006501	SDR42E1	NA	NA	Down
Parpi0004751	RIC8B	NA	NA	Down		Parpi0006504	LPCAT2	NA	NA	Down
Parpi0004752	C12ORF23	NA	NA	UP		Parpi0006505	MMP2	NA	NA	Down
Parpi0004753	MTERFD3	NA	NA	UP		Parpi0006520	FTO	NA	NA	Down
Parpi0004758	PWP1	NA	NA	Down		Parpi0006522	RPGRIP1	NA	NA	UP
Parpi0004764	TIMP3	NA	NA	UP		Parpi0006541	PAPD5	NA	NA	UP
Parpi0004766	LARGE	NA	NA	Down		Parpi0006553	N4BP1	NA	NA	UP
Parpi0004772	HMOX1	NA	NA	UP		Parpi0006566	VPS35	NA	NA	UP
Parpi0004774	RASD2	NA	NA	Down		Parpi0006577	PLEKHF1	NA	NA	UP
Parpi0004776	RBFOX2	NA	NA	Down		Parpi0006580	CCNE1	NA	NA	UP
Parpi0004780	FOXRED2	NA	NA	UP		Parpi0006591	NDUFA12	NA	NA	Down
Parpi0004781	EIF3D	NA	NA	Down		Parpi0006605	CDK17	NA	NA	UP
Parpi0004783	RNFT1	NA	NA	Down		Parpi0006606	C12ORF55	NA	NA	Down
Parpi0004787	VMP1	NA	NA	UP		Parpi0006611	TMPO	NA	NA	Down
Parpi0004790	DHX40	NA	NA	UP		Parpi0006619	SCYL2	NA	NA	UP
Parpi0004791	NA	NA	NA	UP		Parpi0006629	CNOT4	NA	NA	UP
Parpi0004793	SMG8	NA	NA	UP		Parpi0006642	WBP11	NA	NA	UP
Parpi0004796	TRIM37	NA	NA	UP		Parpi0006662	PLBD2	NA	NA	Down
Parpi0004803	RPH3A	NA	NA	Down		Parpi0006664	TTC26	NA	NA	Down
Parpi0004804	RPH3AL	NA	NA	UP		Parpi0006666	NA	NA	NA	UP
Parpi0004837	PIGL	NA	NA	Down		Parpi0006669	POLDIP3	NA	NA	Down
Parpi0004838	NCOR1	NA	NA	UP		Parpi0006677	NDUFA6	NA	NA	Down
Parpi0004848	CPD	NA	NA	UP		Parpi0006681	NA	NA	NA	Down
Parpi0004852	NSRP1	NA	NA	Down		Parpi0006687	CCDC134	NA	NA	Down
Parpi0004854	SSH2	NA	NA	UP		Parpi0006690	XRCC6	NA	NA	Down
Parpi0004855	CORO6	NA	NA	Down		Parpi0006694	PMM2	NA	NA	UP
Parpi0004857	GIT1	NA	NA	Down		Parpi0006696	ACO2	NA	NA	UP
Parpi0004861	NA	NA	NA	UP		Parpi0006698	TOB2	NA	NA	UP
Parpi0004862	CRYBA1	NA	NA	Down		Parpi0006704	EP300	NA	NA	UP
Parpi0004872	DHRS13	NA	NA	Down		Parpi0006709	MKL1	NA	NA	UP
Parpi0004880	RPL23A	NA	NA	Down		Parpi0006711	TNRC6B	NA	NA	UP
Parpi0004887	SGK494	NA	NA	UP		Parpi0006722	RPL3	NA	NA	Down
Parpi0004900	NA	NA	NA	Down		Parpi0006726	CBX6	NA	NA	UP
Parpi0004908	RTN4RL1	NA	NA	Down		Parpi0006734	MPRIP	NA	NA	UP
Parpi0004913	WDR81	NA	NA	UP		Parpi0006736	H1F0	NA	NA	Down
Parpi0004924	YWHAE	NA	NA	Down		Parpi0006750	MAFF	NA	NA	UP
Parpi0004938	NA	NA	NA	UP		Parpi0006751	TMEM184B	NA	NA	UP
Parpi0004939	WBSCR16	NA	NA	UP		Parpi0006761	TOMM22	NA	NA	Down
Parpi0004940	NCF1	NA	NA	Down		Parpi0006763	GTPBP1	NA	NA	UP
Parpi0004943	CLIP2	NA	NA	UP		Parpi0006777	C1QTNF1	NA	NA	Down
Parpi0004946	EIF4H	NA	NA	Down		Parpi0006813	ATXN7	NA	NA	UP
Parpi0004952	ANKFY1	NA	NA	UP		Parpi0006848	PXK	NA	NA	UP
Parpi0004954	ZZEF1	NA	NA	UP		Parpi0006855	SLC25A20	NA	NA	Down
Parpi0004956	ATP2A2	NA	NA	Down		Parpi0006859	DALRD3	NA	NA	UP
Parpi0004960	C1QBP	NA	NA	Down		Parpi0006865	PIM1	NA	NA	UP
Parpi0004964	RPAIN	NA	NA	Down		Parpi0006868	USP19	NA	NA	UP
Parpi0004966	RABEP1	NA	NA	Down		Parpi0006872	CCDC71	NA	NA	Down
Parpi0004976	CUX1	NA	NA	UP		Parpi0006880	CRELD2	NA	NA	UP
Parpi0004978	SH2B2	NA	NA	UP		Parpi0006881	IL17RC	NA	NA	UP
Parpi0004979	PRKRIP1	NA	NA	Down		Parpi0006889	TADA3	NA	NA	UP
Parpi0004981	LRWD1	NA	NA	Down		Parpi0006892	BRPF1	NA	NA	UP
Parpi0004982	POLR2J	NA	NA	Down		Parpi0006898	SETD5	NA	NA	UP
Parpi0004984	NA	NA	NA	Down		Parpi0006899	SRPK3	NA	NA	Down
Parpi0004990	YWHAG	NA	NA	UP		Parpi0006908	NA	NA	NA	UP
Parpi0004999	TAF15	NA	NA	Down		Parpi0006909	NA	NA	NA	UP
Parpi0005003	RASL10B	NA	NA	UP		Parpi0006910	KY	NA	NA	UP
Parpi0005018	TMEM132E	NA	NA	UP		Parpi0006917	NA	NA	NA	UP
Parpi0005024	ASL	NA	NA	Down		Parpi0006922	SLAIN2	NA	NA	UP
Parpi0005030	CCT6A	NA	NA	UP		Parpi0006930	SGCB	NA	NA	Down
Parpi0005031	PSPH	NA	NA	UP		Parpi0006937	SCFD2	NA	NA	UP
Parpi0005034	NF2	NA	NA	UP		Parpi0006941	CHIC2	NA	NA	UP
Parpi0005035	SBDS	NA	NA	Down		Parpi0006946	KDR	NA	NA	UP
Parpi0005039	BZRAP1	NA	NA	UP		Parpi0006992	SORBS2	NA	NA	Down
Parpi0005041	RNF43	NA	NA	UP		Parpi0006998	LRP2BP	NA	NA	Down
Parpi0005043	NA	NA	NA	UP		Parpi0007000	KIAA1430	NA	NA	Down
Parpi0005046	ABHD11	NA	NA	Down		Parpi0007013	NA	NA	NA	Down
Parpi0005061	STX1A	NA	NA	Down		Parpi0007019	DCTD	NA	NA	Down
Parpi0005064	TBL2	NA	NA	Down		Parpi0007026	RNF20	NA	NA	UP
Parpi0005068	BAZ1B	NA	NA	UP		Parpi0007035	KLF4	NA	NA	UP
Parpi0005071	NA	NA	NA	UP		Parpi0007038	TMEM38B	NA	NA	Down
Parpi0005073	POM121	NA	NA	UP		Parpi0007043	SLC44A1	NA	NA	Down
Parpi0005074	HIP1	NA	NA	UP		Parpi0007049	LPL	NA	NA	UP
Parpi0005079	KIAA0753	NA	NA	UP		Parpi0007063	KCMF1	NA	NA	UP
Parpi0005091	NA	NA	NA	UP		Parpi0007064	NA	NA	NA	UP
Parpi0005096	PER3	NA	NA	UP		Parpi0007079	GAK	NA	NA	UP
Parpi0005100	SYT2	NA	NA	Down		Parpi0007085	SMU1	NA	NA	Down
Parpi0005109	OSBPL8	NA	NA	UP		Parpi0007086	DNAJA4	NA	NA	UP
Parpi0005110	NAP1L1	NA	NA	Down		Parpi0007087	APTX	NA	NA	UP
Parpi0005115	CAPS2	NA	NA	Down		Parpi0007092	CGGBP1	NA	NA	Down
Parpi0005120	TRHDE	NA	NA	Down		Parpi0007093	HEMGN	NA	NA	Down
Parpi0005132	PTPRO	NA	NA	Down		Parpi0007096	XPA	NA	NA	Down
Parpi0005145	CPM	NA	NA	Down		Parpi0007098	TSTD2	NA	NA	UP
Parpi0005146	MDM2	NA	NA	Down		Parpi0007104	NA	NA	NA	Down
Parpi0005153	CAND1	NA	NA	UP		Parpi0007121	GRHPR	NA	NA	Down
Parpi0005155	HELB	NA	NA	Down		Parpi0007135	CCIN	NA	NA	UP
Parpi0005156	TMBIM4	NA	NA	Down		Parpi0007158	MYO6	NA	NA	UP
Parpi0005160	NA	NA	NA	UP		Parpi0007159	SENP6	NA	NA	UP
Parpi0005172	SRGAP1	NA	NA	UP		Parpi0007161	TMEM30A	NA	NA	UP
Parpi0005180	USP15	NA	NA	UP		Parpi0007163	COL12A1	NA	NA	UP
Parpi0005181	FAM19A2	NA	NA	Down		Parpi0007167	EEF1A1	NA	NA	Down
Parpi0005195	RPAP3	NA	NA	UP		Parpi0007173	OGFRL1	NA	NA	UP
Parpi0005199	SLC38A2	NA	NA	Down		Parpi0007176	C6ORF57	NA	NA	Down
Parpi0005201	SLC38A2	NA	NA	UP		Parpi0007199	C8B	NA	NA	Down
Parpi0005207	NELL2	NA	NA	Down		Parpi0007200	DAB1	NA	NA	Down
Parpi0005208	TMEM117	NA	NA	Down		Parpi0007209	FGGY	NA	NA	Down
Parpi0005212	PUS7L	NA	NA	UP		Parpi0007215	NFIA	NA	NA	Down
Parpi0005217	PRICKLE2	NA	NA	Down		Parpi0007218	TM2D1	NA	NA	Down
Parpi0005218	PPHLN1	NA	NA	Down		Parpi0007219	INADL	NA	NA	Down
Parpi0005230	PPP1R9A	NA	NA	Down		Parpi0007221	KANK4	NA	NA	Down
Parpi0005233	PDK4	NA	NA	UP		Parpi0007235	EFCAB7	NA	NA	Down
Parpi0005234	DYNC1I2	NA	NA	Down		Parpi0007237	ROR1	NA	NA	Down
Parpi0005241	DLX5	NA	NA	Down		Parpi0007246	RAVER2	NA	NA	Down
Parpi0005245	ASNS	NA	NA	UP		Parpi0007250	LEPROT	NA	NA	Down
Parpi0005250	GM16039	NA	NA	Down		Parpi0007262	SLC35D1	NA	NA	Down
Parpi0005251	GLCCI1	NA	NA	UP		Parpi0007280	LRRC40	NA	NA	Down
Parpi0005252	ICA1	NA	NA	Down		Parpi0007282	ANKRD13C	NA	NA	UP
Parpi0005254	NXPH1	NA	NA	Down		Parpi0007287	ZRANB2	NA	NA	UP
Parpi0005262	AVIL	NA	NA	Down		Parpi0007302	PTPN5	NA	NA	Down
Parpi0005263	ARL4A	NA	NA	Down		Parpi0007305	SPTY2D1	NA	NA	UP
Parpi0005274	SOSTDC1	NA	NA	Down		Parpi0007309	GTF2H1	NA	NA	UP
Parpi0005275	LRRC72	NA	NA	UP		Parpi0007310	HPS5	NA	NA	Down
Parpi0005277	BZW2	NA	NA	Down		Parpi0007311	SAAL1	NA	NA	Down
Parpi0005278	TSPAN31	NA	NA	UP		Parpi0007333	NA	NA	NA	Down
Parpi0005297	SP8	NA	NA	Down		Parpi0007359	PSMA1	NA	NA	Down
Parpi0005302	RAPGEF5	NA	NA	UP		Parpi0007374	RPL27A	NA	NA	Down
Parpi0005309	TRA2A	NA	NA	UP		Parpi0007375	DENND2C	NA	NA	UP
Parpi0005314	NPY	NA	NA	Down		Parpi0007379	TMEM9B	NA	NA	Down
Parpi0005320	C7ORF31	NA	NA	Down		Parpi0007400	EIF4G2	NA	NA	UP
Parpi0005327	SNX10	NA	NA	UP		Parpi0007442	TDP2	NA	NA	Down
Parpi0005352	TRIL	NA	NA	UP		Parpi0007452	PARD6G	NA	NA	UP
Parpi0005356	WIPF3	NA	NA	Down		Parpi0007454	ADNP2	NA	NA	UP
Parpi0005358	FKBP14	NA	NA	UP		Parpi0007479	TSHZ1	NA	NA	UP
Parpi0005359	PLEKHA8	NA	NA	UP		Parpi0007480	ZADH2	NA	NA	Down
Parpi0005361	HACL1	NA	NA	Down		Parpi0007515	PRPF40A	NA	NA	UP
Parpi0005362	BTD	NA	NA	Down		Parpi0007516	FMNL3	NA	NA	UP
Parpi0005363	ANKRD28	NA	NA	Down		Parpi0007529	NMI	NA	NA	Down
Parpi0005374	NDUFA9	NA	NA	Down		Parpi0007538	EPC2	NA	NA	UP
Parpi0005378	C12ORF4	NA	NA	UP		Parpi0007539	MBD5	NA	NA	UP
Parpi0005389	MMP15	NA	NA	Down		Parpi0007545	ZEB2	NA	NA	Down
Parpi0005393	PRSS54	NA	NA	UP		Parpi0007561	SMOX	NA	NA	UP
Parpi0005409	FUK	NA	NA	UP		Parpi0007600	ADAMTS3	NA	NA	UP
Parpi0005421	NA	NA	NA	UP		Parpi0007611	SLC4A8	NA	NA	UP
Parpi0005427	UBA2	NA	NA	Down		Parpi0007636	SEPT11	NA	NA	UP
Parpi0005437	PEPD	NA	NA	Down		Parpi0007646	CNOT6L	NA	NA	UP
Parpi0005439	PEPD	NA	NA	Down		Parpi0007657	AAK1	NA	NA	UP
Parpi0005449	RFWD3	NA	NA	Down		Parpi0007688	SEC31A	NA	NA	UP
Parpi0005455	PRMT7	NA	NA	UP		Parpi0007691	PLAC8	NA	NA	Down
Parpi0005456	SMPD3	NA	NA	UP		Parpi0007697	AGPAT9	NA	NA	UP
Parpi0005458	PLA2G15	NA	NA	UP		Parpi0007703	WDFY3	NA	NA	UP
Parpi0005459	LTB4R	NA	NA	Down		Parpi0007704	WDFY3	NA	NA	UP
Parpi0005469	LDHD	NA	NA	Down		Parpi0007705	WDFY3	NA	NA	UP
Parpi0005486	CCDC135	NA	NA	UP		Parpi0007717	AFF4	NA	NA	UP
Parpi0005496	HERPUD1	NA	NA	UP		Parpi0007718	KLHL8	NA	NA	UP
Parpi0005498	NA	NA	NA	Down		Parpi0007738	HERC4	NA	NA	Down
Parpi0005504	AMFR	NA	NA	Down		Parpi0007744	ARHGAP5	NA	NA	UP
Parpi0005513	B3GNT7	NA	NA	UP		Parpi0007801	NA	NA	NA	UP
Parpi0005516	HSF4	NA	NA	UP		Parpi0007827	SPRED1	NA	NA	UP
Parpi0005518	HSDL1	NA	NA	UP		Parpi0007828	FAM98B	NA	NA	Down
Parpi0005522	NECAB2	NA	NA	Down		Parpi0007841	RC3H1	NA	NA	UP
Parpi0005534	CMIP	NA	NA	UP		Parpi0007846	DARS2	NA	NA	Down
Parpi0005535	GAN	NA	NA	UP		Parpi0007864	PRRC2C	NA	NA	UP
Parpi0005539	PPP1R3E	NA	NA	UP		Parpi0007877	ARPC5	NA	NA	Down
Parpi0005541	C16ORF46	NA	NA	UP		Parpi0007886	RNF2	NA	NA	UP
Parpi0005553	NUDT7	NA	NA	UP		Parpi0007887	TRMT1L	NA	NA	UP
Parpi0005574	CDH18	NA	NA	Down		Parpi0007895	NA	NA	NA	UP
Parpi0005575	ADAR	NA	NA	UP		Parpi0007896	C1ORF27	NA	NA	UP
Parpi0005577	PMVK	NA	NA	Down		Parpi0007900	NA	NA	NA	Down
Parpi0005580	SHC1	NA	NA	UP		Parpi0007924	NA	NA	NA	Down
Parpi0005602	TRIM46	NA	NA	UP		Parpi0007927	XRCC5	NA	NA	Down
Parpi0005614	GBA	NA	NA	UP		Parpi0007931	ERCC3	NA	NA	UP
Parpi0005622	PKM	NA	NA	Down		Parpi0007992	RAB13	NA	NA	UP
Parpi0005624	FDPS	NA	NA	UP		Parpi0007999	NA	NA	NA	UP
Parpi0005632	NA	NA	NA	UP		Parpi0008011	DISP1	NA	NA	UP
Parpi0005656	UFC1	NA	NA	Down		Parpi0008013	FAM177B	NA	NA	UP
Parpi0005661	NA	NA	NA	UP		Parpi0008016	MIA3	NA	NA	UP
Parpi0005678	DUSP23	NA	NA	Down		Parpi0008024	HLX	NA	NA	UP
Parpi0005718	MARK2	NA	NA	UP		Parpi0008025	MARC2	NA	NA	Down
Parpi0005723	OTUB1	NA	NA	Down		Parpi0008028	MARC2	NA	NA	Down
Parpi0005731	STIP1	NA	NA	UP		Parpi0008030	MARK1	NA	NA	UP
Parpi0005732	FERMT2	NA	NA	Down		Parpi0008038	SLC30A1	NA	NA	Down
Parpi0005734	NUDT22	NA	NA	Down		Parpi0008040	LYPLAL1	NA	NA	Down
Parpi0005735	DNAJC4	NA	NA	Down		Parpi0008060	SMYD2	NA	NA	Down
Parpi0005741	PLCB4	NA	NA	UP		Parpi0008069	TATDN3	NA	NA	Down
Parpi0005742	SLC8A3	NA	NA	UP		Parpi0008070	NSL1	NA	NA	Down
Parpi0005747	NA	NA	NA	UP		Parpi0008071	ATF3	NA	NA	UP
Parpi0005754	PRDX5	NA	NA	Down		Parpi0008073	PPP2R5A	NA	NA	Down
Parpi0005758	RPS6KA5	NA	NA	Down		Parpi0008134	PRKCI	NA	NA	UP
Parpi0005759	RPS6KA5	NA	NA	Down		Parpi0008141	EIF5A2	NA	NA	Down
Parpi0005761	SLC3A2	NA	NA	UP		Parpi0008148	FNDC3B	NA	NA	UP
Parpi0005763	NXF1	NA	NA	UP		Parpi0008153	NCEH1	NA	NA	Down
Parpi0005767	TUT1	NA	NA	Down		Parpi0008158	NLGN1	NA	NA	Down
Parpi0005771	INTS5	NA	NA	UP		Parpi0008169	NA	NA	NA	UP
Parpi0005776	METTL12	NA	NA	Down		Parpi0008175	PIK3CB	NA	NA	UP
Parpi0005787	NA	NA	NA	Down		Parpi0008181	ACTL6A	NA	NA	Down
Parpi0005789	DACT2	NA	NA	UP		Parpi0008230	ATHL1	NA	NA	Down
Parpi0005790	ZBTB3	NA	NA	UP		Parpi0008238	FTH1	NA	NA	Down
Parpi0005793	EEF1G	NA	NA	Down		Parpi0008255	C11ORF9	NA	NA	UP
Parpi0005801	LRFN4	NA	NA	UP		Parpi0008275	VWCE	NA	NA	Down
Parpi0005802	PC	NA	NA	Down		Parpi0008310	PATL1	NA	NA	UP
Parpi0005809	SEMA4A	NA	NA	UP		Parpi0008312	MPEG1	NA	NA	Down
Parpi0005818	UBQLN4	NA	NA	Down		Parpi0008313	DTX2	NA	NA	Down
Parpi0005832	HAPLN2	NA	NA	UP		Parpi0008319	PKP4	NA	NA	UP
Parpi0005835	VANGL1	NA	NA	UP		Parpi0008338	SLC43A3	NA	NA	Down
Parpi0005840	NCSTN	NA	NA	Down		Parpi0008341	TNKS1BP1	NA	NA	Down
Parpi0005843	TAF6L	NA	NA	UP		Parpi0008363	MEX3C	NA	NA	UP
Parpi0005845	CTSF	NA	NA	Down		Parpi0008371	TSPAN3	NA	NA	UP
Parpi0005846	EIF1AD	NA	NA	Down		Parpi0008376	MYO5B	NA	NA	UP
Parpi0005849	DEDD	NA	NA	UP		Parpi0008380	NA	NA	NA	Down
Parpi0005857	NA	NA	NA	UP		Parpi0008385	CTIF	NA	NA	UP
Parpi0005865	POLR3GL	NA	NA	UP		Parpi0008405	KATNAL2	NA	NA	UP
Parpi0005867	GNRHR	NA	NA	UP		Parpi0008406	PIAS2	NA	NA	UP
Parpi0005868	NA	NA	NA	Down		Parpi0008458	PIK3C3	NA	NA	Down
Parpi0005870	LIX1L	NA	NA	UP		Parpi0008514	KIAA1328	NA	NA	Down
Parpi0005874	RNF115	NA	NA	Down		Parpi0008516	TDH	NA	NA	UP
Parpi0005876	POLR3C	NA	NA	Down		Parpi0008526	MSRA	NA	NA	Down
Parpi0005877	NUDT17	NA	NA	Down		Parpi0008527	KIF13A	NA	NA	UP
Parpi0005885	CCT3	NA	NA	UP		Parpi0008577	RAB10	NA	NA	UP
Parpi0005886	C1ORF85	NA	NA	UP		Parpi0008579	ASXL2	NA	NA	UP
Parpi0005890	DESI2	NA	NA	Down		Parpi0008591	KHK	NA	NA	Down
Parpi0005902	SLC39A9	NA	NA	Down		Parpi0008596	SLC5A6	NA	NA	UP
Parpi0005904	GALNTL1	NA	NA	UP		Parpi0008598	CAD	NA	NA	UP
Parpi0005907	DCAF5	NA	NA	Down		Parpi0008605	GTF3C2	NA	NA	UP
Parpi0005908	ACTN2	NA	NA	Down		Parpi0008610	PPM1G	NA	NA	UP
Parpi0005910	ZFP36L1	NA	NA	UP		Parpi0008612	KRTCAP3	NA	NA	Down
Parpi0005927	ZFYVE26	NA	NA	UP		Parpi0008621	NA	NA	NA	Down
Parpi0005931	EIF2S1	NA	NA	Down		Parpi0008628	REL	NA	NA	UP
Parpi0005932	ATP6V1D	NA	NA	Down		Parpi0008637	DPF2	NA	NA	UP
Parpi0005933	MPP5	NA	NA	UP		Parpi0008644	RBM14	NA	NA	UP
Parpi0005950	C1QTNF4	NA	NA	Down		Parpi0008645	CCS	NA	NA	Down
Parpi0005953	KBTBD4	NA	NA	UP		Parpi0008647	RBM4B	NA	NA	UP
Parpi0005956	RAPSN	NA	NA	UP		Parpi0008664	B3GNT1	NA	NA	Down
Parpi0005964	NR1H3	NA	NA	UP		Parpi0008670	CCDC85B	NA	NA	Down
Parpi0005965	ACP2	NA	NA	Down		Parpi0008677	FAM89B	NA	NA	UP
Parpi0005973	F2	NA	NA	Down		Parpi0008678	EHBP1	NA	NA	UP
Parpi0005983	DGKZ	NA	NA	Down		Parpi0008697	CCNC	NA	NA	Down
Parpi0005993	PEX16	NA	NA	Down		Parpi0008699	USP16	NA	NA	Down
Parpi0005995	CRY2	NA	NA	Down		Parpi0008701	COQ3	NA	NA	Down
Parpi0006005	PRDM11	NA	NA	Down		Parpi0008743	CASP8AP2	NA	NA	UP
Parpi0006017	EXT2	NA	NA	Down		Parpi0008747	RRAGC	NA	NA	Down
Parpi0006018	ACCS	NA	NA	Down		Parpi0008748	UBE2J1	NA	NA	Down
Parpi0006024	NA	NA	NA	Down		Parpi0008776	GTPBP5	NA	NA	Down
Parpi0006046	CCK	NA	NA	Down		Parpi0008827	RPL27A	NA	NA	Down
Parpi0006051	KIAA1143	NA	NA	Down		Parpi0008835	TUBB1	NA	NA	Down
Parpi0006061	TMEM158	NA	NA	Down		Parpi0008839	GNAS	NA	NA	UP
Parpi0006065	LIMD1	NA	NA	UP		Parpi0008849	RAB22A	NA	NA	UP
Parpi0006069	SLC6A15	NA	NA	Down		Parpi0008850	PPP4R1	NA	NA	UP
Parpi0006074	TOPBP1	NA	NA	UP		Parpi0008879	RTFDC1	NA	NA	Down
Parpi0006083	DNAJC13	NA	NA	UP		Parpi0008880	GCNT7	NA	NA	UP
Parpi0006086	CPNE2	NA	NA	Down		Parpi0008905	C6ORF170	NA	NA	Down
Parpi0006087	MRPL3	NA	NA	Down		Parpi0008950	SMLR1	NA	NA	Down
Parpi0006106	ENTPD3	NA	NA	Down		Parpi0008951	EPB41L2	NA	NA	Down
Parpi0006118	NA	NA	NA	Down		Parpi0008962	NA	NA	NA	Down
Parpi0006123	GPD1L	NA	NA	Down		Parpi0008978	CBWD1	NA	NA	Down
Parpi0006128	GADL1	NA	NA	Down		Parpi0008983	PIP5K1A	NA	NA	Down
Parpi0006142	LRRC3B	NA	NA	UP		Parpi0008990	PTAR1	NA	NA	UP
Parpi0006144	NGLY1	NA	NA	UP		Parpi0008993	SMC5	NA	NA	Down
Parpi0006145	TOP2B	NA	NA	UP		Parpi0009004	C9ORF85	NA	NA	Down
Parpi0006151	THRB	NA	NA	UP		Parpi0009013	ANXA1	NA	NA	Down
Parpi0006153	NA	NA	NA	Down		Parpi0009022	C9ORF40	NA	NA	UP
Parpi0006155	NA	NA	NA	Down		Parpi0009035	PRUNE2	NA	NA	Down
Parpi0006162	SGOL1	NA	NA	Down		Parpi0009040	GNA14	NA	NA	UP
Parpi0006165	RAB5A	NA	NA	Down		Parpi0009042	CEP78	NA	NA	UP
Parpi0006171	TBC1D5	NA	NA	UP		Parpi0009048	TLE4	NA	NA	UP
Parpi0006183	DMAP1	NA	NA	UP		Parpi0009066	FLRT2	NA	NA	UP
Parpi0006185	RNF220	NA	NA	Down		Parpi0009090	CEP128	NA	NA	Down
Parpi0006190	NASP	NA	NA	UP		Parpi0009091	CEP128	NA	NA	Down
Parpi0006191	AKR1A1	NA	NA	Down		Parpi0009112	SNW1	NA	NA	Down
Parpi0006194	HPDL	NA	NA	UP		Parpi0009114	SPTLC2	NA	NA	UP
Parpi0006196	TOE1	NA	NA	Down		Parpi0009116	AHSA1	NA	NA	UP
Parpi0006199	CCDC163P	NA	NA	Down		Parpi0009118	VIPAS39	NA	NA	UP
Parpi0006204	HECTD3	NA	NA	Down		Parpi0009119	VIPAS39	NA	NA	UP
Parpi0006205	PTCH1	NA	NA	UP		Parpi0009150	TNFAIP8	NA	NA	Down
Parpi0006210	PLK3	NA	NA	UP		Parpi0009170	CEP120	NA	NA	UP
Parpi0006212	BEST3	NA	NA	UP		Parpi0009184	PHAX	NA	NA	UP
Parpi0006213	RPS8	NA	NA	Down		Parpi0009187	MARCH3	NA	NA	Down
Parpi0006214	GPBP1L1	NA	NA	UP		Parpi0009188	C5ORF63	NA	NA	Down
Parpi0006215	IPP	NA	NA	UP		Parpi0009192	PRRC1	NA	NA	UP
Parpi0006220	PIK3R3	NA	NA	UP		Parpi0009198	FBN1	NA	NA	Down
Parpi0006223	LURAP1	NA	NA	Down		Parpi0009223	NEK7	NA	NA	UP
Parpi0006240	MOB3C	NA	NA	UP		Parpi0009227	PTPRC	NA	NA	Down
Parpi0006241	ATPAF1	NA	NA	Down		Parpi0009236	CLCC1	NA	NA	Down
Parpi0006242	KIAA0494	NA	NA	UP		Parpi0009241	PRPF38B	NA	NA	UP
Parpi0006249	STIL	NA	NA	UP		Parpi0009269	RTCA	NA	NA	Down
Parpi0006266	ELAVL4	NA	NA	UP		Parpi0009271	TRMT13	NA	NA	Down
Parpi0006273	FAF1	NA	NA	Down		Parpi0009272	LRRC39	NA	NA	Down
Parpi0006278	EPS15	NA	NA	Down		Parpi0009273	SASS6	NA	NA	Down
Parpi0006281	OSBPL9	NA	NA	Down		Parpi0009276	SLC35A3	NA	NA	Down
Parpi0006282	NRD1	NA	NA	Down		Parpi0009281	TMED5	NA	NA	Down
Parpi0006283	RAB3B	NA	NA	Down		Parpi0009282	CCDC18	NA	NA	Down
Parpi0006284	TXNDC12	NA	NA	Down		Parpi0009313	NR2E1	NA	NA	UP
Parpi0006285	KTI12	NA	NA	Down		Parpi0009318	FOXO3	NA	NA	UP
Parpi0006288	ZFYVE9	NA	NA	UP		Parpi0009322	CEP57L1	NA	NA	Down
Parpi0006307	LRP8	NA	NA	UP		Parpi0009330	FIG4	NA	NA	Down
Parpi0006315	YIPF1	NA	NA	Down		Parpi0009332	WASF1	NA	NA	UP
Parpi0006318	LRRC42	NA	NA	Down		Parpi0009338	AMD1	NA	NA	Down
Parpi0006327	ACOT11	NA	NA	Down		Parpi0009339	GTF3C6	NA	NA	Down
Parpi0006332	PARS2	NA	NA	UP		Parpi0009342	KIAA1919	NA	NA	Down
Parpi0006346	KARS	NA	NA	Down		Parpi0009356	PPP1R3G	NA	NA	Down
Parpi0006350	MARVELD3	NA	NA	Down		Parpi0009357	NA	NA	NA	Down
Parpi0006360	ZFHX3	NA	NA	UP		Parpi0009362	LY86	NA	NA	Down
Parpi0006365	PSMD7	NA	NA	Down		Parpi0009363	RREB1	NA	NA	UP
Parpi0006367	NOB1	NA	NA	Down		Parpi0009367	DSP	NA	NA	UP
Parpi0006369	NFAT5	NA	NA	Down		Parpi0009369	NA	NA	NA	Down
Parpi0006372	TERF2	NA	NA	UP		Parpi0009388	TMEM14C	NA	NA	Down
Parpi0006374	NIP7	NA	NA	Down		Parpi0009399	ADTRP	NA	NA	UP
Parpi0006376	VPS4B	NA	NA	Down		Parpi0009401	HIVEP1	NA	NA	UP
Parpi0006385	GAS8	NA	NA	Down		Parpi0009411	PAK1IP1	NA	NA	Down
Parpi0006387	AFG3L1	NA	NA	Down		Parpi0009414	NUP153	NA	NA	UP
Parpi0006390	TCF25	NA	NA	Down		Parpi0009415	FAM8A1	NA	NA	UP
Parpi0006397	CDK10	NA	NA	Down		Parpi0009419	GMPR	NA	NA	Down
Parpi0006399	CHMP1A	NA	NA	Down		Parpi0009423	JARID2	NA	NA	Down
Parpi0006406	RPL13	NA	NA	Down		Parpi0009424	NA	NA	NA	Down
Parpi0006408	SPG7	NA	NA	Down		Parpi0009431	EXOC2	NA	NA	Down
Parpi0006414	CBFA2T3	NA	NA	UP		Parpi0009447	NA	NA	NA	UP
Parpi0006421	PIEZO1	NA	NA	UP		Parpi0009448	KLHL21	NA	NA	UP
Parpi0006427	NA	NA	NA	UP		Parpi0009463	RPL22	NA	NA	Down
Parpi0006429	ZC3H18	NA	NA	UP		Parpi0009479	LRRC47	NA	NA	UP
Parpi0006438	BANP	NA	NA	UP		Parpi0009480	ZNF384	NA	NA	Down
Parpi0006441	SLC7A5	NA	NA	Down		Parpi0009508	KAZN	NA	NA	UP
Parpi0006472	COX4I1	NA	NA	Down		Parpi0009527	VPS13D	NA	NA	UP
Parpi0006479	COTL1	NA	NA	Down		Parpi0009530	NA	NA	NA	UP
Parpi0006488	CDH13	NA	NA	Down		Parpi0009547	NA	NA	NA	Down
Parpi0006496	MPHOSPH6	NA	NA	Down		Parpi0009554	CCDC27	NA	NA	UP
Parpi0006501	SDR42E1	NA	NA	UP		Parpi0009590	PRKCI	NA	NA	UP
Parpi0006505	MMP2	NA	NA	Down		Parpi0009596	GNB2	NA	NA	UP
Parpi0006511	IRX5	NA	NA	UP		Parpi0009597	NADK	NA	NA	UP
Parpi0006524	RBL1	NA	NA	Down		Parpi0009605	GOLIM4	NA	NA	UP
Parpi0006525	CHD6	NA	NA	UP		Parpi0009612	VWA1	NA	NA	Down
Parpi0006529	SALL1	NA	NA	UP		Parpi0009614	ANKRD65	NA	NA	UP
Parpi0006534	CYLD	NA	NA	UP		Parpi0009620	DVL1	NA	NA	UP
Parpi0006537	NKD1	NA	NA	UP		Parpi0009628	ACAP2	NA	NA	UP
Parpi0006538	BRD7	NA	NA	Down		Parpi0009629	ACAP3	NA	NA	UP
Parpi0006543	HEATR3	NA	NA	Down		Parpi0009643	NA	NA	NA	UP
Parpi0006553	N4BP1	NA	NA	UP		Parpi0009648	NOC2L	NA	NA	UP
Parpi0006556	ABCC5	NA	NA	UP		Parpi0009653	CASP7	NA	NA	Down
Parpi0006558	ITFG1	NA	NA	Down		Parpi0009656	NHLRC2	NA	NA	Down
Parpi0006566	VPS35	NA	NA	UP		Parpi0009657	ADRB3	NA	NA	Down
Parpi0006572	UQCRFS1	NA	NA	Down		Parpi0009668	GFRA2	NA	NA	Down
Parpi0006577	PLEKHF1	NA	NA	UP		Parpi0009688	EIF3A	NA	NA	UP
Parpi0006580	CCNE1	NA	NA	UP		Parpi0009696	BAG3	NA	NA	UP
Parpi0006595	METAP2	NA	NA	Down		Parpi0009699	SEC23IP	NA	NA	UP
Parpi0006596	USP49	NA	NA	UP		Parpi0009706	FGFR2	NA	NA	Down
Parpi0006599	NA	NA	NA	Down		Parpi0009708	NSMCE4A	NA	NA	Down
Parpi0006603	LTA4H	NA	NA	Down		Parpi0009709	TACC2	NA	NA	UP
Parpi0006611	TMPO	NA	NA	Down		Parpi0009716	MYCBP	NA	NA	Down
Parpi0006614	ANKS1B	NA	NA	Down		Parpi0009721	MED18	NA	NA	Down
Parpi0006618	ACTR6	NA	NA	Down		Parpi0009722	SESN1	NA	NA	UP
Parpi0006623	SLC5A8	NA	NA	Down		Parpi0009735	SRSF4	NA	NA	UP
Parpi0006626	ARL1	NA	NA	Down		Parpi0009736	MECR	NA	NA	Down
Parpi0006629	CNOT4	NA	NA	UP		Parpi0009748	PUM2	NA	NA	UP
Parpi0006634	PDE6H	NA	NA	Down		Parpi0009753	SNRNP40	NA	NA	Down
Parpi0006635	ARHGDIB	NA	NA	Down		Parpi0009755	FABP3	NA	NA	Down
Parpi0006645	NA	NA	NA	UP		Parpi0009760	HIVEP3	NA	NA	UP
Parpi0006656	GRIN2B	NA	NA	UP		Parpi0009769	SLFNL1	NA	NA	UP
Parpi0006664	TTC26	NA	NA	Down		Parpi0009780	SMPDL3B	NA	NA	Down
Parpi0006666	NA	NA	NA	UP		Parpi0009782	EYA3	NA	NA	UP
Parpi0006668	LUC7L2	NA	NA	Down		Parpi0009792	RLF	NA	NA	UP
Parpi0006674	TCF20	NA	NA	UP		Parpi0009793	CTU1	NA	NA	Down
Parpi0006679	FAM109B	NA	NA	UP		Parpi0009805	CRYAB	NA	NA	UP
Parpi0006686	SREBF2	NA	NA	UP		Parpi0009823	CRYZL1	NA	NA	Down
Parpi0006687	CCDC134	NA	NA	Down		Parpi0009831	IFNAR1	NA	NA	Down
Parpi0006698	TOB2	NA	NA	UP		Parpi0009832	IL10RB	NA	NA	Down
Parpi0006699	TEF	NA	NA	Down		Parpi0009833	IFNAR2	NA	NA	Down
Parpi0006701	RANGAP1	NA	NA	UP		Parpi0009848	MIS18A	NA	NA	Down
Parpi0006702	CHADL	NA	NA	UP		Parpi0009902	NA	NA	NA	Down
Parpi0006704	EP300	NA	NA	UP		Parpi0009910	DPP10	NA	NA	Down
Parpi0006706	XPNPEP3	NA	NA	UP		Parpi0009913	GCA	NA	NA	Down
Parpi0006710	SGSM3	NA	NA	UP		Parpi0009938	XIRP2	NA	NA	Down
Parpi0006717	ATF4	NA	NA	UP		Parpi0009955	BBS5	NA	NA	UP
Parpi0006719	MGAT3	NA	NA	UP		Parpi0009958	PPIG	NA	NA	Down
Parpi0006722	RPL3	NA	NA	Down		Parpi0009987	CHORDC1	NA	NA	UP
Parpi0006727	NPTXR	NA	NA	Down		Parpi0010126	NTM	NA	NA	Down
Parpi0006734	MPRIP	NA	NA	UP		Parpi0010140	ADAMTS8	NA	NA	UP
Parpi0006735	MPRIP	NA	NA	UP		Parpi0010141	NA	NA	NA	UP
Parpi0006736	H1F0	NA	NA	Down		Parpi0010143	ST14	NA	NA	UP
Parpi0006741	EIF3L	NA	NA	Down		Parpi0010144	NFRKB	NA	NA	UP
Parpi0006753	CSNK1D	NA	NA	Down		Parpi0010161	ETS1	NA	NA	UP
Parpi0006757	DDX5	NA	NA	UP		Parpi0010183	TIRAP	NA	NA	Down
Parpi0006760	CBY1	NA	NA	UP		Parpi0010186	SRPR	NA	NA	UP
Parpi0006761	TOMM22	NA	NA	Down		Parpi0010212	COMMD9	NA	NA	Down
Parpi0006767	ARHGAP17	NA	NA	Down		Parpi0010214	TRIM44	NA	NA	Down
Parpi0006774	CYTH4	NA	NA	Down		Parpi0010229	ABTB2	NA	NA	UP
Parpi0006775	RAC1	NA	NA	Down		Parpi0010234	CAPRIN1	NA	NA	UP
Parpi0006777	C1QTNF1	NA	NA	Down		Parpi0010236	LMO2	NA	NA	Down
Parpi0006781	TST	NA	NA	Down		Parpi0010237	FBXO3	NA	NA	Down
Parpi0006795	LRIG3	NA	NA	UP		Parpi0010251	PPFIA2	NA	NA	UP
Parpi0006803	MAGI3	NA	NA	UP		Parpi0010260	ORAOV1	NA	NA	Down
Parpi0006812	PSMD6	NA	NA	Down		Parpi0010261	CCND1	NA	NA	UP
Parpi0006813	ATXN7	NA	NA	UP		Parpi0010272	C1D	NA	NA	Down
Parpi0006840	C3ORF67	NA	NA	Down		Parpi0010322	PLCB1	NA	NA	Down
Parpi0006845	ACOX1	NA	NA	UP		Parpi0010328	NA	NA	NA	Down
Parpi0006847	PDHB	NA	NA	Down		Parpi0010344	IRS4	NA	NA	UP
Parpi0006858	WDR6	NA	NA	UP		Parpi0010388	IFT43	NA	NA	Down
Parpi0006860	NDUFAF3	NA	NA	UP		Parpi0010393	FLVCR1	NA	NA	UP
Parpi0006870	NA	NA	NA	UP		Parpi0010397	FOS	NA	NA	UP
Parpi0006871	NA	NA	NA	UP		Parpi0010400	ACYP1	NA	NA	Down
Parpi0006876	KLHDC8A	NA	NA	UP		Parpi0010409	YLPM1	NA	NA	UP
Parpi0006879	PRRT3	NA	NA	UP		Parpi0010411	KIAA0317	NA	NA	UP
Parpi0006880	CRELD2	NA	NA	UP		Parpi0010413	NPC2	NA	NA	Down
Parpi0006885	JAGN1	NA	NA	Down		Parpi0010414	ISCA2	NA	NA	Down
Parpi0006889	TADA3	NA	NA	UP		Parpi0010416	SYNDIG1L	NA	NA	Down
Parpi0006898	SETD5	NA	NA	UP		Parpi0010422	LIN52	NA	NA	Down
Parpi0006908	NA	NA	NA	UP		Parpi0010438	SEC23A	NA	NA	UP
Parpi0006909	NA	NA	NA	UP		Parpi0010442	CLEC14A	NA	NA	Down
Parpi0006910	KY	NA	NA	UP		Parpi0010446	FOXA1	NA	NA	UP
Parpi0006911	NA	NA	NA	UP		Parpi0010457	MBIP	NA	NA	Down
Parpi0006916	ATP10D	NA	NA	Down		Parpi0010467	PSMA6	NA	NA	Down
Parpi0006922	SLAIN2	NA	NA	UP		Parpi0010471	PPP2R3C	NA	NA	Down
Parpi0006931	SPATA18	NA	NA	Down		Parpi0010496	WARS	NA	NA	UP
Parpi0006932	USP46	NA	NA	Down		Parpi0010498	YY1	NA	NA	UP
Parpi0006933	RASL11B	NA	NA	Down		Parpi0010500	EVL	NA	NA	Down
Parpi0006937	SCFD2	NA	NA	UP		Parpi0010508	CCNK	NA	NA	UP
Parpi0006940	LNX1	NA	NA	Down		Parpi0010534	VRK1	NA	NA	Down
Parpi0006944	KDR	NA	NA	Down		Parpi0010535	PAPOLG	NA	NA	UP
Parpi0006969	EFHA1	NA	NA	Down		Parpi0010538	ATG2B	NA	NA	UP
Parpi0006972	VPS37A	NA	NA	Down		Parpi0010546	GLRX5	NA	NA	Down
Parpi0006976	MTUS1	NA	NA	UP		Parpi0010557	SERPINA11	NA	NA	Down
Parpi0006979	PCM1	NA	NA	UP		Parpi0010575	CD3D	NA	NA	Down
Parpi0006985	FAT4	NA	NA	UP		Parpi0010583	ARCN1	NA	NA	UP
Parpi0006990	FAM149B1	NA	NA	Down		Parpi0010584	PHLDB1	NA	NA	UP
Parpi0006992	SORBS2	NA	NA	Down		Parpi0010592	TRAPPC4	NA	NA	Down
Parpi0006996	UFSP2	NA	NA	Down		Parpi0010594	HYOU1	NA	NA	UP
Parpi0006997	ANKRD37	NA	NA	UP		Parpi0010602	PCSK7	NA	NA	UP
Parpi0006999	SNX25	NA	NA	Down		Parpi0010605	SIK3	NA	NA	UP
Parpi0007001	SLC25A4	NA	NA	Down		Parpi0010612	CADM1	NA	NA	Down
Parpi0007009	ENPP6	NA	NA	UP		Parpi0010623	NNMT	NA	NA	Down
Parpi0007013	NA	NA	NA	Down		Parpi0010627	ZBTB16	NA	NA	Down
Parpi0007018	WWC1	NA	NA	UP		Parpi0010629	USP25	NA	NA	UP
Parpi0007026	RNF20	NA	NA	UP		Parpi0010631	NA	NA	NA	UP
Parpi0007027	RNF20	NA	NA	UP		Parpi0010641	PTS	NA	NA	Down
Parpi0007028	GRIN3A	NA	NA	Down		Parpi0010645	C11ORF57	NA	NA	UP
Parpi0007037	ZNF462	NA	NA	UP		Parpi0010659	POU2AF1	NA	NA	Down
Parpi0007044	ABCA12	NA	NA	Down		Parpi0010667	CBL	NA	NA	UP
Parpi0007048	PSD3	NA	NA	Down		Parpi0010687	ARHGEF11	NA	NA	UP
Parpi0007063	KCMF1	NA	NA	UP		Parpi0010721	DNAJB14	NA	NA	UP
Parpi0007077	NA	NA	NA	Down		Parpi0010731	ADH5	NA	NA	Down
Parpi0007079	GAK	NA	NA	UP		Parpi0010734	ADH5	NA	NA	Down
Parpi0007082	TMEM175	NA	NA	Down		Parpi0010789	MRPL33	NA	NA	Down
Parpi0007086	DNAJA4	NA	NA	UP		Parpi0010838	TMEM218	NA	NA	Down
Parpi0007087	APTX	NA	NA	UP		Parpi0010843	FEZ1	NA	NA	Down
Parpi0007088	IKBKAP	NA	NA	UP		Parpi0010847	TCF7	NA	NA	UP
Parpi0007092	CGGBP1	NA	NA	Down		Parpi0010852	CAPG	NA	NA	Down
Parpi0007093	HEMGN	NA	NA	Down		Parpi0010855	NA	NA	NA	Down
Parpi0007097	NCBP1	NA	NA	UP		Parpi0010925	NA	NA	NA	UP
Parpi0007099	TMOD2	NA	NA	Down		Parpi0010945	CATSPER3	NA	NA	Down
Parpi0007112	FRMPD4	NA	NA	UP		Parpi0010946	NA	NA	NA	Down
Parpi0007115	DCAF10	NA	NA	Down		Parpi0010947	TXNDC15	NA	NA	Down
Parpi0007116	SLC25A53	NA	NA	UP		Parpi0010949	C5ORF24	NA	NA	UP
Parpi0007132	RNF38	NA	NA	Down		Parpi0010953	SEC24A	NA	NA	UP
Parpi0007135	CCIN	NA	NA	UP		Parpi0010963	NA	NA	NA	Down
Parpi0007140	FAM46C	NA	NA	UP		Parpi0010981	RAPGEF6	NA	NA	UP
Parpi0007145	TTK	NA	NA	Down		Parpi0011013	CYP8B1	NA	NA	UP
Parpi0007149	LCA5	NA	NA	UP		Parpi0011038	GARS	NA	NA	UP
Parpi0007158	MYO6	NA	NA	UP		Parpi0011042	PLCD1	NA	NA	Down
Parpi0007159	SENP6	NA	NA	UP		Parpi0011106	RBM33	NA	NA	UP
Parpi0007160	FILIP1	NA	NA	UP		Parpi0011107	RBM33	NA	NA	UP
Parpi0007167	EEF1A1	NA	NA	Down		Parpi0011112	LMBR1L	NA	NA	Down
Parpi0007168	MTO1	NA	NA	UP		Parpi0011114	SRBD1	NA	NA	UP
Parpi0007173	OGFRL1	NA	NA	UP		Parpi0011134	THADA	NA	NA	Down
Parpi0007176	C6ORF57	NA	NA	Down		Parpi0011139	HAAO	NA	NA	Down
Parpi0007184	BAI3	NA	NA	Down		Parpi0011153	UBR2	NA	NA	UP
Parpi0007194	PRKAA2	NA	NA	Down		Parpi0011155	TRERF1	NA	NA	Down
Parpi0007203	OMA1	NA	NA	UP		Parpi0011156	MRPS10	NA	NA	Down
Parpi0007215	NFIA	NA	NA	Down		Parpi0011212	SERPINI1	NA	NA	Down
Parpi0007221	KANK4	NA	NA	Down		Parpi0011253	NA	NA	NA	Down
Parpi0007245	CACHD1	NA	NA	UP		Parpi0011263	SPTBN1	NA	NA	UP
Parpi0007259	TCTEX1D1	NA	NA	Down		Parpi0011267	RPS27A	NA	NA	Down
Parpi0007260	WDR78	NA	NA	Down		Parpi0011269	PRORSD1	NA	NA	Down
Parpi0007262	SLC35D1	NA	NA	Down		Parpi0011274	PNPT1	NA	NA	Down
Parpi0007271	DIRAS2	NA	NA	Down		Parpi0011284	FANCL	NA	NA	Down
Parpi0007278	LRRC7	NA	NA	Down		Parpi0011294	USP34	NA	NA	UP
Parpi0007280	LRRC40	NA	NA	Down		Parpi0011295	XPO1	NA	NA	UP
Parpi0007281	SRSF11	NA	NA	UP		Parpi0011296	NA	NA	NA	UP
Parpi0007282	ANKRD13C	NA	NA	UP		Parpi0011313	FOXK1	NA	NA	UP
Parpi0007286	PTGER3	NA	NA	UP		Parpi0011316	AKAP8	NA	NA	Down
Parpi0007287	ZRANB2	NA	NA	UP		Parpi0011318	NA	NA	NA	UP
Parpi0007302	PTPN5	NA	NA	Down		Parpi0011319	BRD4	NA	NA	UP
Parpi0007305	SPTY2D1	NA	NA	UP		Parpi0011321	NOTCH2	NA	NA	UP
Parpi0007307	TSG101	NA	NA	Down		Parpi0011337	DNAJB4	NA	NA	UP
Parpi0007315	KCNC4	NA	NA	UP		Parpi0011351	PRKACA	NA	NA	Down
Parpi0007331	NUCB2	NA	NA	UP		Parpi0011357	MAP2K7	NA	NA	UP
Parpi0007333	NA	NA	NA	Down		Parpi0011358	TGFBR3	NA	NA	UP
Parpi0007338	C11ORF58	NA	NA	Down		Parpi0011361	FCER2	NA	NA	Down
Parpi0007344	NA	NA	NA	UP		Parpi0011373	WDR83	NA	NA	Down
Parpi0007359	PSMA1	NA	NA	Down		Parpi0011392	SLU7	NA	NA	Down
Parpi0007361	RRAS2	NA	NA	Down		Parpi0011396	MRPS5	NA	NA	Down
Parpi0007362	TUB	NA	NA	Down		Parpi0011427	EPCAM	NA	NA	Down
Parpi0007363	RIC3	NA	NA	Down		Parpi0011432	FOXN2	NA	NA	UP
Parpi0007375	DENND2C	NA	NA	UP		Parpi0011433	PPP1R21	NA	NA	Down
Parpi0007380	NRIP3	NA	NA	UP		Parpi0011465	TMEM65	NA	NA	UP
Parpi0007395	RNF141	NA	NA	Down		Parpi0011467	RNF139	NA	NA	UP
Parpi0007399	CTR9	NA	NA	Down		Parpi0011470	MTSS1	NA	NA	UP
Parpi0007407	GALNTL4	NA	NA	Down		Parpi0011477	TRIB1	NA	NA	UP
Parpi0007416	PARVA	NA	NA	Down		Parpi0011501	NA	NA	NA	Down
Parpi0007428	E2F3	NA	NA	Down		Parpi0011503	ASAP1	NA	NA	UP
Parpi0007436	NRSN1	NA	NA	Down		Parpi0011522	SLA	NA	NA	Down
Parpi0007442	TDP2	NA	NA	Down		Parpi0011525	NDRG1	NA	NA	UP
Parpi0007444	C6ORF62	NA	NA	Down		Parpi0011526	ST3GAL2	NA	NA	UP
Parpi0007447	NA	NA	NA	UP		Parpi0011534	ZFAT	NA	NA	UP
Parpi0007475	ZNF236	NA	NA	UP		Parpi0011542	KHDRBS3	NA	NA	Down
Parpi0007485	CNDP2	NA	NA	Down		Parpi0011547	HSPA5	NA	NA	UP
Parpi0007505	NR4A2	NA	NA	Down		Parpi0011550	MAPKAP1	NA	NA	UP
Parpi0007527	RIF1	NA	NA	UP		Parpi0011552	PBX3	NA	NA	UP
Parpi0007539	MBD5	NA	NA	UP		Parpi0011564	ZBTB43	NA	NA	UP
Parpi0007545	ZEB2	NA	NA	Down		Parpi0011585	CUTA	NA	NA	Down
Parpi0007546	GTDC1	NA	NA	Down		Parpi0011586	PSMD5	NA	NA	UP
Parpi0007557	PANK2	NA	NA	Down		Parpi0011627	IGLV6-57	NA	NA	Down
Parpi0007576	LRRTM2	NA	NA	Down		Parpi0011628	NA	NA	NA	Down
Parpi0007597	SUCLG1	NA	NA	Down		Parpi0011629	FSIP2	NA	NA	Down
Parpi0007639	CCNG2	NA	NA	UP		Parpi0011633	IGLV5-45	NA	NA	Down
Parpi0007657	AAK1	NA	NA	UP		Parpi0011635	NA	NA	NA	Down
Parpi0007680	HNRNPD	NA	NA	Down		Parpi0011648	SNAP29	NA	NA	UP
Parpi0007682	HNRNPD	NA	NA	Down		Parpi0011663	PPM1E	NA	NA	UP
Parpi0007683	ENOPH1	NA	NA	Down		Parpi0011685	COMT	NA	NA	Down
Parpi0007688	SEC31A	NA	NA	UP		Parpi0011693	DGCR8	NA	NA	Down
Parpi0007690	COPS4	NA	NA	Down		Parpi0011697	DNLZ	NA	NA	Down
Parpi0007691	PLAC8	NA	NA	Down		Parpi0011699	ANKLE2	NA	NA	UP
Parpi0007694	HELQ	NA	NA	Down		Parpi0011700	GOLGA3	NA	NA	UP
Parpi0007696	FAM175A	NA	NA	Down		Parpi0011715	ULK1	NA	NA	UP
Parpi0007703	WDFY3	NA	NA	UP		Parpi0011716	ULK1	NA	NA	UP
Parpi0007704	WDFY3	NA	NA	UP		Parpi0011717	NA	NA	NA	Down
Parpi0007718	KLHL8	NA	NA	UP		Parpi0011732	SPAG9	NA	NA	UP
Parpi0007732	PPM1K	NA	NA	UP		Parpi0011738	VTA1	NA	NA	Down
Parpi0007738	HERC4	NA	NA	Down		Parpi0011768	PERP	NA	NA	Down
Parpi0007739	NA	NA	NA	UP		Parpi0011772	IFNGR1	NA	NA	Down
Parpi0007773	FOXG1	NA	NA	Down		Parpi0011792	GLB1L	NA	NA	Down
Parpi0007782	NA	NA	NA	Down		Parpi0011801	VPS41	NA	NA	Down
Parpi0007801	NA	NA	NA	UP		Parpi0011802	VPS41	NA	NA	Down
Parpi0007802	ATPBD4	NA	NA	UP		Parpi0011822	HERPUD1	NA	NA	UP
Parpi0007827	SPRED1	NA	NA	UP		Parpi0011836	AVL9	NA	NA	UP
Parpi0007828	FAM98B	NA	NA	Down		Parpi0011847	GOLGA4	NA	NA	UP
Parpi0007839	GPR52	NA	NA	Down		Parpi0011852	MLH1	NA	NA	Down
Parpi0007846	DARS2	NA	NA	Down		Parpi0011863	POC1B	NA	NA	Down
Parpi0007856	C1ORF110	NA	NA	UP		Parpi0011864	KITLG	NA	NA	Down
Parpi0007861	ITPA	NA	NA	UP		Parpi0011865	TMTC3	NA	NA	UP
Parpi0007862	VAMP4	NA	NA	Down		Parpi0011866	CEP290	NA	NA	Down
Parpi0007875	SMG7	NA	NA	UP		Parpi0011894	NA	NA	NA	Down
Parpi0007877	ARPC5	NA	NA	Down		Parpi0011896	PPP1R12A	NA	NA	UP
Parpi0007905	FAM5C	NA	NA	Down		Parpi0011907	CHURC1	NA	NA	Down
Parpi0007917	B3GALT2	NA	NA	Down		Parpi0011916	AIP	NA	NA	Down
Parpi0007919	CFH	NA	NA	Down		Parpi0011920	STK11IP	NA	NA	UP
Parpi0007924	NA	NA	NA	Down		Parpi0011936	VIM	NA	NA	Down
Parpi0007926	MARCH4	NA	NA	UP		Parpi0011940	DNAJB2	NA	NA	UP
Parpi0007942	NA	NA	NA	UP		Parpi0011946	NA	NA	NA	Down
Parpi0007946	CNTNAP1	NA	NA	UP		Parpi0011950	ATG9A	NA	NA	UP
Parpi0007964	EPB41L5	NA	NA	UP		Parpi0011951	ABCB6	NA	NA	UP
Parpi0007970	GLI3	NA	NA	UP		Parpi0011953	ZFAND2A	NA	NA	UP
Parpi0007987	SEC22A	NA	NA	UP		Parpi0011954	TTLL4	NA	NA	UP
Parpi0008006	PPP1R13B	NA	NA	UP		Parpi0011970	SLC23A3	NA	NA	UP
Parpi0008009	SUSD4	NA	NA	Down		Parpi0011972	STK36	NA	NA	UP
Parpi0008011	DISP1	NA	NA	UP		Parpi0011979	BCS1L	NA	NA	Down
Parpi0008025	MARC2	NA	NA	Down		Parpi0012008	CBLB	NA	NA	UP
Parpi0008026	NA	NA	NA	Down		Parpi0012015	BBX	NA	NA	UP
Parpi0008030	MARK1	NA	NA	UP		Parpi0012020	MYH3	NA	NA	Down
Parpi0008034	IARS2	NA	NA	Down		Parpi0012040	CD200	NA	NA	Down
Parpi0008035	BPNT1	NA	NA	UP		Parpi0012042	BTLA	NA	NA	Down
Parpi0008038	SLC30A1	NA	NA	Down		Parpi0012064	HMGB2	NA	NA	Down
Parpi0008057	KCNK2	NA	NA	Down		Parpi0012101	SULT6B1	NA	NA	Down
Parpi0008059	PTPN14	NA	NA	UP		Parpi0012109	CRIM1	NA	NA	Down
Parpi0008060	SMYD2	NA	NA	Down		Parpi0012130	SPAST	NA	NA	Down
Parpi0008066	ANGEL2	NA	NA	UP		Parpi0012143	KIF26B	NA	NA	Down
Parpi0008068	FLVCR1	NA	NA	UP		Parpi0012148	RPL38	NA	NA	Down
Parpi0008069	TATDN3	NA	NA	Down		Parpi0012158	COG1	NA	NA	Down
Parpi0008073	PPP2R5A	NA	NA	Down		Parpi0012175	ABCA5	NA	NA	Down
Parpi0008076	INTS7	NA	NA	UP		Parpi0012181	PRKAR1A	NA	NA	UP
Parpi0008093	SLITRK3	NA	NA	UP		Parpi0012183	ARSG	NA	NA	Down
Parpi0008094	BCHE	NA	NA	Down		Parpi0012231	CRIP2	NA	NA	Down
Parpi0008099	ZBBX	NA	NA	Down		Parpi0012247	LRP6	NA	NA	UP
Parpi0008124	LRRC31	NA	NA	UP		Parpi0012249	ETV6	NA	NA	UP
Parpi0008131	AKAP4	NA	NA	UP		Parpi0012255	PPARA	NA	NA	UP
Parpi0008138	SLC7A14	NA	NA	UP		Parpi0012268	FAM118A	NA	NA	Down
Parpi0008141	EIF5A2	NA	NA	Down		Parpi0012286	NA	NA	NA	UP
Parpi0008143	TNIK	NA	NA	UP		Parpi0012292	DUSP16	NA	NA	UP
Parpi0008148	FNDC3B	NA	NA	UP		Parpi0012295	NGEF	NA	NA	UP
Parpi0008153	NCEH1	NA	NA	UP		Parpi0012336	ZDHHC17	NA	NA	Down
Parpi0008158	NLGN1	NA	NA	Down		Parpi0012337	DHCR7	NA	NA	Down
Parpi0008174	ZMAT3	NA	NA	UP		Parpi0012339	TPCN2	NA	NA	Down
Parpi0008175	PIK3CB	NA	NA	UP		Parpi0012343	PPP4R2	NA	NA	UP
Parpi0008178	MFN2	NA	NA	UP		Parpi0012346	RYBP	NA	NA	UP
Parpi0008181	ACTL6A	NA	NA	Down		Parpi0012349	NA	NA	NA	Down
Parpi0008182	MRPL47	NA	NA	Down		Parpi0012352	FOXP2	NA	NA	UP
Parpi0008183	NDUFB5	NA	NA	Down		Parpi0012354	FOXP2	NA	NA	UP
Parpi0008193	KRAS	NA	NA	UP		Parpi0012356	MITF	NA	NA	UP
Parpi0008194	USP6NL	NA	NA	UP		Parpi0012364	EOGT	NA	NA	Down
Parpi0008196	RNH1	NA	NA	Down		Parpi0012369	MAFG	NA	NA	UP
Parpi0008209	CPT1A	NA	NA	Down		Parpi0012373	NA	NA	NA	Down
Parpi0008234	RIC8B	NA	NA	UP		Parpi0012374	ALYREF	NA	NA	Down
Parpi0008238	FTH1	NA	NA	Down		Parpi0012381	MRPL12	NA	NA	Down
Parpi0008264	LRRC10B	NA	NA	Down		Parpi0012383	HGS	NA	NA	UP
Parpi0008268	SDHAF2	NA	NA	Down		Parpi0012387	SYNGR2	NA	NA	Down
Parpi0008273	DAK	NA	NA	Down		Parpi0012391	THA1	NA	NA	UP
Parpi0008300	NDUFV1	NA	NA	Down		Parpi0012400	USP36	NA	NA	UP
Parpi0008303	CDK2AP2	NA	NA	UP		Parpi0012409	ENGASE	NA	NA	Down
Parpi0008310	PATL1	NA	NA	UP		Parpi0012416	CBX8	NA	NA	Down
Parpi0008319	PKP4	NA	NA	UP		Parpi0012423	SGSH	NA	NA	Down
Parpi0008320	BTBD18	NA	NA	UP		Parpi0012426	ENDOV	NA	NA	Down
Parpi0008325	ZDHHC5	NA	NA	UP		Parpi0012435	BAIAP2	NA	NA	Down
Parpi0008327	YPEL4	NA	NA	Down		Parpi0012462	ARID4A	NA	NA	UP
Parpi0008330	SERPING1	NA	NA	Down		Parpi0012465	TOMM20	NA	NA	Down
Parpi0008338	SLC43A3	NA	NA	Down		Parpi0012518	CXORF38	NA	NA	Down
Parpi0008340	SSRP1	NA	NA	Down		Parpi0012519	MED14	NA	NA	UP
Parpi0008363	MEX3C	NA	NA	UP		Parpi0012520	USP9X	NA	NA	UP
Parpi0008380	NA	NA	NA	Down		Parpi0012521	NA	NA	NA	Down
Parpi0008381	C18ORF32	NA	NA	Down		Parpi0012522	DDX3X	NA	NA	Down
Parpi0008385	CTIF	NA	NA	UP		Parpi0012524	CASK	NA	NA	UP
Parpi0008405	KATNAL2	NA	NA	Down		Parpi0012539	KDM6A	NA	NA	UP
Parpi0008406	PIAS2	NA	NA	UP		Parpi0012547	NA	NA	NA	Down
Parpi0008410	RNF165	NA	NA	UP		Parpi0012550	TRAPPC10	NA	NA	UP
Parpi0008412	C18ORF25	NA	NA	UP		Parpi0012552	AGPAT3	NA	NA	Down
Parpi0008416	ATP5A1	NA	NA	Down		Parpi0012570	SLC37A1	NA	NA	Down
Parpi0008419	EPG5	NA	NA	UP		Parpi0012585	PHACTR2	NA	NA	Down
Parpi0008445	SYT4	NA	NA	Down		Parpi0012612	TAB2	NA	NA	UP
Parpi0008500	NA	NA	NA	Down		Parpi0012614	GINM1	NA	NA	Down
Parpi0008508	CELF4	NA	NA	Down		Parpi0012623	FASTKD5	NA	NA	UP
Parpi0008520	XKR6	NA	NA	UP		Parpi0012645	CCT7	NA	NA	UP
Parpi0008542	FZD6	NA	NA	UP		Parpi0012652	INO80B	NA	NA	UP
Parpi0008547	PTK2B	NA	NA	Down		Parpi0012654	CPXM2	NA	NA	Down
Parpi0008552	EFR3B	NA	NA	Down		Parpi0012660	EBF4	NA	NA	UP
Parpi0008567	C2ORF53	NA	NA	UP		Parpi0012683	ATP6V1B1	NA	NA	Down
Parpi0008573	GPR113	NA	NA	Down		Parpi0012690	NA	NA	NA	UP
Parpi0008575	HADHA	NA	NA	Down		Parpi0012695	EXOC6B	NA	NA	Down
Parpi0008576	FAM59A	NA	NA	Down		Parpi0012703	IDH3B	NA	NA	Down
Parpi0008579	ASXL2	NA	NA	UP		Parpi0012706	NA	NA	NA	UP
Parpi0008582	DTNB	NA	NA	UP		Parpi0012711	RTKN2	NA	NA	UP
Parpi0008583	DNMT3A	NA	NA	UP		Parpi0012713	WBP1	NA	NA	Down
Parpi0008584	DPYSL5	NA	NA	UP		Parpi0012723	PCGF1	NA	NA	UP
Parpi0008586	TMEM214	NA	NA	UP		Parpi0012726	DHX32	NA	NA	UP
Parpi0008591	KHK	NA	NA	Down		Parpi0012747	NRCAM	NA	NA	UP
Parpi0008602	DNAJC5G	NA	NA	Down		Parpi0012781	SLC5A8	NA	NA	Down
Parpi0008605	GTF3C2	NA	NA	UP		Parpi0012792	GPR182	NA	NA	Down
Parpi0008624	PELI3	NA	NA	UP		Parpi0012798	NA	NA	NA	UP
Parpi0008627	C11ORF68	NA	NA	UP		Parpi0012804	RPS26	NA	NA	Down
Parpi0008629	KAT5	NA	NA	Down		Parpi0012811	DGKB	NA	NA	Down
Parpi0008630	RNASEH2C	NA	NA	Down		Parpi0012814	TMEM198	NA	NA	UP
Parpi0008637	DPF2	NA	NA	UP		Parpi0012819	MLL2	NA	NA	UP
Parpi0008639	POLA2	NA	NA	Down		Parpi0012829	DNAJC22	NA	NA	UP
Parpi0008641	SPDYA	NA	NA	UP		Parpi0012839	C17ORF75	NA	NA	Down
Parpi0008644	RBM14	NA	NA	UP		Parpi0012871	METTL7A	NA	NA	Down
Parpi0008645	CCS	NA	NA	Down		Parpi0012874	DIP2B	NA	NA	UP
Parpi0008651	RCE1	NA	NA	UP		Parpi0012875	LARP4	NA	NA	UP
Parpi0008654	TSGA10IP	NA	NA	UP		Parpi0012876	FAM186B	NA	NA	UP
Parpi0008663	NPAS4	NA	NA	Down		Parpi0012895	ACVR1C	NA	NA	Down
Parpi0008666	CFL1	NA	NA	Down		Parpi0012897	GRASP	NA	NA	UP
Parpi0008670	CCDC85B	NA	NA	Down		Parpi0012899	NR4A2	NA	NA	UP
Parpi0008675	BBS1	NA	NA	Down		Parpi0012901	BAZ2B	NA	NA	UP
Parpi0008676	SSSCA1	NA	NA	Down		Parpi0012910	FAM133B	NA	NA	UP
Parpi0008678	EHBP1	NA	NA	UP		Parpi0012918	AKAP9	NA	NA	UP
Parpi0008697	CCNC	NA	NA	Down		Parpi0012925	NA	NA	NA	Down
Parpi0008700	PNISR	NA	NA	Down		Parpi0012936	ADAM22	NA	NA	Down
Parpi0008702	FAXC	NA	NA	UP		Parpi0012947	FAM171A1	NA	NA	Down
Parpi0008713	KLHL32	NA	NA	UP		Parpi0012948	ITGA8	NA	NA	Down
Parpi0008721	MANEA	NA	NA	UP		Parpi0012949	ITGA8	NA	NA	Down
Parpi0008743	CASP8AP2	NA	NA	UP		Parpi0012950	FAM188A	NA	NA	Down
Parpi0008744	MDN1	NA	NA	UP		Parpi0012959	ST8SIA6	NA	NA	Down
Parpi0008748	UBE2J1	NA	NA	Down		Parpi0012962	STAM	NA	NA	UP
Parpi0008749	GABRR1	NA	NA	Down		Parpi0012976	FBXO38	NA	NA	UP
Parpi0008752	PM20D2	NA	NA	UP		Parpi0012990	DOCK5	NA	NA	Down
Parpi0008755	PNRC1	NA	NA	Down		Parpi0012994	PANK1	NA	NA	UP
Parpi0008776	GTPBP5	NA	NA	Down		Parpi0013024	PRKCH	NA	NA	Down
Parpi0008777	SS18L1	NA	NA	Down		Parpi0013026	PRKCH	NA	NA	Down
Parpi0008779	LSM14A	NA	NA	Down		Parpi0013028	EPAS1	NA	NA	UP
Parpi0008782	CDH4	NA	NA	Down		Parpi0013057	KLHDC3	NA	NA	Down
Parpi0008827	RPL27A	NA	NA	Down		Parpi0013061	GNMT	NA	NA	UP
Parpi0008838	TH1L	NA	NA	Down		Parpi0013062	CNPY3	NA	NA	UP
Parpi0008839	GNAS	NA	NA	UP		Parpi0013064	TTL	NA	NA	UP
Parpi0008844	STX16	NA	NA	UP		Parpi0013068	FBLN7	NA	NA	Down
Parpi0008849	RAB22A	NA	NA	UP		Parpi0013073	BUB1	NA	NA	Down
Parpi0008850	PPP4R1	NA	NA	UP		Parpi0013082	C9ORF3	NA	NA	Down
Parpi0008857	PMEPA1	NA	NA	UP		Parpi0013092	NME1	NA	NA	Down
Parpi0008859	PCK1	NA	NA	UP		Parpi0013100	ZCCHC11	NA	NA	Down
Parpi0008863	RBM24	NA	NA	UP		Parpi0013101	ISCA1	NA	NA	Down
Parpi0008865	RAE1	NA	NA	Down		Parpi0013104	AGTPBP1	NA	NA	Down
Parpi0008880	GCNT7	NA	NA	UP		Parpi0013110	RMI1	NA	NA	UP
Parpi0008900	ASF1A	NA	NA	UP		Parpi0013112	C9ORF64	NA	NA	Down
Parpi0008901	FAM184A	NA	NA	Down		Parpi0013114	UBQLN4	NA	NA	UP
Parpi0008913	C1ORF65	NA	NA	Down		Parpi0013125	TLE4	NA	NA	UP
Parpi0008924	TPD52L1	NA	NA	Down		Parpi0013149	PPP2R5E	NA	NA	UP
Parpi0008927	HEY1	NA	NA	UP		Parpi0013158	MTHFD1	NA	NA	UP
Parpi0008929	HINT3	NA	NA	UP		Parpi0013163	HSPA8	NA	NA	UP
Parpi0008939	SOGA2	NA	NA	UP		Parpi0013204	ADSS	NA	NA	Down
Parpi0008941	PTPRK	NA	NA	Down		Parpi0013211	KIAA0284	NA	NA	UP
Parpi0008948	L3MBTL1	NA	NA	UP		Parpi0013217	NPM1	NA	NA	UP
Parpi0008958	NA	NA	NA	UP		Parpi0013225	GZF1	NA	NA	UP
Parpi0008962	NA	NA	NA	Down		Parpi0013226	GZF1	NA	NA	UP
Parpi0008965	VLDLR	NA	NA	Down		Parpi0013251	UGT1A1	NA	NA	Down
Parpi0008983	PIP5K1A	NA	NA	UP		Parpi0013287	SLC29A1	NA	NA	Down
Parpi0008985	TJP2	NA	NA	UP		Parpi0013299	NFYC	NA	NA	Down
Parpi0008988	APBA1	NA	NA	Down		Parpi0013315	KHDRBS1	NA	NA	Down
Parpi0008990	PTAR1	NA	NA	UP		Parpi0013316	TMEM39B	NA	NA	UP
Parpi0009004	C9ORF85	NA	NA	UP		Parpi0013335	ZBTB8OS	NA	NA	Down
Parpi0009005	GDA	NA	NA	Down		Parpi0013336	NA	NA	NA	Down
Parpi0009010	ALDH1A2	NA	NA	Down		Parpi0013337	SYNC	NA	NA	UP
Parpi0009011	CYP1B1	NA	NA	Down		Parpi0013338	KIAA1522	NA	NA	UP
Parpi0009013	ANXA1	NA	NA	Down		Parpi0013343	TMEM54	NA	NA	Down
Parpi0009020	RORB	NA	NA	UP		Parpi0013347	NDUFS5	NA	NA	Down
Parpi0009021	TRPM6	NA	NA	Down		Parpi0013357	PABPC4	NA	NA	UP
Parpi0009022	C9ORF40	NA	NA	UP		Parpi0013390	C4ORF19	NA	NA	UP
Parpi0009039	VPS13A	NA	NA	Down		Parpi0013420	TSSC4	NA	NA	Down
Parpi0009041	GNA14	NA	NA	Down		Parpi0013422	CD81	NA	NA	Down
Parpi0009042	CEP78	NA	NA	UP		Parpi0013423	NA	NA	NA	Down
Parpi0009044	NA	NA	NA	UP		Parpi0013436	LSP1	NA	NA	Down
Parpi0009050	NA	NA	NA	UP		Parpi0013441	NA	NA	NA	Down
Parpi0009065	NA	NA	NA	UP		Parpi0013448	DUSP16	NA	NA	UP
Parpi0009086	SEL1L	NA	NA	UP		Parpi0013460	FRZB	NA	NA	Down
Parpi0009087	STON2	NA	NA	UP		Parpi0013465	SSFA2	NA	NA	UP
Parpi0009090	CEP128	NA	NA	Down		Parpi0013499	RPS6KA2	NA	NA	Down
Parpi0009099	NRXN3	NA	NA	Down		Parpi0013510	CREB1	NA	NA	UP
Parpi0009111	ADCK1	NA	NA	UP		Parpi0013512	FZD8	NA	NA	UP
Parpi0009114	SPTLC2	NA	NA	UP		Parpi0013529	TSEN54	NA	NA	Down
Parpi0009115	ISM2	NA	NA	Down		Parpi0013540	MIF4GD	NA	NA	UP
Parpi0009116	AHSA1	NA	NA	UP		Parpi0013543	NUP85	NA	NA	Down
Parpi0009120	NOXRED1	NA	NA	UP		Parpi0013547	SLC16A5	NA	NA	Down
Parpi0009124	GSTZ1	NA	NA	UP		Parpi0013569	CD300LG	NA	NA	Down
Parpi0009125	POMT2	NA	NA	UP		Parpi0013571	XYLT2	NA	NA	UP
Parpi0009128	TMEM63C	NA	NA	UP		Parpi0013595	PDILT	NA	NA	Down
Parpi0009138	SEMA6A	NA	NA	UP		Parpi0013641	USP36	NA	NA	UP
Parpi0009162	SRFBP1	NA	NA	UP		Parpi0013642	EIF2AK1	NA	NA	UP
Parpi0009164	ZNF474	NA	NA	UP		Parpi0013645	CCZ1	NA	NA	Down
Parpi0009166	SNCAIP	NA	NA	UP		Parpi0013662	COX19	NA	NA	Down
Parpi0009167	SNX24	NA	NA	Down		Parpi0013663	ADAP2	NA	NA	UP
Parpi0009168	PPIB	NA	NA	Down		Parpi0013666	SUN1	NA	NA	UP
Parpi0009183	ALDH7A1	NA	NA	Down		Parpi0013679	TRRAP	NA	NA	UP
Parpi0009184	PHAX	NA	NA	UP		Parpi0013705	COMMD3	NA	NA	Down
Parpi0009185	C5ORF48	NA	NA	Down		Parpi0013717	OTUD1	NA	NA	UP
Parpi0009197	SLC12A1	NA	NA	Down		Parpi0013723	ARHGAP21	NA	NA	UP
Parpi0009223	NEK7	NA	NA	UP		Parpi0013727	ENKUR	NA	NA	UP
Parpi0009227	PTPRC	NA	NA	Down		Parpi0013752	TMEM181	NA	NA	UP
Parpi0009229	ZNF148	NA	NA	UP		Parpi0013766	MRPL18	NA	NA	UP
Parpi0009236	CLCC1	NA	NA	Down		Parpi0013772	NA	NA	NA	Down
Parpi0009241	PRPF38B	NA	NA	UP		Parpi0013788	DPP10	NA	NA	Down
Parpi0009242	FAM102A	NA	NA	Down		Parpi0013819	PSMB1	NA	NA	Down
Parpi0009256	COL5A1	NA	NA	UP		Parpi0013834	SMOC2	NA	NA	UP
Parpi0009259	OLFM3	NA	NA	Down		Parpi0013849	RNASET2	NA	NA	Down
Parpi0009263	DPH5	NA	NA	Down		Parpi0013866	JMJD6	NA	NA	UP
Parpi0009268	VCAM1	NA	NA	UP		Parpi0013874	AANAT	NA	NA	Down
Parpi0009273	SASS6	NA	NA	Down		Parpi0013882	FAM100B	NA	NA	UP
Parpi0009274	HIAT1	NA	NA	UP		Parpi0013886	PCMT1	NA	NA	Down
Parpi0009281	TMED5	NA	NA	Down		Parpi0013902	DLL4	NA	NA	UP
Parpi0009282	CCDC18	NA	NA	Down		Parpi0013910	RTF1	NA	NA	Down
Parpi0009303	QRSL1	NA	NA	UP		Parpi0013911	NA	NA	NA	UP
Parpi0009309	SOBP	NA	NA	Down		Parpi0013913	ITPKA	NA	NA	Down
Parpi0009316	LACE1	NA	NA	Down		Parpi0013919	RPAP1	NA	NA	Down
Parpi0009321	SESN1	NA	NA	UP		Parpi0013925	MGA	NA	NA	UP
Parpi0009326	ZBTB24	NA	NA	UP		Parpi0013933	EHD3	NA	NA	Down
Parpi0009328	AKD1	NA	NA	Down		Parpi0013954	AIF1L	NA	NA	Down
Parpi0009330	FIG4	NA	NA	Down		Parpi0013963	NAIF1	NA	NA	UP
Parpi0009341	SLC16A10	NA	NA	UP		Parpi0013988	VDR	NA	NA	UP
Parpi0009342	KIAA1919	NA	NA	Down		Parpi0013997	MAP3K13	NA	NA	UP
Parpi0009362	LY86	NA	NA	Down		Parpi0014035	BORA	NA	NA	UP
Parpi0009366	RIOK1	NA	NA	UP		Parpi0014063	HAUS2	NA	NA	Down
Parpi0009375	SLC35B3	NA	NA	UP		Parpi0014066	TSNARE1	NA	NA	UP
Parpi0009408	PHACTR2	NA	NA	Down		Parpi0014068	TTBK2	NA	NA	UP
Parpi0009411	PAK1IP1	NA	NA	Down		Parpi0014102	MAP3K9	NA	NA	UP
Parpi0009414	NUP153	NA	NA	UP		Parpi0014125	RND1	NA	NA	UP
Parpi0009416	CAP2	NA	NA	UP		Parpi0014129	ADCY5	NA	NA	UP
Parpi0009420	MYLIP	NA	NA	UP		Parpi0014139	PTGES3	NA	NA	UP
Parpi0009422	DTNBP1	NA	NA	UP		Parpi0014142	RDH5	NA	NA	Down
Parpi0009428	NQO2	NA	NA	Down		Parpi0014156	HELZ	NA	NA	UP
Parpi0009448	KLHL21	NA	NA	UP		Parpi0014160	PRKCA	NA	NA	Down
Parpi0009450	TAS1R1	NA	NA	UP		Parpi0014164	AXIN2	NA	NA	UP
Parpi0009463	RPL22	NA	NA	Down		Parpi0014179	R3HDM1	NA	NA	UP
Parpi0009477	C1ORF174	NA	NA	UP		Parpi0014186	ACMSD	NA	NA	Down
Parpi0009478	CEP104	NA	NA	UP		Parpi0014195	PSMA2	NA	NA	Down
Parpi0009486	YBX1	NA	NA	Down		Parpi0014214	CDK13	NA	NA	UP
Parpi0009490	NA	NA	NA	Down		Parpi0014221	UBP1	NA	NA	UP
Parpi0009491	VWA5B1	NA	NA	UP		Parpi0014240	ATXN2	NA	NA	UP
Parpi0009499	PINK1	NA	NA	Down		Parpi0014245	CCDC63	NA	NA	Down
Parpi0009501	DNAJC16	NA	NA	UP		Parpi0014250	PPTC7	NA	NA	UP
Parpi0009508	KAZN	NA	NA	UP		Parpi0014252	VPS29	NA	NA	Down
Parpi0009512	PRDM2	NA	NA	UP		Parpi0014255	RSRC2	NA	NA	UP
Parpi0009528	VPS13D	NA	NA	UP		Parpi0014278	ATP2A2	NA	NA	UP
Parpi0009533	EPHB2	NA	NA	UP		Parpi0014280	ARPC3	NA	NA	Down
Parpi0009538	C1QA	NA	NA	Down		Parpi0014286	VPS37B	NA	NA	UP
Parpi0009548	LEPRE1	NA	NA	Down		Parpi0014296	SBNO1	NA	NA	UP
Parpi0009550	NA	NA	NA	Down		Parpi0014297	SETD8	NA	NA	UP
Parpi0009551	SLC45A1	NA	NA	Down		Parpi0014388	STX8	NA	NA	Down
Parpi0009554	CCDC27	NA	NA	UP		Parpi0014404	FZD4	NA	NA	UP
Parpi0009577	NA	NA	NA	Down		Parpi0014413	ME3	NA	NA	Down
Parpi0009587	SKI	NA	NA	UP		Parpi0014415	C11ORF73	NA	NA	UP
Parpi0009591	PRKCI	NA	NA	UP		Parpi0014436	DLG2	NA	NA	UP
Parpi0009597	NADK	NA	NA	UP		Parpi0014461	CENPQ	NA	NA	Down
Parpi0009602	NA	NA	NA	Down		Parpi0014498	TNFRSF21	NA	NA	UP
Parpi0009610	ATAD3A	NA	NA	Down		Parpi0014508	NA	NA	NA	Down
Parpi0009639	PTPN6	NA	NA	Down		Parpi0014520	MORC3	NA	NA	Down
Parpi0009648	NOC2L	NA	NA	UP		Parpi0014521	DOPEY2	NA	NA	UP
Parpi0009653	CASP7	NA	NA	Down		Parpi0014542	MRPS6	NA	NA	UP
Parpi0009656	NHLRC2	NA	NA	Down		Parpi0014547	ORC3	NA	NA	Down
Parpi0009658	C10ORF118	NA	NA	UP		Parpi0014548	RARS2	NA	NA	Down
Parpi0009665	TRUB1	NA	NA	UP		Parpi0014549	SLC35A1	NA	NA	Down
Parpi0009666	ATRNL1	NA	NA	Down		Parpi0014550	NA	NA	NA	Down
Parpi0009681	RAB11FIP2	NA	NA	UP		Parpi0014577	ME3	NA	NA	Down
Parpi0009696	BAG3	NA	NA	UP		Parpi0014586	IBTK	NA	NA	Down
Parpi0009699	SEC23IP	NA	NA	UP		Parpi0014652	NA	NA	NA	Down
Parpi0009706	FGFR2	NA	NA	UP		Parpi0014654	AGPS	NA	NA	UP
Parpi0009708	NSMCE4A	NA	NA	Down		Parpi0014673	SOAT1	NA	NA	UP
Parpi0009712	PLEKHA1	NA	NA	UP		Parpi0014720	SPOPL	NA	NA	UP
Parpi0009713	HTRA1	NA	NA	Down		Parpi0014735	ABI3	NA	NA	Down
Parpi0009716	MYCBP	NA	NA	Down		Parpi0014761	LRRK2	NA	NA	Down
Parpi0009719	RCC1	NA	NA	UP		Parpi0014763	C5ORF54	NA	NA	UP
Parpi0009720	PHACTR2	NA	NA	UP		Parpi0014764	PTGR1	NA	NA	Down
Parpi0009722	SESN1	NA	NA	UP		Parpi0014765	TXN	NA	NA	Down
Parpi0009734	NA	NA	NA	UP		Parpi0014775	TOPORS	NA	NA	UP
Parpi0009735	SRSF4	NA	NA	UP		Parpi0014811	RBM47	NA	NA	UP
Parpi0009738	PTPRU	NA	NA	UP		Parpi0014816	PDS5B	NA	NA	UP
Parpi0009747	SDC3	NA	NA	Down		Parpi0014819	UGDH	NA	NA	UP
Parpi0009748	PUM2	NA	NA	Down		Parpi0014821	RPL9	NA	NA	Down
Parpi0009769	SLFNL1	NA	NA	UP		Parpi0014834	IGDCC3	NA	NA	UP
Parpi0009775	CITED4	NA	NA	Down		Parpi0014838	BBS4	NA	NA	UP
Parpi0009785	DNAJC8	NA	NA	UP		Parpi0014839	ARIH1	NA	NA	UP
Parpi0009791	ZMPSTE24	NA	NA	Down		Parpi0014852	ZNF592	NA	NA	UP
Parpi0009805	CRYAB	NA	NA	UP		Parpi0014856	SORD	NA	NA	Down
Parpi0009825	SON	NA	NA	Down		Parpi0014862	KIAA0101	NA	NA	Down
Parpi0009828	DNAJC28	NA	NA	UP		Parpi0014866	OAZ2	NA	NA	Down
Parpi0009831	IFNAR1	NA	NA	Down		Parpi0014868	NA	NA	NA	Down
Parpi0009832	IL10RB	NA	NA	Down		Parpi0014901	DEPDC7	NA	NA	Down
Parpi0009836	OLIG1	NA	NA	UP		Parpi0014942	C17ORF62	NA	NA	Down
Parpi0009837	OLIG2	NA	NA	UP		Parpi0014948	GAS7	NA	NA	UP
Parpi0009843	GCFC1	NA	NA	UP		Parpi0014957	MAP2K4	NA	NA	Down
Parpi0009847	URB1	NA	NA	UP		Parpi0014971	NA	NA	NA	Down
Parpi0009850	HUNK	NA	NA	Down		Parpi0014979	CREG1	NA	NA	Down
Parpi0009851	SCAF4	NA	NA	Down		Parpi0014985	MINA	NA	NA	UP
Parpi0009854	TIAM1	NA	NA	Down		Parpi0014986	CRYBG3	NA	NA	UP
Parpi0009857	GRIK1	NA	NA	UP		Parpi0015019	WAC	NA	NA	UP
Parpi0009865	N6AMT1	NA	NA	Down		Parpi0015057	LCORL	NA	NA	UP
Parpi0009876	GABPA	NA	NA	Down		Parpi0015059	STIM1	NA	NA	UP
Parpi0009877	ATP5J	NA	NA	Down		Parpi0015064	RBPJ	NA	NA	UP
Parpi0009903	NA	NA	NA	Down		Parpi0015071	ZCCHC4	NA	NA	Down
Parpi0009904	TBR1	NA	NA	Down		Parpi0015088	AFF4	NA	NA	UP
Parpi0009922	GRB14	NA	NA	Down		Parpi0015091	HSPA4L	NA	NA	UP
Parpi0009924	COBLL1	NA	NA	UP		Parpi0015094	NDFIP1	NA	NA	Down
Parpi0009927	SCN2A	NA	NA	UP		Parpi0015112	SCAND3	NA	NA	UP
Parpi0009930	CSRNP3	NA	NA	UP		Parpi0015117	NA	NA	NA	UP
Parpi0009956	KBTBD5	NA	NA	UP		Parpi0015118	ZAK	NA	NA	UP
Parpi0009957	FASTKD1	NA	NA	UP		Parpi0015120	PPP1R9A	NA	NA	UP
Parpi0009958	PPIG	NA	NA	Down		Parpi0015133	DCAF17	NA	NA	Down
Parpi0009987	CHORDC1	NA	NA	UP		Parpi0015170	SLC39A3	NA	NA	UP
Parpi0010023	SLC36A4	NA	NA	UP		Parpi0015174	NA	NA	NA	Down
Parpi0010030	FTSJD1	NA	NA	UP		Parpi0015177	LSM7	NA	NA	Down
Parpi0010031	KIAA1731	NA	NA	UP		Parpi0015187	UCK2	NA	NA	UP
Parpi0010034	NA	NA	NA	UP		Parpi0015196	HMGCS1	NA	NA	Down
Parpi0010053	SESN3	NA	NA	UP		Parpi0015201	SUCO	NA	NA	UP
Parpi0010054	FAM76B	NA	NA	Down		Parpi0015212	MGST3	NA	NA	Down
Parpi0010057	MAML2	NA	NA	UP		Parpi0015216	RSF1	NA	NA	UP
Parpi0010082	CNTN5	NA	NA	Down		Parpi0015223	NDUFC2	NA	NA	Down
Parpi0010093	KIAA1377	NA	NA	UP		Parpi0015224	ALG8	NA	NA	UP
Parpi0010095	YAP1	NA	NA	UP		Parpi0015225	KCTD21	NA	NA	UP
Parpi0010126	NTM	NA	NA	Down		Parpi0015229	NARS2	NA	NA	Down
Parpi0010146	PRDM10	NA	NA	UP		Parpi0015259	DIP2C	NA	NA	UP
Parpi0010154	GPKOW	NA	NA	Down		Parpi0015260	ZMYND11	NA	NA	UP
Parpi0010180	KIRREL3	NA	NA	Down		Parpi0015266	DNAJB6	NA	NA	UP
Parpi0010181	ST3GAL4	NA	NA	UP		Parpi0015267	UBE3C	NA	NA	UP
Parpi0010182	DCPS	NA	NA	Down		Parpi0015278	CYB5R2	NA	NA	Down
Parpi0010185	FOXRED1	NA	NA	Down		Parpi0015282	OLFML1	NA	NA	Down
Parpi0010186	SRPR	NA	NA	UP		Parpi0015285	SPON1	NA	NA	Down
Parpi0010210	TRAF6	NA	NA	UP		Parpi0015294	MRPL51	NA	NA	Down
Parpi0010214	TRIM44	NA	NA	Down		Parpi0015299	NOP2	NA	NA	UP
Parpi0010222	PDHX	NA	NA	Down		Parpi0015315	GNB2	NA	NA	Down
Parpi0010232	ABTB2	NA	NA	Down		Parpi0015317	USP5	NA	NA	UP
Parpi0010233	NAT10	NA	NA	Down		Parpi0015322	RERE	NA	NA	UP
Parpi0010234	CAPRIN1	NA	NA	UP		Parpi0015332	CLSTN3	NA	NA	UP
Parpi0010236	LMO2	NA	NA	Down		Parpi0015345	TRBC2	NA	NA	Down
Parpi0010239	NA	NA	NA	UP		Parpi0015356	PRR15L	NA	NA	Down
Parpi0010250	HCLS1	NA	NA	Down		Parpi0015359	SP2	NA	NA	UP
Parpi0010251	PPFIA2	NA	NA	UP		Parpi0015364	SCRN3	NA	NA	Down
Parpi0010260	ORAOV1	NA	NA	Down		Parpi0015365	LRRC46	NA	NA	Down
Parpi0010312	ACTR2	NA	NA	Down		Parpi0015371	KPNB1	NA	NA	UP
Parpi0010322	PLCB1	NA	NA	Down		Parpi0015376	SOCS7	NA	NA	UP
Parpi0010328	NA	NA	NA	Down		Parpi0015387	COASY	NA	NA	UP
Parpi0010348	ABHD13	NA	NA	Down		Parpi0015389	NAGLU	NA	NA	UP
Parpi0010349	LIG4	NA	NA	UP		Parpi0015392	RAB5C	NA	NA	Down
Parpi0010353	SUCLA2	NA	NA	Down		Parpi0015436	MED13L	NA	NA	UP
Parpi0010355	MED4	NA	NA	Down		Parpi0015461	WBP4	NA	NA	UP
Parpi0010361	LSS	NA	NA	UP		Parpi0015463	SUGT1	NA	NA	UP
Parpi0010385	CXCR7	NA	NA	UP		Parpi0015480	HYAL4	NA	NA	UP
Parpi0010390	TGFB2	NA	NA	UP		Parpi0015482	RASSF1	NA	NA	UP
Parpi0010392	C14ORF1	NA	NA	UP		Parpi0015515	FRK	NA	NA	Down
Parpi0010393	FLVCR1	NA	NA	UP		Parpi0015521	FAM26F	NA	NA	Down
Parpi0010406	DLST	NA	NA	Down		Parpi0015523	RWDD1	NA	NA	Down
Parpi0010409	YLPM1	NA	NA	UP		Parpi0015527	RASD2	NA	NA	UP
Parpi0010411	KIAA0317	NA	NA	UP		Parpi0015528	PEMT	NA	NA	Down
Parpi0010423	ALDH6A1	NA	NA	Down		Parpi0015530	RAI1	NA	NA	UP
Parpi0010426	COQ6	NA	NA	Down		Parpi0015531	SREBF1	NA	NA	UP
Parpi0010427	FAM161B	NA	NA	UP		Parpi0015533	TOM1L2	NA	NA	UP
Parpi0010429	FBXO33	NA	NA	UP		Parpi0015540	LLGL1	NA	NA	UP
Parpi0010434	PROSER1	NA	NA	UP		Parpi0015544	SMCR8	NA	NA	UP
Parpi0010438	SEC23A	NA	NA	UP		Parpi0015553	EPN2	NA	NA	UP
Parpi0010466	NFKBIA	NA	NA	UP		Parpi0015573	CLEC16A	NA	NA	UP
Parpi0010467	PSMA6	NA	NA	Down		Parpi0015582	TXNDC11	NA	NA	UP
Parpi0010471	PPP2R3C	NA	NA	Down		Parpi0015583	ZC3H7A	NA	NA	UP
Parpi0010479	EAPP	NA	NA	Down		Parpi0015589	PARN	NA	NA	Down
Parpi0010488	DLK1	NA	NA	Down		Parpi0015606	GLIS2	NA	NA	UP
Parpi0010492	BEGAIN	NA	NA	Down		Parpi0015609	ADCY9	NA	NA	UP
Parpi0010497	SLC25A29	NA	NA	Down		Parpi0015610	GSG1L	NA	NA	Down
Parpi0010498	YY1	NA	NA	UP		Parpi0015612	GTF3C1	NA	NA	UP
Parpi0010502	EML1	NA	NA	UP		Parpi0015619	HBAA	NA	NA	Down
Parpi0010509	SETD3	NA	NA	Down		Parpi0015621	TMEM8A	NA	NA	UP
Parpi0010513	BCL11B	NA	NA	Down		Parpi0015628	CREBBP	NA	NA	UP
Parpi0010534	VRK1	NA	NA	Down		Parpi0015637	NA	NA	NA	Down
Parpi0010535	PAPOLG	NA	NA	UP		Parpi0015660	TMPRSS2	NA	NA	UP
Parpi0010537	GSKIP	NA	NA	Down		Parpi0015672	TK2	NA	NA	Down
Parpi0010541	NA	NA	NA	Down		Parpi0015673	CMTM3	NA	NA	Down
Parpi0010563	DSCAML1	NA	NA	UP		Parpi0015676	NAE1	NA	NA	Down
Parpi0010573	NA	NA	NA	Down		Parpi0015678	RRAD	NA	NA	UP
Parpi0010577	NA	NA	NA	Down		Parpi0015684	NA	NA	NA	UP
Parpi0010580	TTC36	NA	NA	Down		Parpi0015690	EDC4	NA	NA	UP
Parpi0010582	IFT46	NA	NA	Down		Parpi0015701	NA	NA	NA	Down
Parpi0010584	PHLDB1	NA	NA	UP		Parpi0015708	NA	NA	NA	Down
Parpi0010587	CXCR5	NA	NA	UP		Parpi0015711	NA	NA	NA	Down
Parpi0010588	BCL9L	NA	NA	Down		Parpi0015712	SLC7A5	NA	NA	Down
Parpi0010591	RPS25	NA	NA	Down		Parpi0015713	LRP3	NA	NA	UP
Parpi0010593	SLC37A4	NA	NA	UP		Parpi0015717	RHPN2	NA	NA	UP
Parpi0010594	HYOU1	NA	NA	UP		Parpi0015750	STX7	NA	NA	Down
Parpi0010595	VPS11	NA	NA	Down		Parpi0015753	TAAR1	NA	NA	Down
Parpi0010601	RNF214	NA	NA	Down		Parpi0015756	BTD	NA	NA	UP
Parpi0010606	APOA4	NA	NA	UP		Parpi0015757	SLC18B1	NA	NA	Down
Parpi0010628	HTR3A	NA	NA	Down		Parpi0015758	NA	NA	NA	Down
Parpi0010629	USP25	NA	NA	UP		Parpi0015760	TCF21	NA	NA	UP
Parpi0010630	CLDN22	NA	NA	UP		Parpi0015764	ALDH8A1	NA	NA	Down
Parpi0010631	NA	NA	NA	UP		Parpi0015765	HBS1L	NA	NA	UP
Parpi0010646	PIH1D2	NA	NA	UP		Parpi0015778	MARCH7	NA	NA	Down
Parpi0010655	SIK2	NA	NA	UP		Parpi0015784	TASP1	NA	NA	Down
Parpi0010656	SIK2	NA	NA	UP		Parpi0015787	ESF1	NA	NA	UP
Parpi0010660	C11ORF93	NA	NA	UP		Parpi0015837	RBM27	NA	NA	UP
Parpi0010662	HINFP	NA	NA	UP		Parpi0015846	PLEKHA5	NA	NA	UP
Parpi0010667	CBL	NA	NA	UP		Parpi0015847	PLEKHA5	NA	NA	UP
Parpi0010669	RNF26	NA	NA	Down		Parpi0015848	NA	NA	NA	UP
Parpi0010671	USP21	NA	NA	UP		Parpi0015867	PTGDS	NA	NA	Down
Parpi0010687	ARHGEF11	NA	NA	UP		Parpi0015868	C8G	NA	NA	Down
Parpi0010695	SC5DL	NA	NA	UP		Parpi0015873	PHPT1	NA	NA	Down
Parpi0010705	NA	NA	NA	UP		Parpi0015883	ANAPC2	NA	NA	Down
Parpi0010706	CLMP	NA	NA	Down		Parpi0015894	NVD	NA	NA	Down
Parpi0010724	NA	NA	NA	UP		Parpi0015899	POLE3	NA	NA	Down
Parpi0010737	NA	NA	NA	UP		Parpi0015900	ALAD	NA	NA	Down
Parpi0010743	UNC5D	NA	NA	UP		Parpi0015902	BSPRY	NA	NA	UP
Parpi0010767	LCLAT1	NA	NA	Down		Parpi0015912	ZMYND19	NA	NA	UP
Parpi0010773	ALK	NA	NA	UP		Parpi0015927	AVEN	NA	NA	Down
Parpi0010792	SLC4A1AP	NA	NA	Down		Parpi0015943	BMF	NA	NA	Down
Parpi0010820	SPA17	NA	NA	Down		Parpi0015945	PAK6	NA	NA	Down
Parpi0010822	NRGN	NA	NA	Down		Parpi0015947	PLCB2	NA	NA	Down
Parpi0010827	MSANTD2	NA	NA	UP		Parpi0015960	JMJD1C	NA	NA	UP
Parpi0010833	ROBO3	NA	NA	Down		Parpi0015969	TRIP11	NA	NA	UP
Parpi0010834	ROBO4	NA	NA	Down		Parpi0015970	ATXN3	NA	NA	UP
Parpi0010841	PKNOX1	NA	NA	UP		Parpi0015972	CPSF2	NA	NA	UP
Parpi0010844	ELMOD3	NA	NA	UP		Parpi0016001	MGAT4A	NA	NA	Down
Parpi0010845	RETSAT	NA	NA	Down		Parpi0016003	SQSTM1	NA	NA	UP
Parpi0010864	PPIA	NA	NA	Down		Parpi0016004	TBC1D9	NA	NA	Down
Parpi0010874	MAK16	NA	NA	UP		Parpi0016005	TBC1D9	NA	NA	Down
Parpi0010875	TTI2	NA	NA	Down		Parpi0016006	RNF130	NA	NA	Down
Parpi0010884	NA	NA	NA	UP		Parpi0016014	HMGXB3	NA	NA	UP
Parpi0010896	ERLIN2	NA	NA	UP		Parpi0016041	DGKQ	NA	NA	UP
Parpi0010901	PRLHR	NA	NA	UP		Parpi0016042	DGKQ	NA	NA	UP
Parpi0010912	LSM1	NA	NA	UP		Parpi0016045	IDUA	NA	NA	Down
Parpi0010915	PPAPDC1A	NA	NA	Down		Parpi0016046	RBP4	NA	NA	Down
Parpi0010923	TRPC7	NA	NA	UP		Parpi0016048	NA	NA	NA	UP
Parpi0010925	NA	NA	NA	UP		Parpi0016063	MFHAS1	NA	NA	UP
Parpi0010926	TGFBI	NA	NA	Down		Parpi0016075	TMEM66	NA	NA	UP
Parpi0010928	FBXL21	NA	NA	Down		Parpi0016077	NOA1	NA	NA	UP
Parpi0010937	H2AFY2	NA	NA	Down		Parpi0016088	LBR	NA	NA	Down
Parpi0010947	TXNDC15	NA	NA	Down		Parpi0016090	ENAH	NA	NA	UP
Parpi0010948	NA	NA	NA	UP		Parpi0016091	NA	NA	NA	Down
Parpi0010949	C5ORF24	NA	NA	UP		Parpi0016096	NA	NA	NA	Down
Parpi0010960	NA	NA	NA	UP		Parpi0016109	CHST10	NA	NA	Down
Parpi0010963	NA	NA	NA	Down		Parpi0016110	EHD3	NA	NA	UP
Parpi0010965	VDAC1	NA	NA	Down		Parpi0016111	SUSD2	NA	NA	Down
Parpi0010966	C5ORF15	NA	NA	Down		Parpi0016112	SMARCD3	NA	NA	UP
Parpi0010981	RAPGEF6	NA	NA	Down		Parpi0016121	NA	NA	NA	UP
Parpi0010983	FNIP1	NA	NA	UP		Parpi0016128	NA	NA	NA	Down
Parpi0010985	ACSL6	NA	NA	UP		Parpi0016144	NA	NA	NA	UP
Parpi0010997	JMJD4	NA	NA	Down		Parpi0016146	NA	NA	NA	UP
Parpi0011006	C1ORF35	NA	NA	Down		Parpi0016148	NA	NA	NA	UP
Parpi0011010	IBA57	NA	NA	UP		Parpi0016157	ZNF398	NA	NA	UP
Parpi0011011	NA	NA	NA	UP		Parpi0016161	ZNF777	NA	NA	UP
Parpi0011017	HIGD1A	NA	NA	Down		Parpi0016162	NA	NA	NA	UP
Parpi0011022	ZNF652	NA	NA	UP		Parpi0016164	TIGD3	NA	NA	Down
Parpi0011025	VIPR2	NA	NA	UP		Parpi0016166	DHX30	NA	NA	UP
Parpi0011040	CTDSPL	NA	NA	UP		Parpi0016168	SMARCC2	NA	NA	UP
Parpi0011059	GORASP1	NA	NA	UP		Parpi0016171	SCAP	NA	NA	UP
Parpi0011066	SCN8A	NA	NA	UP		Parpi0016184	MAP4	NA	NA	UP
Parpi0011081	RHEB	NA	NA	Down		Parpi0016197	NA	NA	NA	UP
Parpi0011082	PRKAG2	NA	NA	Down		Parpi0016198	SETD2	NA	NA	UP
Parpi0011085	GALNT11	NA	NA	Down		Parpi0016210	NR2F2	NA	NA	UP
Parpi0011086	MLL2	NA	NA	UP		Parpi0016221	INSR	NA	NA	UP
Parpi0011101	INSIG2	NA	NA	UP		Parpi0016227	PIGK	NA	NA	Down
Parpi0011106	RBM33	NA	NA	UP		Parpi0016239	CRYZ	NA	NA	Down
Parpi0011112	LMBR1L	NA	NA	Down		Parpi0016248	FPGT	NA	NA	Down
Parpi0011115	SRBD1	NA	NA	UP		Parpi0016249	WDR35	NA	NA	Down
Parpi0011125	SLC3A1	NA	NA	Down		Parpi0016258	FAM49A	NA	NA	Down
Parpi0011129	LRPPRC	NA	NA	Down		Parpi0016262	CEBPB	NA	NA	UP
Parpi0011130	ABCG8	NA	NA	UP		Parpi0016275	PTGIS	NA	NA	Down
Parpi0011132	PLEKHH2	NA	NA	Down		Parpi0016285	ARFGEF2	NA	NA	UP
Parpi0011145	NA	NA	NA	UP		Parpi0016298	PAPPA	NA	NA	UP
Parpi0011150	KIAA0240	NA	NA	UP		Parpi0016299	PAPPA	NA	NA	UP
Parpi0011173	GBE1	NA	NA	Down		Parpi0016308	ACY1	NA	NA	Down
Parpi0011249	DROSHA	NA	NA	Down		Parpi0016319	RAD54L2	NA	NA	UP
Parpi0011255	ASB3	NA	NA	UP		Parpi0016322	RBM15	NA	NA	UP
Parpi0011258	GPR75	NA	NA	Down		Parpi0016338	PIP5K1C	NA	NA	UP
Parpi0011267	RPS27A	NA	NA	Down		Parpi0016340	ACSBG1	NA	NA	UP
Parpi0011274	PNPT1	NA	NA	Down		Parpi0016341	MLLT1	NA	NA	UP
Parpi0011284	FANCL	NA	NA	Down		Parpi0016343	DAPK3	NA	NA	UP
Parpi0011293	KIAA1841	NA	NA	UP		Parpi0016354	CEP350	NA	NA	UP
Parpi0011294	USP34	NA	NA	UP		Parpi0016371	NA	NA	NA	UP
Parpi0011295	XPO1	NA	NA	UP		Parpi0016377	NUFIP2	NA	NA	UP
[truncated: 2,310 more rows]

## Sheet: Table S8
Table S8. GO terms with significant enrichment for differentially expressed genes (DEGs).
Short 25 vs. Short 37 in the brain
category	over_represented_pvalue	under_represented_pvalue	numDEInCat	numInCat	term	ontology	FDR
GO:0010467	1.80285e-26	1	932	3806	gene expression	BP	2.59178e-22
GO:0016071	1.156e-23	1	225	646	mRNA metabolic process	BP	8.3093e-20
GO:0019538	6.27539e-23	1	1243	5429	protein metabolic process	BP	3.00717e-19
GO:0006412	5.15102e-22	1	190	600	translation	BP	1.85128e-18
GO:0046907	1.04058e-19	1	453	1707	intracellular transport	BP	2.99187e-16
GO:0006402	1.2193e-18	1	80	175	mRNA catabolic process	BP	2.92144e-15
GO:0006996	2.91678e-18	1	900	3755	organelle organization	BP	5.99023e-15
GO:0016070	3.57506e-18	1	810	3407	RNA metabolic process	BP	6.42438e-15
GO:0044265	4.41902e-18	1	245	809	cellular macromolecule catabolic process	BP	7.05865e-15
GO:0019083	5.411e-18	1	33	60	viral transcription	BP	7.77886e-15
GO:0008152	1.69425e-17	1	2653	13569	metabolic process	BP	2.21423e-14
GO:0019080	2.37534e-17	1	32	59	viral gene expression	BP	2.84566e-14
GO:0019222	6.77135e-17	1	1608	7497	regulation of metabolic process	BP	7.48807e-14
GO:0006401	3.00887e-16	1	85	205	RNA catabolic process	BP	3.08968e-13
GO:0031323	4.34948e-16	1	1429	6613	regulation of cellular metabolic process	BP	4.16854e-13
GO:0080090	7.58131e-16	1	1389	6418	regulation of primary metabolic process	BP	6.74754e-13
GO:0006415	7.97915e-16	1	34	68	translational termination	BP	6.74754e-13
GO:0043412	1.14682e-15	1	854	3608	macromolecule modification	BP	9.09036e-13
GO:0060255	1.21396e-15	1	1324	6078	regulation of macromolecule metabolic process	BP	9.09036e-13
GO:0000956	1.26466e-15	1	68	153	nuclear-transcribed mRNA catabolic process	BP	9.09036e-13
GO:0051641	1.814e-15	1	704	2973	cellular localization	BP	1.24181e-12
GO:0006614	6.72469e-15	1	38	79	SRP-dependent cotranslational protein targeting to membrane	BP	4.39428e-12
GO:0044237	7.63184e-15	1	2310	11829	cellular metabolic process	BP	4.6085e-12
GO:0002119	7.69366e-15	1	373	1425	nematode larval development	BP	4.6085e-12
GO:0000184	1.11219e-14	1	48	99	nuclear-transcribed mRNA catabolic process, nonsense-mediated decay	BP	6.39554e-12
GO:0051649	1.33343e-14	1	609	2543	establishment of localization in cell	BP	7.37286e-12
GO:0006613	1.48187e-14	1	38	81	cotranslational protein targeting to membrane	BP	7.89014e-12
GO:0036211	2.38214e-14	1	815	3454	protein modification process	BP	1.22306e-11
GO:0009791	3.36822e-14	1	529	2141	post-embryonic development	BP	1.66971e-11
GO:0002164	4.88897e-14	1	386	1500	larval development	BP	2.34279e-11
GO:0033036	9.90525e-14	1	684	2935	macromolecule localization	BP	4.59348e-11
GO:0040010	1.43931e-13	1	290	1066	positive regulation of growth rate	BP	6.32784e-11
GO:0016482	1.45255e-13	1	235	844	cytosolic transport	BP	6.32784e-11
GO:0071704	1.77947e-13	1	2370	12203	organic substance metabolic process	BP	7.52402e-11
GO:0040009	1.89333e-13	1	293	1082	regulation of growth rate	BP	7.77672e-11
GO:0044260	2.26238e-13	1	1823	9181	cellular macromolecule metabolic process	BP	9.03444e-11
GO:0010468	3.60627e-13	1	1057	4770	regulation of gene expression	BP	1.40118e-10
GO:0070972	4.06823e-13	1	44	99	protein localization to endoplasmic reticulum	BP	1.53908e-10
GO:0044238	4.62984e-13	1	2330	11998	primary metabolic process	BP	1.70663e-10
GO:0006413	6.7109e-13	1	70	194	translational initiation	BP	2.4119e-10
GO:0045047	7.38036e-13	1	40	90	protein targeting to ER	BP	2.5878e-10
GO:0009792	8.95341e-13	1	708	3019	embryo development ending in birth or egg hatching	BP	3.0551e-10
GO:0008150	9.13811e-13	1	3561	19095	biological_process	BP	3.0551e-10
GO:0043170	1.15751e-12	1	1975	10037	macromolecule metabolic process	BP	3.78189e-10
GO:0072599	1.18499e-12	1	39	88	establishment of protein localization to endoplasmic reticulum	BP	3.78566e-10
GO:0006886	1.25167e-12	1	254	948	intracellular protein transport	BP	3.91174e-10
GO:0065007	1.35973e-12	1	2536	12839	biological regulation	BP	4.15903e-10
GO:0009057	1.49397e-12	1	302	1136	macromolecule catabolic process	BP	4.47445e-10
GO:0050789	2.64482e-12	1	2444	12352	regulation of biological process	BP	7.75959e-10
GO:0006414	3.29249e-12	1	50	131	translational elongation	BP	9.46658e-10
GO:0048518	4.82058e-12	1	1315	6221	positive regulation of biological process	BP	1.35884e-09
GO:0010556	5.76334e-12	1	979	4434	regulation of macromolecule biosynthetic process	BP	1.59334e-09
GO:0051171	6.08975e-12	1	1133	5242	regulation of nitrogen compound metabolic process	BP	1.65182e-09
GO:0070727	1.01262e-11	1	373	1488	cellular macromolecule localization	BP	2.67639e-09
GO:0006396	1.02394e-11	1	226	792	RNA processing	BP	2.67639e-09
GO:0051252	1.27678e-11	1	916	4124	regulation of RNA metabolic process	BP	3.27769e-09
GO:0010605	1.34947e-11	1	540	2254	negative regulation of macromolecule metabolic process	BP	3.37597e-09
GO:0045927	1.36204e-11	1	380	1504	positive regulation of growth	BP	3.37597e-09
GO:0016043	1.44261e-11	1	1387	6503	cellular component organization	BP	3.51508e-09
GO:0032774	1.61529e-11	1	594	2570	RNA biosynthetic process	BP	3.87024e-09
GO:0071840	1.6595e-11	1	1409	6635	cellular component organization or biogenesis	BP	3.91098e-09
GO:2000112	1.98119e-11	1	954	4324	regulation of cellular macromolecule biosynthetic process	BP	4.5938e-09
GO:0072594	2.25513e-11	1	79	235	establishment of protein localization to organelle	BP	5.14599e-09
GO:0034654	2.45795e-11	1	668	2958	nucleobase-containing compound biosynthetic process	BP	5.52116e-09
GO:0006397	3.03032e-11	1	156	487	mRNA processing	BP	6.70213e-09
GO:0019219	3.33964e-11	1	1107	5132	regulation of nucleobase-containing compound metabolic process	BP	7.27434e-09
GO:0008104	5.24747e-11	1	543	2342	protein localization	BP	1.12593e-08
GO:0071702	7.0932e-11	1	553	2418	organic substance transport	BP	1.49959e-08
GO:0032984	8.31794e-11	1	58	156	protein-containing complex disassembly	BP	1.73302e-08
GO:0016567	8.83811e-11	1	191	666	protein ubiquitination	BP	1.81509e-08
GO:0006457	1.2323e-10	1	102	323	protein folding	BP	2.49515e-08
GO:0044271	1.39712e-10	1	703	3164	cellular nitrogen compound biosynthetic process	BP	2.78958e-08
GO:0009790	1.65319e-10	1	854	3820	embryo development	BP	3.25564e-08
GO:0045184	1.88314e-10	1	390	1654	establishment of protein localization	BP	3.65838e-08
GO:0015031	2.30795e-10	1	383	1618	protein transport	BP	4.42388e-08
GO:0040007	2.36044e-10	1	454	1904	growth	BP	4.46496e-08
GO:0051246	3.15134e-10	1	548	2381	regulation of protein metabolic process	BP	5.88359e-08
GO:0009889	5.58892e-10	1	1020	4757	regulation of biosynthetic process	BP	1.03008e-07
GO:0006511	5.8954e-10	1	148	498	ubiquitin-dependent protein catabolic process	BP	1.07281e-07
GO:0070647	7.09488e-10	1	204	743	protein modification by small protein conjugation or removal	BP	1.27428e-07
GO:0010608	7.1798e-10	1	198	713	post-transcriptional regulation of gene expression	BP	1.27428e-07
GO:0019438	7.62956e-10	1	692	3147	aromatic compound biosynthetic process	BP	1.33759e-07
GO:0009892	8.5027e-10	1	582	2546	negative regulation of metabolic process	BP	1.47271e-07
GO:0006417	1.01805e-09	1	106	335	regulation of translation	BP	1.74232e-07
GO:0018193	1.25577e-09	1	244	903	peptidyl-amino acid modification	BP	2.12387e-07
GO:0031398	1.29595e-09	1	65	178	positive regulation of protein ubiquitination	BP	2.16634e-07
GO:0018130	1.53565e-09	1	690	3144	heterocycle biosynthetic process	BP	2.51492e-07
GO:0000398	1.53946e-09	1	97	283	mRNA splicing, via spliceosome	BP	2.51492e-07
GO:0006325	1.69147e-09	1	221	792	chromatin organization	BP	2.7322e-07
GO:2001141	1.82654e-09	1	877	4025	regulation of RNA biosynthetic process	BP	2.91759e-07
GO:0031326	1.85097e-09	1	1008	4719	regulation of cellular biosynthetic process	BP	2.92412e-07
GO:0050794	2.11851e-09	1	2260	11490	regulation of cellular process	BP	3.3104e-07
GO:0010629	2.35394e-09	1	383	1552	negative regulation of gene expression	BP	3.63873e-07
GO:0040008	3.42931e-09	1	525	2288	regulation of growth	BP	5.24466e-07
GO:0034655	3.71244e-09	1	331	1376	nucleobase-containing compound catabolic process	BP	5.6179e-07
GO:0044248	5.17832e-09	1	576	2586	cellular catabolic process	BP	7.75453e-07
GO:0008380	5.25488e-09	1	121	378	RNA splicing	BP	7.78806e-07
GO:0043484	5.71317e-09	1	59	143	regulation of RNA splicing	BP	8.38087e-07
GO:0006605	7.17343e-09	1	145	528	protein targeting	BP	1.04167e-06
GO:0022402	8.72818e-09	1	418	1762	cell cycle process	BP	1.24927e-06
GO:0009987	8.85462e-09	1	3219	17275	cellular process	BP	1.24927e-06
GO:0007049	8.86376e-09	1	488	2091	cell cycle	BP	1.24927e-06
GO:0006986	9.27096e-09	1	64	184	response to unfolded protein	BP	1.29397e-06
GO:0048519	9.38602e-09	1	1156	5555	negative regulation of biological process	BP	1.29744e-06
GO:0032446	9.72956e-09	1	178	649	protein modification by small protein conjugation	BP	1.33212e-06
GO:0031396	1.05024e-08	1	83	264	regulation of protein ubiquitination	BP	1.42437e-06
GO:0043632	1.07518e-08	1	138	477	modification-dependent macromolecule catabolic process	BP	1.44455e-06
GO:0051603	1.37201e-08	1	145	511	proteolysis involved in protein catabolic process	BP	1.82629e-06
GO:0016570	1.43704e-08	1	139	448	histone modification	BP	1.89531e-06
GO:0006796	1.48801e-08	1	851	3938	phosphate-containing compound metabolic process	BP	1.92548e-06
GO:0016569	1.4942e-08	1	140	452	NA	NA	1.92548e-06
GO:0006793	1.50009e-08	1	863	3998	phosphorus metabolic process	BP	1.92548e-06
GO:0006355	1.72521e-08	1	861	3984	regulation of DNA-templated transcription	BP	2.19483e-06
GO:0043933	1.8116e-08	1	499	2213	protein-containing complex organization	BP	2.28452e-06
GO:0000209	1.89292e-08	1	77	239	protein polyubiquitination	BP	2.36631e-06
GO:0000022	2.01033e-08	1	29	62	mitotic spindle elongation	BP	2.49142e-06
GO:0006612	2.06125e-08	1	59	184	protein targeting to membrane	BP	2.52873e-06
GO:0019941	2.07561e-08	1	136	474	modification-dependent protein catabolic process	BP	2.52873e-06
GO:0006351	2.20045e-08	1	562	2506	DNA-templated transcription	BP	2.6583e-06
GO:0016192	2.59356e-08	1	513	2260	vesicle-mediated transport	BP	3.10708e-06
GO:0000377	2.72446e-08	1	89	265	RNA splicing, via transesterification reactions with bulged adenosine as nucleophile	BP	3.23693e-06
GO:0031324	3.66278e-08	1	519	2310	negative regulation of cellular metabolic process	BP	4.31607e-06
GO:0000375	3.69488e-08	1	90	270	RNA splicing, via transesterification reactions	BP	4.3185e-06
GO:1901362	4.09711e-08	1	745	3523	organic cyclic compound biosynthetic process	BP	4.75001e-06
GO:0044270	4.25367e-08	1	342	1472	cellular nitrogen compound catabolic process	BP	4.89206e-06
GO:0019439	4.49247e-08	1	343	1476	aromatic compound catabolic process	BP	5.12569e-06
GO:0051276	5.31968e-08	1	278	1071	chromosome organization	BP	6.02171e-06
GO:0051231	5.69753e-08	1	30	66	spindle elongation	BP	6.39904e-06
GO:0051179	7.63003e-08	1	1384	6792	localization	BP	8.50305e-06
GO:0035966	1.86727e-07	1	64	198	response to topologically incorrect protein	BP	2.06491e-05
GO:0031399	1.92177e-07	1	403	1767	regulation of protein modification process	BP	2.10896e-05
GO:0006974	2.63299e-07	1	247	1005	cellular response to DNA damage stimulus	BP	2.86756e-05
GO:0000278	2.96877e-07	1	267	1094	mitotic cell cycle	BP	3.20895e-05
GO:0033365	3.25478e-07	1	157	610	protein localization to organelle	BP	3.49185e-05
GO:0048522	3.37408e-07	1	1047	5052	positive regulation of cellular process	BP	3.59302e-05
GO:0030163	3.43618e-07	1	195	755	protein catabolic process	BP	3.63224e-05
GO:0031401	3.63953e-07	1	283	1176	positive regulation of protein modification process	BP	3.81912e-05
GO:0051168	5.24154e-07	1	49	137	nuclear export	BP	5.46031e-05
GO:0051234	7.51264e-07	0.999999	1127	5508	establishment of localization	BP	7.76991e-05
GO:0051340	8.92374e-07	1	37	99	regulation of ligase activity	BP	9.1634e-05
GO:0022613	1.05679e-06	1	93	326	ribonucleoprotein complex biogenesis	BP	0.000107747
GO:0022411	1.23978e-06	1	91	331	cellular component disassembly	BP	0.000125515
GO:0002181	1.2639e-06	1	13	28	cytoplasmic translation	BP	0.000127062
GO:0051444	1.28196e-06	1	27	65	negative regulation of ubiquitin-protein transferase activity	BP	0.000127941
GO:0015931	1.29044e-06	1	75	237	nucleobase-containing compound transport	BP	0.000127941
GO:0031325	1.3071e-06	0.999999	634	2906	positive regulation of cellular metabolic process	BP	0.000128704
GO:0051085	1.36852e-06	1	17	30	chaperone cofactor-dependent protein refolding	BP	0.000133836
GO:0006403	1.5365e-06	0.999999	77	241	RNA localization	BP	0.000149248
GO:0051351	1.88643e-06	0.999999	31	80	positive regulation of ligase activity	BP	0.000182009
GO:0022618	2.02798e-06	0.999999	56	162	ribonucleoprotein complex assembly	BP	0.000193608
GO:0000381	2.03359e-06	0.999999	39	94	regulation of alternative mRNA splicing, via spliceosome	BP	0.000193608
GO:2000113	2.06164e-06	0.999999	345	1470	negative regulation of cellular macromolecule biosynthetic process	BP	0.000194988
GO:0048523	2.35591e-06	0.999998	1034	5043	negative regulation of cellular process	BP	0.000221363
GO:0071826	2.69702e-06	0.999999	59	175	ribonucleoprotein complex subunit organization	BP	0.000251769
GO:0051352	2.73402e-06	0.999999	26	64	negative regulation of ligase activity	BP	0.000253576
GO:0051253	2.75532e-06	0.999998	315	1330	negative regulation of RNA metabolic process	BP	0.000253914
GO:0046700	2.84725e-06	0.999998	343	1531	heterocycle catabolic process	BP	0.000260714
GO:0006810	4.19171e-06	0.999997	1093	5376	transport	BP	0.000381393
GO:0031047	4.6993e-06	0.999998	58	162	gene silencing by RNA	BP	0.000424887
GO:0051436	4.82242e-06	0.999999	23	55	NA	NA	0.000433294
GO:0051438	5.02586e-06	0.999998	35	97	regulation of ubiquitin-protein transferase activity	BP	0.000448769
GO:0048477	5.3075e-06	0.999997	217	876	oogenesis	BP	0.000470992
GO:0016458	5.73635e-06	0.999997	78	237	NA	NA	0.000505925
GO:0048024	6.31067e-06	0.999998	39	100	regulation of mRNA splicing, via spliceosome	BP	0.000553184
GO:0010558	6.51525e-06	0.999995	353	1523	negative regulation of macromolecule biosynthetic process	BP	0.000567656
GO:0006405	6.59682e-06	0.999998	33	82	RNA export from nucleus	BP	0.000571301
GO:0035194	7.18089e-06	0.999997	54	149	post-transcriptional gene silencing by RNA	BP	0.000618158
GO:0033554	7.65996e-06	0.999994	453	2071	cellular response to stress	BP	0.000655474
GO:0018205	8.05439e-06	0.999996	92	303	peptidyl-lysine modification	BP	0.000685147
GO:0010604	8.4207e-06	0.999993	631	2912	positive regulation of macromolecule metabolic process	BP	0.000708348
GO:0007051	8.42567e-06	0.999995	103	369	spindle organization	BP	0.000708348
GO:0044764	8.91529e-06	0.999994	222	988	NA	NA	0.000745152
GO:0016032	9.32842e-06	0.999994	220	978	viral process	BP	0.000775175
GO:0031397	9.92001e-06	0.999996	40	121	negative regulation of protein ubiquitination	BP	0.000817665
GO:0009056	9.95349e-06	0.999992	679	3244	catabolic process	BP	0.000817665
GO:0016310	1.03541e-05	0.999992	445	1973	phosphorylation	BP	0.000845743
GO:0006897	1.06026e-05	0.999992	335	1453	endocytosis	BP	0.000861149
GO:0016441	1.2002e-05	0.999995	53	148	post-transcriptional gene silencing	BP	0.000969334
GO:1901575	1.21722e-05	0.99999	643	3062	organic substance catabolic process	BP	0.000977582
GO:0010171	1.38134e-05	0.999991	159	621	body morphogenesis	BP	0.00110323
GO:0042274	1.41016e-05	0.999997	19	47	ribosomal small subunit biogenesis	BP	0.00112003
GO:0040029	1.62474e-05	0.999991	105	356	epigenetic regulation of gene expression	BP	0.00128337
GO:0051247	1.68051e-05	0.999988	322	1398	positive regulation of protein metabolic process	BP	0.00132017
GO:0032922	1.73147e-05	0.999996	21	43	circadian regulation of gene expression	BP	0.00134846
GO:0032502	1.73529e-05	0.999985	1776	8933	developmental process	BP	0.00134846
GO:0006458	1.93312e-05	0.999994	24	61	'de novo' protein folding	BP	0.00149411
GO:0040035	2.24109e-05	0.999986	135	528	hermaphrodite genitalia development	BP	0.00172288
GO:0051236	2.28154e-05	0.999989	61	192	establishment of RNA localization	BP	0.00174465
GO:0030522	2.30232e-05	0.999988	84	287	intracellular receptor signaling pathway	BP	0.00175122
GO:0051443	2.40555e-05	0.999992	29	81	positive regulation of ubiquitin-protein transferase activity	BP	0.00182012
GO:0000226	2.53007e-05	0.999983	201	793	microtubule cytoskeleton organization	BP	0.00190431
GO:0051169	2.61388e-05	0.999985	95	346	nuclear transport	BP	0.00195714
GO:0051726	2.888e-05	0.999978	333	1469	regulation of cell cycle	BP	0.00215118
GO:0009893	3.01954e-05	0.999976	667	3134	positive regulation of metabolic process	BP	0.00223757
GO:0007292	3.03856e-05	0.999979	230	949	female gamete generation	BP	0.00224012
GO:0006839	3.12179e-05	0.999986	48	167	mitochondrial transport	BP	0.00228974
GO:0050684	3.30753e-05	0.999986	41	113	regulation of mRNA processing	BP	0.00241366
GO:0045892	3.33213e-05	0.999975	307	1320	negative regulation of DNA-templated transcription	BP	0.00241933
GO:0018105	3.59469e-05	0.999982	65	208	peptidyl-serine phosphorylation	BP	0.00259685
GO:0006984	3.71491e-05	0.999983	49	160	ER-nucleus signaling pathway	BP	0.00267028
GO:0035195	4.17885e-05	0.999989	21	42	miRNA-mediated gene silencing	BP	0.00298882
GO:0017148	4.21461e-05	0.999982	41	121	negative regulation of translation	BP	0.00299009
GO:0030968	4.22223e-05	0.999981	46	146	endoplasmic reticulum unfolded protein response	BP	0.00299009
GO:0040028	4.43164e-05	0.999977	67	218	regulation of vulval development	BP	0.003123
GO:0051128	4.54653e-05	0.999963	584	2701	regulation of cellular component organization	BP	0.00318834
GO:0006446	4.65932e-05	0.999983	31	83	regulation of translational initiation	BP	0.00325157
GO:0031124	4.68976e-05	0.999982	35	93	mRNA 3'-end processing	BP	0.003257
GO:0002165	4.9239e-05	0.999967	173	694	instar larval or pupal development	BP	0.00340318
GO:0050790	5.27612e-05	0.999957	628	2962	regulation of catalytic activity	BP	0.00362917
GO:0007472	5.51798e-05	0.999966	110	409	wing disc morphogenesis	BP	0.00377745
GO:0051439	5.68337e-05	0.999982	25	69	NA	NA	0.0038489
GO:0045934	5.69455e-05	0.999957	350	1546	negative regulation of nucleobase-containing compound metabolic process	BP	0.0038489
GO:0044403	5.72944e-05	0.999959	234	1072	biological process involved in symbiotic interaction	BP	0.0038489
GO:0044419	5.72944e-05	0.999959	234	1072	biological process involved in interspecies interaction between organisms	BP	0.0038489
GO:0030518	5.93348e-05	0.999974	43	121	intracellular steroid hormone receptor signaling pathway	BP	0.00396743
GO:0000003	6.0428e-05	0.99995	838	4045	reproduction	BP	0.00402182
GO:0050657	6.31274e-05	0.999968	59	190	nucleic acid transport	BP	0.00418212
GO:0051084	6.48533e-05	0.999981	22	57	'de novo' post-translational protein folding	BP	0.00427675
GO:0044087	6.60778e-05	0.999953	203	851	regulation of cellular component biogenesis	BP	0.0043376
GO:0006913	6.70654e-05	0.999961	93	344	nucleocytoplasmic transport	BP	0.00438242
GO:0051172	6.89881e-05	0.999947	354	1569	negative regulation of nitrogen compound metabolic process	BP	0.00448766
GO:2000045	7.04001e-05	0.999965	56	191	regulation of G1/S transition of mitotic cell cycle	BP	0.00455888
GO:0051437	7.11147e-05	0.999978	23	62	NA	NA	0.0045845
GO:0035220	7.22186e-05	0.999953	133	515	wing disc development	BP	0.00463488
GO:0007052	7.28795e-05	0.99996	77	274	mitotic spindle organization	BP	0.00465651
GO:0009890	8.29188e-05	0.999936	378	1705	negative regulation of biosynthetic process	BP	0.00527452
GO:0061077	8.39896e-05	0.999975	22	57	chaperone-mediated protein folding	BP	0.00531909
GO:0045333	8.94755e-05	0.999958	47	165	cellular respiration	BP	0.00564167
GO:0042255	9.02582e-05	0.999987	11	21	ribosome assembly	BP	0.00564889
GO:0065009	9.0376e-05	0.999925	733	3538	regulation of molecular function	BP	0.00564889
GO:1901068	9.15063e-05	0.999945	95	403	guanosine-containing compound metabolic process	BP	0.00569478
GO:2000209	9.42185e-05	0.999971	23	55	regulation of anoikis	BP	0.0058383
GO:0050658	9.92916e-05	0.999949	59	192	RNA transport	BP	0.00612625
GO:0008340	0.000102185	0.999929	183	766	determination of adult lifespan	BP	0.00626659
GO:0035967	0.000102438	0.999952	45	151	cellular response to topologically incorrect protein	BP	0.00626659
GO:0032075	0.000103689	0.999959	32	96	positive regulation of nuclease activity	BP	0.00631623
GO:0031327	0.000114589	0.999911	371	1677	negative regulation of cellular biosynthetic process	BP	0.00695077
GO:0007005	0.000118034	0.999929	91	370	mitochondrion organization	BP	0.00712965
GO:0007169	0.000127934	0.999908	208	865	transmembrane receptor protein tyrosine kinase signaling pathway	BP	0.00769532
GO:0006862	0.000130161	0.999976	13	25	nucleotide transport	BP	0.00779662
GO:0007275	0.00013108	0.999886	1665	8385	multicellular organism development	BP	0.00781909
GO:0007017	0.000134565	0.9999	251	1054	microtubule-based process	BP	0.00797533
GO:0006898	0.000134808	0.999904	200	842	receptor-mediated endocytosis	BP	0.00797533
GO:0090130	0.000135452	0.999916	106	377	tissue migration	BP	0.00798058
GO:0044093	0.000137003	0.999891	445	2069	positive regulation of molecular function	BP	0.00803899
GO:0007010	0.000139046	0.99989	396	1759	cytoskeleton organization	BP	0.00812571
GO:0031123	0.000143753	0.999936	40	115	RNA 3'-end processing	BP	0.0083668
GO:0007476	0.000150327	0.999906	106	401	imaginal disc-derived wing morphogenesis	BP	0.00871409
GO:0040027	0.000157681	0.999922	50	155	negative regulation of vulval development	BP	0.00910373
GO:0061062	0.000158742	0.999912	69	237	regulation of nematode larval development	BP	0.00912832
GO:0006987	0.000159534	0.999937	31	93	NA	NA	0.0091373
GO:0051130	0.00016439	0.999877	256	1103	positive regulation of cellular component organization	BP	0.00937808
GO:0043085	0.000175938	0.999861	386	1776	positive regulation of catalytic activity	BP	0.00999718
GO:0043161	0.000184839	0.999894	74	278	proteasome-mediated ubiquitin-dependent protein catabolic process	BP	0.0104586
GO:0048581	0.00018624	0.999908	50	156	negative regulation of post-embryonic development	BP	0.0104586
GO:0061064	0.00018624	0.999908	50	156	negative regulation of nematode larval development	BP	0.0104586
GO:0006369	0.000190299	0.999946	19	45	termination of RNA polymerase II transcription	BP	0.0106449
GO:0010259	0.000208469	0.999851	186	790	multicellular organism aging	BP	0.0116161
GO:0043534	0.000212633	0.999924	26	67	blood vessel endothelial cell migration	BP	0.0118023
GO:0042273	0.00021712	0.999958	12	27	ribosomal large subunit biogenesis	BP	0.012005
GO:0046039	0.000225228	0.999861	90	387	GTP metabolic process	BP	0.0124057
GO:0034620	0.000228788	0.999891	43	145	cellular response to unfolded protein	BP	0.0125536
GO:2000811	0.000241097	0.999924	21	52	negative regulation of anoikis	BP	0.0131787
GO:0007552	0.000244281	0.999831	155	636	metamorphosis	BP	0.0133022
GO:0048011	0.000247433	0.999853	81	295	neurotrophin TRK receptor signaling pathway	BP	0.0134054
GO:0007281	0.000249126	0.999829	148	608	germ cell development	BP	0.0134054
GO:0010498	0.000249322	0.999862	63	237	proteasomal protein catabolic process	BP	0.0134054
GO:0090132	0.000249906	0.999846	95	337	epithelium migration	BP	0.0134054
GO:0034660	0.000256177	0.999839	99	389	ncRNA metabolic process	BP	0.0136907
GO:0006473	0.000267965	0.99985	66	227	protein acetylation	BP	0.0142676
GO:0006475	0.000282737	0.999845	62	210	internal protein amino acid acetylation	BP	0.0149731
GO:0071286	0.000283298	0.999957	11	18	cellular response to magnesium ion	BP	0.0149731
GO:0010631	0.000288654	0.999821	95	338	epithelial cell migration	BP	0.0152003
GO:0006626	0.000291683	0.999897	23	70	protein targeting to mitochondrion	BP	0.015297
GO:0007346	0.000292618	0.999795	160	674	regulation of mitotic cell cycle	BP	0.015297
GO:0055086	0.000300901	0.999763	343	1608	nucleobase-containing small molecule metabolic process	BP	0.015673
GO:1901361	0.000304821	0.999758	369	1770	organic cyclic compound catabolic process	BP	0.0158199
GO:0038179	0.000321763	0.999807	81	297	neurotrophin signaling pathway	BP	0.0166391
GO:0009886	0.000333786	0.999764	164	679	post-embryonic animal morphogenesis	BP	0.017199
GO:0048856	0.000345545	0.999696	1640	8304	anatomical structure development	BP	0.0177413
GO:0034976	0.000356336	0.999807	57	203	response to endoplasmic reticulum stress	BP	0.0182302
GO:0048580	0.000367647	0.999787	70	253	regulation of post-embryonic development	BP	0.0187422
GO:0007548	0.000392226	0.999703	248	1102	sex differentiation	BP	0.0199245
GO:0006892	0.000398668	0.99981	40	132	post-Golgi vesicle-mediated transport	BP	0.0200738
GO:0042773	0.000399354	0.99988	17	52	ATP synthesis coupled electron transport	BP	0.0200738
GO:0042775	0.000399354	0.99988	17	52	mitochondrial ATP synthesis coupled electron transport	BP	0.0200738
GO:0031062	0.000419144	0.999896	15	32	positive regulation of histone methylation	BP	0.0209952
GO:0010350	0.000431775	0.999985	6	7	cellular response to magnesium starvation	BP	0.0215528
GO:0033043	0.000435954	0.999669	246	1089	regulation of organelle organization	BP	0.0216861
GO:0070585	0.00044051	0.999834	24	76	protein localization to mitochondrion	BP	0.0218201
GO:0022904	0.000441684	0.999822	27	91	respiratory electron transport chain	BP	0.0218201
GO:0006184	0.000453196	0.999719	83	359	NA	NA	0.0223121
GO:0031056	0.000457297	0.999773	44	141	regulation of histone modification	BP	0.0224372
GO:0030100	0.000466068	0.999705	94	359	regulation of endocytosis	BP	0.0227898
GO:0051028	0.000499446	0.999743	48	153	mRNA transport	BP	0.0243391
GO:0031058	0.000504612	0.9998	27	77	positive regulation of histone modification	BP	0.0244655
GO:0034599	0.00050573	0.999715	61	222	cellular response to oxidative stress	BP	0.0244655
GO:0000460	0.000507146	0.999911	10	21	maturation of 5.8S rRNA	BP	0.0244655
GO:0006753	0.000523255	0.999586	331	1554	nucleoside phosphate metabolic process	BP	0.0251582
GO:0051865	0.000525607	0.999789	27	81	protein autoubiquitination	BP	0.0251871
GO:1901069	0.000531377	0.999667	85	371	guanosine-containing compound catabolic process	BP	0.025379
GO:0016573	0.000554093	0.999693	58	196	histone acetylation	BP	0.0263763
GO:0007616	0.000556569	0.999724	43	133	long-term memory	BP	0.0264067
GO:0034982	0.000567573	0.999962	7	9	mitochondrial protein processing	BP	0.0268402
GO:0042026	0.000573316	0.999893	11	21	protein refolding	BP	0.0269973
GO:0043543	0.000574651	0.999657	73	264	protein acylation	BP	0.0269973
GO:0018393	0.000596646	0.999666	59	202	internal peptidyl-lysine acetylation	BP	0.0279394
GO:0006281	0.000605663	0.999575	145	597	DNA repair	BP	0.0282695
GO:0009117	0.000611414	0.999515	329	1547	nucleotide metabolic process	BP	0.0284456
GO:0039702	0.000614063	0.999964	6	8	viral budding via host ESCRT complex	BP	0.0284619
GO:0042981	0.000615724	0.9995	410	1954	regulation of apoptotic process	BP	0.0284619
GO:0010941	0.000622674	0.999492	431	2061	regulation of cell death	BP	0.0286909
GO:0048737	0.000635462	0.999568	122	493	imaginal disc-derived appendage development	BP	0.0291172
GO:0006406	0.000635978	0.999744	27	77	mRNA export from nucleus	BP	0.0291172
GO:0048193	0.000640316	0.999613	74	287	Golgi vesicle transport	BP	0.0291968
GO:0031145	0.000641778	0.999752	24	75	anaphase-promoting complex-dependent catabolic process	BP	0.0291968
GO:0043162	0.000653507	0.99986	12	25	ubiquitin-dependent protein catabolic process via the multivesicular body sorting pathway	BP	0.0296041
GO:0018394	0.000654848	0.999632	59	203	peptidyl-lysine acetylation	BP	0.0296041
GO:0007444	0.000679238	0.999508	171	717	imaginal disc development	BP	0.0306104
GO:0032069	0.000702548	0.999684	32	106	regulation of nuclease activity	BP	0.0314942
GO:0032456	0.00070323	0.999747	22	59	endocytic recycling	BP	0.0314942
GO:0060627	0.000747127	0.999481	133	550	regulation of vesicle-mediated transport	BP	0.0333562
GO:0008594	0.000766268	0.999839	12	23	photoreceptor cell morphogenesis	BP	0.0341049
GO:0042331	0.000778322	0.999791	15	33	phototaxis	BP	0.0345345
GO:0072655	0.000783088	0.999705	22	71	establishment of protein localization to mitochondrion	BP	0.034639
GO:0071359	0.000807797	0.999749	18	42	cellular response to dsRNA	BP	0.0356223
GO:0003006	0.000845283	0.999313	396	1847	developmental process involved in reproduction	BP	0.0371614
GO:0006513	0.0008589	0.999642	27	82	protein monoubiquitination	BP	0.037645
GO:0031571	0.000863974	0.999641	26	88	mitotic G1 DNA damage checkpoint signaling	BP	0.0377523
GO:0042254	0.000905602	0.999504	50	192	ribosome biogenesis	BP	0.0394513
GO:0046128	0.000921693	0.999284	260	1198	purine ribonucleoside metabolic process	BP	0.040031
GO:0002042	0.000937869	0.999697	19	43	cell migration involved in sprouting angiogenesis	BP	0.0406108
GO:0070936	0.000960261	0.999626	23	72	protein K48-linked ubiquitination	BP	0.0414556
GO:0006695	0.000975717	0.99971	16	39	cholesterol biosynthetic process	BP	0.0419967
GO:2000010	0.00099122	0.99991	6	10	positive regulation of protein localization to cell surface	BP	0.0425367
GO:0043067	0.00101135	0.999172	414	1985	regulation of programmed cell death	BP	0.0432712
GO:0048707	0.00104464	0.999252	148	624	instar larval or pupal morphogenesis	BP	0.0445631
GO:0019058	0.00105165	0.999419	48	220	viral life cycle	BP	0.0447133
GO:0042278	0.00105605	0.999177	260	1202	purine nucleoside metabolic process	BP	0.0447133
GO:1902275	0.00105749	0.999423	50	168	regulation of chromatin organization	BP	0.0447133
GO:0043254	0.00106982	0.9993	93	382	regulation of protein-containing complex assembly	BP	0.0451019
GO:0070979	0.00108277	0.99977	11	23	protein K11-linked ubiquitination	BP	0.0455145
GO:0048041	0.00108955	0.99958	23	64	focal adhesion assembly	BP	0.0456657
GO:0070918	0.00110235	0.999752	12	24	small regulatory ncRNA processing	BP	0.0460678
GO:0032259	0.00111561	0.999243	111	438	methylation	BP	0.0464406
GO:1901160	0.00111773	0.999692	15	32	primary amino compound metabolic process	BP	0.0464406
GO:0035114	0.00112767	0.999222	120	490	imaginal disc-derived appendage morphogenesis	BP	0.0467186
GO:0051298	0.00113597	0.999485	31	95	centrosome duplication	BP	0.0469272
GO:0030521	0.0011544	0.999588	21	51	androgen receptor signaling pathway	BP	0.047552
GO:0001964	0.00116574	0.999477	30	93	startle response	BP	0.0477791
GO:0007560	0.00116656	0.999176	135	559	imaginal disc morphogenesis	BP	0.0477791
GO:0006521	0.00118456	0.999563	20	64	regulation of cellular amino acid metabolic process	BP	0.0483786
GO:0032501	0.00120574	0.998923	1920	9921	multicellular organismal process	BP	0.0489794
GO:0000470	0.00120609	0.999932	5	7	maturation of LSU-rRNA	BP	0.0489794
GO:2000134	0.00122743	0.999377	39	138	negative regulation of G1/S transition of mitotic cell cycle	BP	0.0496011
GO:1901991	0.0012283	0.999245	71	276	negative regulation of mitotic cell cycle phase transition	BP	0.0496011
Long 25 vs Long 30 in the liver
category	over_represented_pvalue	under_represented_pvalue	numDEInCat	numInCat	term	ontology	FDR
GO:0009615	8.10274e-17	1	28	350	response to virus	BP	8.73361e-13
GO:0051707	1.21503e-16	1	46	1054	response to other organism	BP	8.73361e-13
GO:0009607	3.46328e-16	1	46	1089	response to biotic stimulus	BP	1.6596e-12
GO:0002252	1.87808e-12	1	28	530	immune effector process	BP	6.35958e-09
GO:0006952	2.21187e-12	1	46	1374	defense response	BP	6.35958e-09
GO:0051607	3.32218e-12	1	19	226	defense response to virus	BP	7.95995e-09
GO:0045087	9.64845e-12	1	31	674	innate immune response	BP	1.98152e-08
GO:0006955	1.35898e-11	1	40	1141	immune response	BP	2.44209e-08
GO:0043330	9.20593e-11	1	9	34	response to exogenous dsRNA	BP	1.47049e-07
GO:1900246	1.88547e-10	1	6	9	positive regulation of RIG-I signaling pathway	BP	2.71056e-07
GO:0039531	9.91323e-10	1	6	11	regulation of viral-induced cytoplasmic pattern recognition receptor signaling pathway	BP	1.18761e-06
GO:0039535	9.91323e-10	1	6	11	regulation of RIG-I signaling pathway	BP	1.18761e-06
GO:0031347	3.84327e-09	1	26	631	regulation of defense response	BP	4.08354e-06
GO:0002376	3.97674e-09	1	55	2283	immune system process	BP	4.08354e-06
GO:0043331	5.10227e-08	1	9	67	response to dsRNA	BP	4.89002e-05
GO:0035458	1.24532e-07	1	7	38	cellular response to interferon-beta	BP	0.000111892
GO:0071357	2.11026e-07	1	8	64	cellular response to type I interferon	BP	0.000178454
GO:0035456	2.32094e-07	1	7	41	response to interferon-beta	BP	0.000185365
GO:0001817	2.79774e-07	1	22	573	regulation of cytokine production	BP	0.00020571
GO:0009117	2.98478e-07	1	39	1547	nucleotide metabolic process	BP	0.00020571
GO:0006950	3.1141e-07	1	80	4460	response to stress	BP	0.00020571
GO:1900245	3.3738e-07	1	4	6	positive regulation of MDA-5 signaling pathway	BP	0.00020571
GO:0006753	3.3802e-07	1	39	1554	nucleoside phosphate metabolic process	BP	0.00020571
GO:0060337	3.43422e-07	1	8	67	type I interferon signaling pathway	BP	0.00020571
GO:0009617	4.0625e-07	1	25	751	response to bacterium	BP	0.00023361
GO:0071345	5.80091e-07	1	22	601	cellular response to cytokine stimulus	BP	0.000320746
GO:0050691	6.69167e-07	1	6	32	regulation of defense response to virus by host	BP	0.000343806
GO:0039533	6.69627e-07	1	4	7	regulation of MDA-5 signaling pathway	BP	0.000343806
GO:0051704	6.94849e-07	1	55	2690	NA	NA	0.000344453
GO:0055086	7.78132e-07	1	39	1608	nucleobase-containing small molecule metabolic process	BP	0.000372881
GO:0010033	1.09282e-06	1	67	3561	response to organic substance	BP	0.000506786
GO:0034340	1.44363e-06	1	8	83	response to type I interferon	BP	0.000648551
GO:0032727	1.73628e-06	1	5	18	positive regulation of interferon-alpha production	BP	0.000756386
GO:0051817	1.92697e-06	1	19	496	NA	NA	0.000805444
GO:0080134	1.96094e-06	0.999999	33	1260	regulation of response to stress	BP	0.000805444
GO:0035821	2.04577e-06	1	19	499	modulation of process of another organism	BP	0.000815592
GO:0034097	2.09912e-06	0.999999	25	805	response to cytokine	BP	0.000815592
GO:0042221	2.79984e-06	0.999999	86	5121	response to chemical	BP	0.00105922
GO:0002682	3.86697e-06	0.999999	33	1325	regulation of immune system process	BP	0.00142542
GO:0051701	4.0112e-06	0.999999	19	516	biological process involved in interaction with host	BP	0.00144163
GO:0050688	4.35439e-06	1	9	122	regulation of defense response to virus	BP	0.0015268
GO:0002697	4.48245e-06	0.999999	16	393	regulation of immune effector process	BP	0.00153428
GO:0050776	6.62594e-06	0.999998	22	705	regulation of immune response	BP	0.00221522
GO:0032647	8.25802e-06	1	5	25	regulation of interferon-alpha production	BP	0.00269812
GO:0002684	9.64955e-06	0.999997	22	730	positive regulation of immune system process	BP	0.00308271
GO:0055114	1.26678e-05	0.999995	41	1926	NA	NA	0.00395897
GO:0044003	1.3275e-05	0.999997	17	464	modulation by symbiont of host process	BP	0.00399727
GO:0050896	1.33465e-05	0.999993	134	9489	response to stimulus	BP	0.00399727
GO:0039534	1.39103e-05	1	3	5	negative regulation of MDA-5 signaling pathway	BP	0.00408111
GO:0071360	1.60643e-05	1	4	14	cellular response to exogenous dsRNA	BP	0.00461746
GO:0043900	1.66968e-05	0.999996	16	440	NA	NA	0.00461746
GO:1901564	1.6702e-05	0.999992	53	2785	organonitrogen compound metabolic process	BP	0.00461746
GO:0034344	1.74084e-05	1	3	5	regulation of type III interferon production	BP	0.00463934
GO:0016052	1.74266e-05	0.999997	10	167	carbohydrate catabolic process	BP	0.00463934
GO:0044281	2.03519e-05	0.99999	65	3711	small molecule metabolic process	BP	0.00531962
GO:0019637	2.18994e-05	0.99999	43	2092	organophosphate metabolic process	BP	0.00562188
GO:0045071	2.25824e-05	0.999999	5	32	negative regulation of viral genome replication	BP	0.00567125
GO:0046365	2.28807e-05	0.999997	8	107	monosaccharide catabolic process	BP	0.00567125
GO:0039532	2.42807e-05	1	3	6	negative regulation of viral-induced cytoplasmic pattern recognition receptor signaling pathway	BP	0.00591627
GO:0039536	2.58871e-05	1	3	6	negative regulation of RIG-I signaling pathway	BP	0.00620254
GO:0048525	2.70002e-05	0.999998	6	58	negative regulation of viral process	BP	0.00636319
GO:0002683	2.76151e-05	0.999994	14	363	negative regulation of immune system process	BP	0.00640315
GO:0032479	2.87941e-05	0.999997	8	114	regulation of type I interferon production	BP	0.00657055
GO:0009597	3.38515e-05	1	3	6	detection of virus	BP	0.00760389
GO:0019048	3.51049e-05	0.999991	16	452	modulation by virus of host process	BP	0.00773786
GO:0043901	3.55244e-05	0.999996	8	121	NA	NA	0.00773786
GO:0039529	3.79915e-05	1	3	7	RIG-I signaling pathway	BP	0.00812184
GO:0032481	3.84172e-05	0.999997	6	58	positive regulation of type I interferon production	BP	0.00812184
GO:0070887	4.09926e-05	0.99998	54	2947	cellular response to chemical stimulus	BP	0.00854071
GO:0002831	4.18556e-05	0.999993	10	195	regulation of response to biotic stimulus	BP	0.00859595
GO:0009165	5.20784e-05	0.999988	13	343	nucleotide biosynthetic process	BP	0.0105448
GO:1901293	5.80349e-05	0.999987	13	346	nucleoside phosphate biosynthetic process	BP	0.0115876
GO:0007250	7.60568e-05	0.999995	5	40	activation of NF-kappaB-inducing kinase activity	BP	0.014978
GO:0042742	8.12115e-05	0.999984	11	264	defense response to bacterium	BP	0.015777
GO:0051186	8.49766e-05	0.999978	14	394	NA	NA	0.0162399
GO:0050778	8.58536e-05	0.999977	15	447	positive regulation of immune response	BP	0.0162399
GO:0001819	8.84439e-05	0.99998	12	297	positive regulation of cytokine production	BP	0.0162848
GO:0019362	9.03275e-05	0.999989	7	99	pyridine nucleotide metabolic process	BP	0.0162848
GO:0046496	9.03275e-05	0.999989	7	99	nicotinamide nucleotide metabolic process	BP	0.0162848
GO:0042559	9.06222e-05	0.999996	4	25	pteridine-containing compound biosynthetic process	BP	0.0162848
GO:0072521	9.37251e-05	0.999961	30	1360	purine-containing compound metabolic process	BP	0.0166345
GO:0002237	0.000100805	0.999971	16	503	response to molecule of bacterial origin	BP	0.0175756
GO:0032728	0.000101473	0.999993	5	44	positive regulation of interferon-beta production	BP	0.0175756
GO:1901222	0.000104227	0.999993	5	42	regulation of NIK/NF-kappaB signaling	BP	0.0178377
GO:0019693	0.000109161	0.999955	29	1307	ribose phosphate metabolic process	BP	0.0183293
GO:0006163	0.000109649	0.999955	29	1307	purine nucleotide metabolic process	BP	0.0183293
GO:0006732	0.000116407	0.999973	12	305	NA	NA	0.0192353
GO:0052314	0.000118487	1	2	2	phytoalexin metabolic process	BP	0.0193565
GO:0072524	0.000133585	0.999983	7	105	pyridine-containing compound metabolic process	BP	0.0215777
GO:1901698	0.000138271	0.999942	30	1363	response to nitrogen compound	BP	0.0220865
GO:1901135	0.000145426	0.99993	42	2195	carbohydrate derivative metabolic process	BP	0.0229741
GO:0030321	0.000161012	0.999993	4	23	transepithelial chloride transport	BP	0.0249598
GO:0072308	0.000161468	1	2	3	negative regulation of metanephric nephron tubule epithelial cell differentiation	BP	0.0249598
GO:0032760	0.000177976	0.999986	5	50	positive regulation of tumor necrosis factor production	BP	0.0270604
GO:0032480	0.000178822	0.999981	6	79	negative regulation of type I interferon production	BP	0.0270604
GO:0051591	0.000181053	0.999967	9	183	response to cAMP	BP	0.0271127
GO:0006164	0.000192323	0.999961	10	246	purine nucleotide biosynthetic process	BP	0.0285034
GO:0032648	0.000197053	0.999984	5	53	regulation of interferon-beta production	BP	0.0289065
GO:0006733	0.000209679	0.999971	7	112	NA	NA	0.030448
GO:0009259	0.00022483	0.999905	28	1295	ribonucleotide metabolic process	BP	0.0320018
GO:0071219	0.000226908	0.999958	9	188	cellular response to molecule of bacterial origin	BP	0.0320018
GO:0050727	0.000227058	0.999944	12	325	regulation of inflammatory response	BP	0.0320018
GO:0032496	0.00024594	0.999927	15	488	response to lipopolysaccharide	BP	0.0343265
GO:0038061	0.000258426	0.999978	5	49	NIK/NF-kappaB signaling	BP	0.0357224
GO:0034341	0.000282751	0.999952	8	162	response to interferon-gamma	BP	0.0387126
GO:0002764	0.000292382	0.999931	11	287	immune response-regulating signaling pathway	BP	0.0393175
GO:0032787	0.000292639	0.999904	17	608	monocarboxylic acid metabolic process	BP	0.0393175
GO:0008150	0.000318331	0.999839	221	19095	biological_process	BP	0.0423734
GO:0071310	0.000326659	0.999833	44	2409	cellular response to organic substance	BP	0.0424864
GO:0072183	0.000328046	0.999998	2	4	negative regulation of nephron tubule epithelial cell differentiation	BP	0.0424864
GO:2000697	0.000328046	0.999998	2	4	negative regulation of epithelial cell differentiation involved in kidney development	BP	0.0424864
GO:0051494	0.000347174	0.999931	9	206	negative regulation of cytoskeleton organization	BP	0.0445623
GO:0071216	0.000370816	0.999926	9	202	cellular response to biotic stimulus	BP	0.0471756
GO:0009820	0.000395376	0.999963	5	61	alkaloid metabolic process	BP	0.0493271
GO:0042843	0.000398327	0.999997	2	5	D-xylose catabolic process	BP	0.0493271
GO:0006585	0.000399602	0.999998	2	3	dopamine biosynthetic process from tyrosine	BP	0.0493271
GO:0009150	0.000401452	0.999827	27	1274	purine ribonucleotide metabolic process	BP	0.0493271
Short 25 vs Short 30 in the liver
category	over_represented_pvalue	under_represented_pvalue	numDEInCat	numInCat	term	ontology	FDR
GO:0051607	2.12453e-06	1	7	226	defense response to virus	BP	0.0305423
Short 25 vs Short 37 in the liver
category	over_represented_pvalue	under_represented_pvalue	numDEInCat	numInCat	term	ontology	FDR
GO:0010467	1.91327e-26	1	665	3806	gene expression	BP	2.75052e-22
GO:0006412	1.32846e-23	1	150	600	translation	BP	9.549e-20
GO:0019538	1.4536e-21	1	865	5429	protein metabolic process	BP	6.96566e-18
GO:0016070	1.13503e-20	1	586	3407	RNA metabolic process	BP	4.07928e-17
GO:0008152	2.8745e-19	1	1823	13569	metabolic process	BP	8.26476e-16
GO:0010556	5.79037e-19	1	724	4434	regulation of macromolecule biosynthetic process	BP	1.38737e-15
GO:2000112	4.22775e-18	1	705	4324	regulation of cellular macromolecule biosynthetic process	BP	8.68258e-15
GO:0044237	4.564e-17	1	1597	11829	cellular metabolic process	BP	8.2015e-14
GO:0060255	1.21396e-16	1	925	6078	regulation of macromolecule metabolic process	BP	1.9391e-13
GO:0010468	1.8834e-16	1	756	4770	regulation of gene expression	BP	2.70758e-13
GO:0002119	1.03721e-15	1	273	1425	nematode larval development	BP	1.35553e-12
GO:0006415	1.50777e-15	1	29	68	translational termination	BP	1.80631e-12
GO:0031323	3.29067e-15	1	984	6613	regulation of cellular metabolic process	BP	3.48128e-12
GO:0019080	3.49804e-15	1	26	59	viral gene expression	BP	3.48128e-12
GO:0046907	3.63239e-15	1	311	1707	intracellular transport	BP	3.48128e-12
GO:0016071	5.17539e-15	1	149	646	mRNA metabolic process	BP	4.65009e-12
GO:0009889	6.19321e-15	1	741	4757	regulation of biosynthetic process	BP	5.23727e-12
GO:0019083	6.91092e-15	1	26	60	viral transcription	BP	5.51952e-12
GO:0002164	8.03374e-15	1	281	1500	larval development	BP	6.07858e-12
GO:0019222	1.09655e-14	1	1095	7497	regulation of metabolic process	BP	7.62214e-12
GO:0006996	1.11342e-14	1	612	3755	organelle organization	BP	7.62214e-12
GO:0016482	1.59059e-14	1	176	844	cytosolic transport	BP	1.03938e-11
GO:0031326	1.92067e-14	1	733	4719	regulation of cellular biosynthetic process	BP	1.11667e-11
GO:0051252	1.93079e-14	1	656	4124	regulation of RNA metabolic process	BP	1.11667e-11
GO:0032774	1.9419e-14	1	435	2570	RNA biosynthetic process	BP	1.11667e-11
GO:0071704	2.14389e-14	1	1625	12203	organic substance metabolic process	BP	1.18541e-11
GO:0044238	3.98256e-14	1	1599	11998	primary metabolic process	BP	2.12049e-11
GO:0044265	5.89378e-14	1	170	809	cellular macromolecule catabolic process	BP	2.9276e-11
GO:0000956	5.90571e-14	1	52	153	nuclear-transcribed mRNA catabolic process	BP	2.9276e-11
GO:0080090	6.5292e-14	1	949	6418	regulation of primary metabolic process	BP	3.12879e-11
GO:0006355	8.00986e-14	1	634	3984	regulation of DNA-templated transcription	BP	3.71451e-11
GO:0009791	8.54883e-14	1	374	2141	post-embryonic development	BP	3.84056e-11
GO:2001141	9.45107e-14	1	638	4025	regulation of RNA biosynthetic process	BP	4.11723e-11
GO:0006413	1.13778e-13	1	57	194	translational initiation	BP	4.81082e-11
GO:0044271	1.73409e-13	1	510	3164	cellular nitrogen compound biosynthetic process	BP	7.12264e-11
GO:0006402	1.90233e-13	1	56	175	mRNA catabolic process	BP	7.59664e-11
GO:0044260	3.73931e-13	1	1251	9181	cellular macromolecule metabolic process	BP	1.45287e-10
GO:0019438	4.94242e-13	1	504	3147	aromatic compound biosynthetic process	BP	1.86979e-10
GO:0034654	5.36698e-13	1	479	2958	nucleobase-containing compound biosynthetic process	BP	1.97835e-10
GO:0006401	9.75894e-13	1	61	205	RNA catabolic process	BP	3.50736e-10
GO:0018130	1.18192e-12	1	502	3144	heterocycle biosynthetic process	BP	4.14423e-10
GO:0031325	4.55679e-12	1	475	2906	positive regulation of cellular metabolic process	BP	1.55972e-09
GO:0043170	5.35446e-12	1	1347	10037	macromolecule metabolic process	BP	1.79013e-09
GO:0007049	6.47931e-12	1	360	2091	cell cycle	BP	2.11697e-09
GO:0009057	8.8062e-12	1	215	1136	macromolecule catabolic process	BP	2.81329e-09
GO:0022402	1.8737e-11	1	309	1762	cell cycle process	BP	5.85572e-09
GO:0010604	2.13238e-11	1	473	2912	positive regulation of macromolecule metabolic process	BP	6.52236e-09
GO:0010605	3.13955e-11	1	379	2254	negative regulation of macromolecule metabolic process	BP	9.40295e-09
GO:0006414	3.27895e-11	1	39	131	translational elongation	BP	9.62004e-09
GO:0006351	3.37237e-11	1	411	2506	DNA-templated transcription	BP	9.69624e-09
GO:0051246	3.657e-11	1	391	2381	regulation of protein metabolic process	BP	1.03084e-08
GO:0033036	6.6189e-11	1	464	2935	macromolecule localization	BP	1.82987e-08
GO:0010608	7.2522e-11	1	148	713	post-transcriptional regulation of gene expression	BP	1.96713e-08
GO:0000184	9.09031e-11	1	34	99	nuclear-transcribed mRNA catabolic process, nonsense-mediated decay	BP	2.42004e-08
GO:0061077	9.4189e-11	1	26	57	chaperone-mediated protein folding	BP	2.46193e-08
GO:0008150	1.05406e-10	1	2387	19095	biological_process	BP	2.66335e-08
GO:0006886	1.056e-10	1	178	948	intracellular protein transport	BP	2.66335e-08
GO:0048518	1.73167e-10	1	894	6221	positive regulation of biological process	BP	4.29215e-08
GO:0022411	1.92235e-10	1	78	331	cellular component disassembly	BP	4.68402e-08
GO:0009893	2.65413e-10	1	495	3134	positive regulation of metabolic process	BP	6.35929e-08
GO:0010629	2.9037e-10	1	276	1552	negative regulation of gene expression	BP	6.81866e-08
GO:2000113	2.94071e-10	1	262	1470	negative regulation of cellular macromolecule biosynthetic process	BP	6.81866e-08
GO:0050789	3.65853e-10	1	1643	12352	regulation of biological process	BP	8.24461e-08
GO:1901362	3.67039e-10	1	533	3523	organic cyclic compound biosynthetic process	BP	8.24461e-08
GO:0051171	3.84685e-10	1	770	5242	regulation of nitrogen compound metabolic process	BP	8.50804e-08
GO:0031324	3.95889e-10	1	376	2310	negative regulation of cellular metabolic process	BP	8.62318e-08
GO:0036211	4.46281e-10	1	543	3454	protein modification process	BP	9.57573e-08
GO:0065007	4.60326e-10	1	1701	12839	biological regulation	BP	9.73183e-08
GO:0019219	4.88252e-10	1	756	5132	regulation of nucleobase-containing compound metabolic process	BP	1.01726e-07
GO:0051253	5.81622e-10	1	240	1330	negative regulation of RNA metabolic process	BP	1.19448e-07
GO:0010558	6.72765e-10	1	268	1523	negative regulation of macromolecule biosynthetic process	BP	1.36221e-07
GO:0045047	7.2018e-10	1	29	90	protein targeting to ER	BP	1.43796e-07
GO:0006614	7.62086e-10	1	26	79	SRP-dependent cotranslational protein targeting to membrane	BP	1.50079e-07
GO:0051649	1.02026e-09	1	403	2543	establishment of localization in cell	BP	1.98207e-07
GO:0009892	1.1632e-09	1	407	2546	negative regulation of metabolic process	BP	2.22962e-07
GO:0006613	1.23764e-09	1	26	81	cotranslational protein targeting to membrane	BP	2.3411e-07
GO:0006457	1.44079e-09	1	75	323	protein folding	BP	2.68998e-07
GO:0072599	1.49886e-09	1	28	88	establishment of protein localization to endoplasmic reticulum	BP	2.76252e-07
GO:0009792	1.77581e-09	1	475	3019	embryo development ending in birth or egg hatching	BP	3.23152e-07
GO:0006325	1.90534e-09	1	159	792	chromatin organization	BP	3.4239e-07
GO:0045892	2.56947e-09	1	236	1320	negative regulation of DNA-templated transcription	BP	4.56034e-07
GO:0043412	2.68726e-09	1	557	3608	macromolecule modification	BP	4.71123e-07
GO:0048519	2.81168e-09	1	799	5555	negative regulation of biological process	BP	4.83728e-07
GO:0008340	2.82646e-09	1	149	766	determination of adult lifespan	BP	4.83728e-07
GO:0010557	3.03143e-09	1	312	1850	positive regulation of macromolecule biosynthetic process	BP	5.12704e-07
GO:0031399	3.08774e-09	1	294	1767	regulation of protein modification process	BP	5.16155e-07
GO:0010259	4.2758e-09	1	152	790	multicellular organism aging	BP	7.06539e-07
GO:0051247	4.40802e-09	1	244	1398	positive regulation of protein metabolic process	BP	7.2011e-07
GO:0048522	5.06824e-09	1	733	5052	positive regulation of cellular process	BP	8.18663e-07
GO:0051641	5.15719e-09	1	457	2973	cellular localization	BP	8.23775e-07
GO:0006446	5.30477e-09	1	31	83	regulation of translational initiation	BP	8.38038e-07
GO:0048523	5.92292e-09	1	728	5043	negative regulation of cellular process	BP	9.25521e-07
GO:0070972	6.10197e-09	1	30	99	protein localization to endoplasmic reticulum	BP	9.43247e-07
GO:0016570	6.37156e-09	1	103	448	histone modification	BP	9.74443e-07
GO:0009987	7.69936e-09	1	2171	17275	cellular process	BP	1.16512e-06
GO:0007568	8.63317e-09	1	204	1162	aging	BP	1.29282e-06
GO:0040008	9.20703e-09	1	365	2288	regulation of growth	BP	1.36454e-06
GO:0016569	1.04242e-08	1	103	452	NA	NA	1.52917e-06
GO:0032984	1.26005e-08	1	42	156	protein-containing complex disassembly	BP	1.82975e-06
GO:0016043	1.27317e-08	1	925	6503	cellular component organization	BP	1.8303e-06
GO:0072594	1.28812e-08	1	55	235	establishment of protein localization to organelle	BP	1.83347e-06
GO:0071840	1.32778e-08	1	940	6635	cellular component organization or biogenesis	BP	1.87138e-06
GO:0009790	1.4027e-08	1	577	3820	embryo development	BP	1.95779e-06
GO:0043933	1.42691e-08	1	350	2213	protein-containing complex organization	BP	1.97242e-06
GO:0006417	2.29894e-08	1	76	335	regulation of translation	BP	3.14758e-06
GO:0000278	2.4965e-08	1	195	1094	mitotic cell cycle	BP	3.38582e-06
GO:0044248	2.94745e-08	1	397	2586	cellular catabolic process	BP	3.96006e-06
GO:0051085	3.22074e-08	1	16	30	chaperone cofactor-dependent protein refolding	BP	4.28716e-06
GO:0051276	3.54179e-08	1	198	1071	chromosome organization	BP	4.67126e-06
GO:0031401	3.8822e-08	1	206	1176	positive regulation of protein modification process	BP	5.07368e-06
GO:0040007	4.07198e-08	1	307	1904	growth	BP	5.27376e-06
GO:0051168	4.27856e-08	1	40	137	nuclear export	BP	5.49184e-06
GO:0040010	5.42152e-08	1	187	1066	positive regulation of growth rate	BP	6.89733e-06
GO:0015031	6.19747e-08	1	259	1618	protein transport	BP	7.81534e-06
GO:0009891	6.54595e-08	1	325	2002	positive regulation of biosynthetic process	BP	8.183e-06
GO:0031396	6.87536e-08	1	61	264	regulation of protein ubiquitination	BP	8.5207e-06
GO:0045893	6.99972e-08	1	281	1678	positive regulation of DNA-templated transcription	BP	8.60068e-06
GO:0051726	8.01695e-08	1	246	1469	regulation of cell cycle	BP	9.76709e-06
GO:0050794	8.31063e-08	1	1517	11490	regulation of cellular process	BP	1.00398e-05
GO:0071702	8.63533e-08	1	369	2418	organic substance transport	BP	1.03451e-05
GO:0040009	9.63334e-08	1	188	1082	regulation of growth rate	BP	1.14454e-05
GO:0031328	9.98396e-08	1	320	1973	positive regulation of cellular biosynthetic process	BP	1.17647e-05
GO:0051172	1.04073e-07	1	262	1569	negative regulation of nitrogen compound metabolic process	BP	1.21639e-05
GO:0045934	1.35767e-07	1	258	1546	negative regulation of nucleobase-containing compound metabolic process	BP	1.57402e-05
GO:0006397	1.47394e-07	1	103	487	mRNA processing	BP	1.69515e-05
GO:0042026	1.61819e-07	1	13	21	protein refolding	BP	1.84628e-05
GO:0009890	2.34095e-07	1	277	1705	negative regulation of biosynthetic process	BP	2.64988e-05
GO:0031327	2.39469e-07	1	273	1677	negative regulation of cellular biosynthetic process	BP	2.68953e-05
GO:0031331	2.54634e-07	1	54	216	positive regulation of cellular catabolic process	BP	2.83769e-05
GO:0006458	2.9611e-07	1	22	61	'de novo' protein folding	BP	3.27453e-05
GO:0006396	3.9567e-07	1	146	792	RNA processing	BP	4.3421e-05
GO:0051084	3.99897e-07	1	21	57	'de novo' post-translational protein folding	BP	4.35524e-05
GO:0033365	4.38293e-07	1	113	610	protein localization to organelle	BP	4.73752e-05
GO:0031398	4.52396e-07	1	45	178	positive regulation of protein ubiquitination	BP	4.85347e-05
GO:0016567	5.43977e-07	1	125	666	protein ubiquitination	BP	5.79275e-05
GO:0015931	6.30986e-07	1	57	237	nucleobase-containing compound transport	BP	6.66989e-05
GO:0008104	6.97763e-07	1	356	2342	protein localization	BP	7.32192e-05
GO:0006605	7.50515e-07	1	100	528	protein targeting	BP	7.81841e-05
GO:0003006	8.15784e-07	1	294	1847	developmental process involved in reproduction	BP	8.4372e-05
GO:0006612	8.54166e-07	1	42	184	protein targeting to membrane	BP	8.77106e-05
GO:0006403	9.2706e-07	1	58	241	RNA localization	BP	9.45207e-05
GO:0010506	1.10679e-06	1	42	158	regulation of autophagy	BP	0.000112051
GO:0042274	1.17691e-06	1	17	47	ribosomal small subunit biogenesis	BP	0.000118317
GO:0033554	1.26201e-06	0.999999	320	2071	cellular response to stress	BP	0.000125991
GO:0045184	1.2874e-06	0.999999	257	1654	establishment of protein localization	BP	0.000127639
GO:0051254	1.36959e-06	0.999999	274	1683	positive regulation of RNA metabolic process	BP	0.000134858
GO:0006611	1.38798e-06	1	18	49	protein export from nucleus	BP	0.000135738
GO:0032502	1.67911e-06	0.999999	1212	8933	developmental process	BP	0.000163101
GO:0051131	1.98435e-06	1	10	18	chaperone-mediated protein complex assembly	BP	0.000191457
GO:0002181	1.9998e-06	1	11	28	cytoplasmic translation	BP	0.000191661
GO:0006338	2.14882e-06	0.999999	55	222	chromatin remodeling	BP	0.00020458
GO:0000122	2.17805e-06	0.999999	176	1013	negative regulation of transcription by RNA polymerase II	BP	0.000205997
GO:0070727	2.45978e-06	0.999999	239	1488	cellular macromolecule localization	BP	0.000231122
GO:0051236	2.70357e-06	0.999999	48	192	establishment of RNA localization	BP	0.00025238
GO:0051086	2.92952e-06	1	7	9	chaperone mediated protein folding independent of cofactor	BP	0.000271708
GO:0050658	3.01354e-06	0.999999	48	192	RNA transport	BP	0.000277709
GO:0010171	3.16776e-06	0.999998	116	621	body morphogenesis	BP	0.000290062
GO:0006796	3.47785e-06	0.999997	571	3938	phosphate-containing compound metabolic process	BP	0.00031644
GO:0048193	4.17358e-06	0.999998	61	287	Golgi vesicle transport	BP	0.000377355
GO:0050657	4.59208e-06	0.999998	47	190	nucleic acid transport	BP	0.000412598
GO:0006793	4.71052e-06	0.999996	578	3998	phosphorus metabolic process	BP	0.000420612
GO:0070647	4.93166e-06	0.999997	133	743	protein modification by small protein conjugation or removal	BP	0.000435976
GO:0009056	4.94325e-06	0.999996	470	3244	catabolic process	BP	0.000435976
GO:0045935	5.12777e-06	0.999996	295	1864	positive regulation of nucleobase-containing compound metabolic process	BP	0.000449493
GO:0000226	5.26726e-06	0.999997	145	793	microtubule cytoskeleton organization	BP	0.000458922
GO:0051179	5.82e-06	0.999995	930	6792	localization	BP	0.000504026
GO:0035966	6.01794e-06	0.999997	45	198	response to topologically incorrect protein	BP	0.000518047
GO:0045927	6.6972e-06	0.999995	242	1504	positive regulation of growth	BP	0.000572294
GO:0006983	6.72772e-06	1	8	12	ER overload response	BP	0.000572294
GO:0010508	8.98433e-06	0.999998	23	69	positive regulation of autophagy	BP	0.000759757
GO:0007275	1.04486e-05	0.999991	1139	8385	multicellular organism development	BP	0.000878415
GO:0051173	1.06985e-05	0.999992	299	1906	positive regulation of nitrogen compound metabolic process	BP	0.000894192
GO:0009896	1.08801e-05	0.999995	63	290	positive regulation of catabolic process	BP	0.000904114
GO:0006986	1.1674e-05	0.999995	42	184	response to unfolded protein	BP	0.000964512
GO:0016310	1.21045e-05	0.999991	308	1973	phosphorylation	BP	0.000994369
GO:0018193	1.42887e-05	0.999991	158	903	peptidyl-amino acid modification	BP	0.00116712
GO:0032446	1.59665e-05	0.99999	117	649	protein modification by small protein conjugation	BP	0.0012968
GO:0007051	1.77488e-05	0.999991	74	369	spindle organization	BP	0.00143346
GO:0018205	1.9368e-05	0.99999	66	303	peptidyl-lysine modification	BP	0.0015555
GO:0034655	1.96423e-05	0.999986	216	1376	nucleobase-containing compound catabolic process	BP	0.00156876
GO:0007281	2.00722e-05	0.999988	110	608	germ cell development	BP	0.00158853
GO:0044270	2.01108e-05	0.999986	228	1472	cellular nitrogen compound catabolic process	BP	0.00158853
GO:0090163	2.1063e-05	0.999999	8	12	establishment of epithelial cell planar polarity	BP	0.00165465
GO:0046627	2.22613e-05	0.999995	19	51	negative regulation of insulin receptor signaling pathway	BP	0.00173928
GO:0000288	2.27332e-05	0.999994	19	54	nuclear-transcribed mRNA catabolic process, deadenylation-dependent decay	BP	0.00176656
GO:1900077	2.32633e-05	0.999995	18	47	negative regulation of cellular response to insulin stimulus	BP	0.00179803
GO:0007034	2.53917e-05	0.99999	32	120	vacuolar transport	BP	0.00195204
GO:0080134	3.09423e-05	0.999978	201	1260	regulation of response to stress	BP	0.0023661
GO:0022412	3.31902e-05	0.999978	170	1017	cellular process involved in reproduction in multicellular organism	BP	0.00252456
GO:0060050	3.34744e-05	0.999998	7	10	positive regulation of protein glycosylation	BP	0.00252644
GO:0051348	3.35663e-05	0.999982	68	357	negative regulation of transferase activity	BP	0.00252644
GO:0006357	3.79933e-05	0.999971	348	2319	regulation of transcription by RNA polymerase II	BP	0.00284475
GO:0048856	3.90416e-05	0.999967	1120	8304	anatomical structure development	BP	0.00290809
GO:0080135	4.07663e-05	0.999975	106	595	regulation of cellular response to stress	BP	0.00302091
GO:0010628	4.32201e-05	0.999968	294	1892	positive regulation of gene expression	BP	0.00318632
GO:0007052	4.81122e-05	0.999976	57	274	mitotic spindle organization	BP	0.00352888
GO:0016192	4.99664e-05	0.999962	337	2260	vesicle-mediated transport	BP	0.00362817
GO:0019439	4.99706e-05	0.999964	226	1476	aromatic compound catabolic process	BP	0.00362817
GO:0009649	5.04836e-05	0.99999	14	36	entrainment of circadian clock	BP	0.003647
GO:0006405	5.09665e-05	0.999983	24	82	RNA export from nucleus	BP	0.00366347
GO:0032212	5.34392e-05	0.999994	10	18	positive regulation of telomere maintenance via telomerase	BP	0.0038221
GO:0032007	5.6382e-05	0.999989	13	33	negative regulation of TOR signaling	BP	0.00401262
GO:0051338	6.0281e-05	0.999958	190	1191	regulation of transferase activity	BP	0.00426897
GO:0016241	6.09784e-05	0.999983	19	59	regulation of macroautophagy	BP	0.00429719
GO:0019058	6.32298e-05	0.999971	40	220	viral life cycle	BP	0.00443411
GO:1904851	6.87047e-05	1	5	5	positive regulation of establishment of protein localization to telomere	BP	0.00479465
GO:0006950	7.07167e-05	0.999942	617	4460	response to stress	BP	0.004894
GO:0006888	7.08092e-05	0.999973	29	118	endoplasmic reticulum to Golgi vesicle-mediated transport	BP	0.004894
GO:0051301	7.32995e-05	0.99995	153	915	cell division	BP	0.00504188
GO:0000003	7.409e-05	0.99994	571	4045	reproduction	BP	0.00507199
GO:0038179	7.72964e-05	0.999959	61	297	neurotrophin signaling pathway	BP	0.00526641
GO:0016574	8.12501e-05	0.999983	14	35	histone ubiquitination	BP	0.00550967
GO:0048477	8.20457e-05	0.999945	147	876	oogenesis	BP	0.00553751
GO:0015918	8.33155e-05	0.999974	21	71	sterol transport	BP	0.00559693
GO:0006974	8.84073e-05	0.999939	164	1005	cellular response to DNA damage stimulus	BP	0.00591137
GO:0070303	9.23536e-05	0.999976	17	53	negative regulation of stress-activated protein kinase signaling cascade	BP	0.00614664
GO:0007041	9.83801e-05	0.999963	28	105	lysosomal transport	BP	0.00651757
GO:0033673	9.93989e-05	0.999945	65	347	negative regulation of kinase activity	BP	0.00655485
GO:0051234	0.000102838	0.999914	749	5508	establishment of localization	BP	0.00675071
GO:0031023	0.000103959	0.99995	46	203	microtubule organizing center organization	BP	0.00679325
GO:0032873	0.000105789	0.999972	17	54	negative regulation of stress-activated MAPK cascade	BP	0.00688152
GO:0040025	0.000108376	0.999963	23	84	vulval development	BP	0.00701806
GO:0006898	0.000109281	0.999926	141	842	receptor-mediated endocytosis	BP	0.00704493
GO:0016239	0.000111943	0.999979	12	29	positive regulation of macroautophagy	BP	0.00718431
GO:0048011	0.000113189	0.999939	60	295	neurotrophin TRK receptor signaling pathway	BP	0.00723202
GO:0010560	0.000115741	0.999986	9	18	positive regulation of glycoprotein biosynthetic process	BP	0.00736234
GO:0031507	0.000116704	0.999984	10	19	heterochromatin formation	BP	0.00739091
GO:0017148	0.000123856	0.99995	30	121	negative regulation of translation	BP	0.00780943
GO:0006810	0.000125848	0.999895	730	5376	transport	BP	0.00790039
GO:0032069	0.000132	0.999951	26	106	regulation of nuclease activity	BP	0.00825055
GO:0032436	0.000137006	0.999953	23	83	positive regulation of proteasomal ubiquitin-dependent protein catabolic process	BP	0.00852639
GO:1901575	0.000138377	0.999889	433	3062	organic substance catabolic process	BP	0.00857462
GO:0007276	0.000143745	0.999891	274	1781	gamete generation	BP	0.00886902
GO:0006897	0.000150284	0.999889	226	1453	endocytosis	BP	0.00923285
GO:0030301	0.000161182	0.999947	21	74	cholesterol transport	BP	0.00982023
GO:0016226	0.000161734	0.999971	11	29	iron-sulfur cluster assembly	BP	0.00982023
GO:0051603	0.000161894	0.9999	91	511	proteolysis involved in protein catabolic process	BP	0.00982023
GO:0090284	0.000167657	1	4	4	NA	NA	0.010127
GO:0043632	0.000175191	0.999893	86	477	modification-dependent macromolecule catabolic process	BP	0.01051
GO:0070942	0.000176921	0.999997	4	5	neutrophil mediated cytotoxicity	BP	0.01051
GO:0070943	0.000176921	0.999997	4	5	neutrophil-mediated killing of symbiont cell	BP	0.01051
GO:0070946	0.000176921	0.999997	4	5	neutrophil-mediated killing of gram-positive bacterium	BP	0.01051
GO:0043549	0.000180916	0.99987	184	1167	regulation of kinase activity	BP	0.0107031
GO:0006511	0.00020314	0.999874	89	498	ubiquitin-dependent protein catabolic process	BP	0.0119686
GO:0009266	0.000212608	0.999877	69	378	response to temperature stimulus	BP	0.0124753
GO:0032012	0.000213859	0.999929	21	71	regulation of ARF protein signal transduction	BP	0.0124977
GO:0019941	0.000216382	0.999867	85	474	modification-dependent protein catabolic process	BP	0.0125939
GO:0051568	0.000229692	0.999946	14	36	histone H3-K4 methylation	BP	0.0133147
GO:0007005	0.000240014	0.999862	65	370	mitochondrion organization	BP	0.0138572
GO:0006469	0.000241673	0.999864	62	341	negative regulation of protein kinase activity	BP	0.0138972
GO:0045859	0.000255791	0.999816	174	1104	regulation of protein kinase activity	BP	0.0146504
GO:0032092	0.000264406	0.999902	24	92	positive regulation of protein binding	BP	0.0150837
GO:0034063	0.000266587	0.999944	12	31	stress granule assembly	BP	0.0151155
GO:0000022	0.000267449	0.99992	17	62	mitotic spindle elongation	BP	0.0151155
GO:0046700	0.000268118	0.999799	227	1531	heterocycle catabolic process	BP	0.0151155
GO:2001252	0.000276518	0.999897	24	92	positive regulation of chromosome organization	BP	0.0154611
GO:0006281	0.000276738	0.99982	104	597	DNA repair	BP	0.0154611
GO:0006624	0.000277473	0.999995	4	5	vacuolar protein processing	BP	0.0154611
GO:0051128	0.000289312	0.999768	393	2701	regulation of cellular component organization	BP	0.0160585
GO:0007017	0.000292313	0.99979	172	1054	microtubule-based process	BP	0.0161493
GO:0006913	0.000293194	0.999831	65	344	nucleocytoplasmic transport	BP	0.0161493
GO:0046832	0.000294782	1	4	4	negative regulation of RNA export from nucleus	BP	0.0161747
GO:0009408	0.00029654	0.999849	45	221	response to heat	BP	0.0162093
GO:0006892	0.000302495	0.999871	30	132	post-Golgi vesicle-mediated transport	BP	0.0164722
GO:0007292	0.0003077	0.999783	155	949	female gamete generation	BP	0.0166924
GO:0050821	0.000321081	0.99984	42	202	protein stabilization	BP	0.0173481
GO:0051169	0.000322199	0.999814	65	346	nuclear transport	BP	0.0173481
GO:0016573	0.000335031	0.999832	43	196	histone acetylation	BP	0.0179717
GO:0045944	0.000348654	0.999742	202	1282	positive regulation of transcription by RNA polymerase II	BP	0.0186329
GO:0019953	0.000351058	0.999727	290	1930	sexual reproduction	BP	0.0186919
GO:0006367	0.000353101	0.99982	44	224	transcription initiation at RNA polymerase II promoter	BP	0.0187313
GO:0002376	0.000355156	0.99972	329	2283	immune system process	BP	0.0187711
GO:0010256	0.000362925	0.999973	6	10	endomembrane system organization	BP	0.0191114
GO:0061136	0.000371802	0.999845	28	120	regulation of proteasomal protein catabolic process	BP	0.0195074
GO:0032239	0.000384387	0.999971	6	10	regulation of nucleobase-containing compound transport	BP	0.0200943
GO:1901800	0.000398036	0.999868	19	69	positive regulation of proteasomal protein catabolic process	BP	0.0207325
GO:0006984	0.000403413	0.999814	34	160	ER-nucleus signaling pathway	BP	0.0209367
GO:0046329	0.000437508	0.999877	15	49	negative regulation of JNK cascade	BP	0.0226245
GO:0031163	0.000444527	0.999916	10	27	metallo-sulfur cluster assembly	BP	0.0229051
GO:0030163	0.000451596	0.99969	125	755	protein catabolic process	BP	0.0231862
GO:0032075	0.000475425	0.999818	23	96	positive regulation of nuclease activity	BP	0.0243228
GO:0002165	0.000511329	0.999653	117	694	instar larval or pupal development	BP	0.0260669
GO:0140236	0.000518593	0.999993	3	4	translation at presynapse	BP	0.0263438
GO:0006473	0.000532027	0.999717	47	227	protein acetylation	BP	0.0268332
GO:0010904	0.000537559	1	3	3	regulation of UDP-glucose catabolic process	BP	0.0268332
GO:0010905	0.000537559	1	3	3	negative regulation of UDP-glucose catabolic process	BP	0.0268332
GO:0044337	0.000537559	1	3	3	canonical Wnt signaling pathway involved in positive regulation of apoptotic process	BP	0.0268332
GO:2000077	0.000537559	1	3	3	negative regulation of type B pancreatic cell development	BP	0.0268332
GO:0051298	0.000539753	0.999788	24	95	centrosome duplication	BP	0.0268494
GO:0051124	0.000558304	0.999815	18	66	synaptic assembly at neuromuscular junction	BP	0.0276765
GO:0018393	0.000565542	0.999708	43	202	internal peptidyl-lysine acetylation	BP	0.0279389
GO:0051570	0.000581315	0.999879	11	27	regulation of histone H3-K9 methylation	BP	0.0286198
GO:0070944	0.000589864	0.999979	4	6	neutrophil-mediated killing of bacterium	BP	0.0289416
GO:0045947	0.000608535	0.99988	10	27	negative regulation of translational initiation	BP	0.0297561
GO:0018394	0.000611575	0.999683	43	203	peptidyl-lysine acetylation	BP	0.0298034
GO:0034641	0.000615956	0.99947	950	7601	cellular nitrogen compound metabolic process	BP	0.0299155
GO:0040035	0.000628989	0.999593	90	528	hermaphrodite genitalia development	BP	0.0304456
GO:0051029	0.000636004	0.999962	5	8	rRNA transport	BP	0.0306819
GO:0006475	0.000639663	0.999665	44	210	internal protein amino acid acetylation	BP	0.0307552
GO:0040027	0.000657609	0.999685	35	155	negative regulation of vulval development	BP	0.0315126
GO:0006478	0.000664001	1	3	3	peptidyl-tyrosine sulfation	BP	0.0317132
GO:0046831	0.000672581	0.999967	5	7	regulation of RNA export from nucleus	BP	0.0319215
GO:0007098	0.000672804	0.999689	32	142	centrosome cycle	BP	0.0319215
GO:0022613	0.000675613	0.999607	59	326	ribonucleoprotein complex biogenesis	BP	0.0319494
GO:0031124	0.000687327	0.999725	24	93	mRNA 3'-end processing	BP	0.0323968
GO:0034137	0.000690509	1	3	3	positive regulation of toll-like receptor 2 signaling pathway	BP	0.0324404
GO:0002682	0.000720069	0.99946	196	1325	regulation of immune system process	BP	0.0337189
GO:0055088	0.000731682	0.99963	39	187	lipid homeostasis	BP	0.0341515
GO:0048581	0.000742592	0.999642	35	156	negative regulation of post-embryonic development	BP	0.0344371
GO:0061064	0.000742592	0.999642	35	156	negative regulation of nematode larval development	BP	0.0344371
GO:1900112	0.000756772	1	4	4	regulation of histone H3-K9 trimethylation	BP	0.0348697
GO:1900114	0.000756772	1	4	4	positive regulation of histone H3-K9 trimethylation	BP	0.0348697
GO:0006108	0.000762147	0.999887	8	17	malate metabolic process	BP	0.0350052
GO:0040028	0.000781752	0.999583	45	218	regulation of vulval development	BP	0.0357913
GO:0032240	0.000788349	0.99998	4	5	negative regulation of nucleobase-containing compound transport	BP	0.0359787
GO:0045727	0.000792074	0.999664	26	110	positive regulation of translation	BP	0.0360343
GO:0090283	0.000800429	0.99998	4	5	NA	NA	0.0362996
GO:0048024	0.000810792	0.999664	25	100	regulation of mRNA splicing, via spliceosome	BP	0.0365403
GO:0031123	0.000810821	0.999645	28	115	RNA 3'-end processing	BP	0.0365403
GO:0070585	0.000826903	0.999711	18	76	protein localization to mitochondrion	BP	0.0368331
GO:0051231	0.000827696	0.999724	17	66	spindle elongation	BP	0.0368331
GO:0072655	0.000830859	0.99972	17	71	establishment of protein localization to mitochondrion	BP	0.0368331
GO:0006626	0.000831415	0.99972	17	70	protein targeting to mitochondrion	BP	0.0368331
GO:0043484	0.000832259	0.999606	33	143	regulation of RNA splicing	BP	0.0368331
GO:0061014	0.00083269	0.999902	7	13	positive regulation of mRNA catabolic process	BP	0.0368331
GO:0051248	0.000846294	0.999395	141	916	negative regulation of protein metabolic process	BP	0.03732
GO:0060049	0.000889723	0.999865	8	17	regulation of protein glycosylation	BP	0.0391152
GO:0006309	0.000935804	0.99976	12	39	apoptotic DNA fragmentation	BP	0.0410156
GO:0032434	0.000939623	0.999603	25	109	regulation of proteasomal ubiquitin-dependent protein catabolic process	BP	0.0410578
GO:0051409	0.00095495	0.99987	7	16	response to nitrosative stress	BP	0.0416011
GO:0031400	0.000983093	0.999345	95	591	negative regulation of protein modification process	BP	0.0426977
GO:0065009	0.00099766	0.99917	490	3538	regulation of molecular function	BP	0.0431999
GO:2000467	0.00102079	0.999958	4	6	positive regulation of glycogen (starch) synthase activity	BP	0.0440688
GO:0008219	0.00102479	0.999178	322	2297	cell death	BP	0.044109
GO:0000381	0.00103524	0.999573	24	94	regulation of alternative mRNA splicing, via spliceosome	BP	0.0444256
GO:0033043	0.00106153	0.999215	168	1089	regulation of organelle organization	BP	0.0454183
GO:0012501	0.00108448	0.999139	287	2039	programmed cell death	BP	0.0462175
GO:0016265	0.00108664	0.999127	323	2307	NA	NA	0.0462175
GO:0018105	0.00110489	0.999408	43	208	peptidyl-serine phosphorylation	BP	0.0467259
GO:0019915	0.00110509	0.999332	63	345	lipid storage	BP	0.0467259
GO:0010564	0.0011098	0.999211	131	823	regulation of cell cycle process	BP	0.0467872
GO:0022414	0.00111537	0.999075	459	3265	reproductive process	BP	0.0468846
GO:0030262	0.00114918	0.999675	13	45	apoptotic nuclear changes	BP	0.0481649
GO:0051640	0.00118494	0.99917	119	744	organelle localization	BP	0.0495193
GO:0050684	0.00119033	0.999472	27	113	regulation of mRNA processing	BP	0.0496005

## Sheet: Table S9
Table S9. List of module assignments for all genes included in the WGCNA analysis.
(a) Brain							(b) Liver
GeneID	Name	ModuleColor	ModuleLabel	kME	P_kME		GeneID	Name	ModuleColor	ModuleLabel	kME	P_kME
Parpi0000001	TCF7L2	purple	10	0.376794	0.101509		Parpi0000005	NA	turquoise	1	0.844031	2.90251e-06
Parpi0000003	NA	purple	10	0.421519	0.064162		Parpi0000006	ZDHHC6	turquoise	1	0.837532	4.08747e-06
Parpi0000007	ACSL6	blue	2	0.557018	0.0107341		Parpi0000007	ACSL6	brown	3	0.806395	1.7549e-05
Parpi0000009	TECTB	red	6	0.502949	0.0237992		Parpi0000012	ADRA2B	yellow	4	0.348689	0.13188
Parpi0000016	RBM20	lightcyan	16	0.774441	6.11854e-05		Parpi0000023	XPNPEP1	grey	0	-0.126882	0.593991
Parpi0000017	SMC3	red	6	0.121909	0.608648		Parpi0000035	GSTO2	turquoise	1	0.648987	0.00196197
Parpi0000029	SORCS3	green	5	0.739107	0.00019682		Parpi0000036	WDR96	turquoise	1	0.528948	0.0164845
Parpi0000035	GSTO2	turquoise	1	0.305664	0.189999		Parpi0000038	COL17A1	grey	0	-0.101975	0.668797
Parpi0000040	OBFC1	red	6	0.611324	0.00418533		Parpi0000041	SH3PXD2A	yellow	4	0.572607	0.00832397
Parpi0000041	SH3PXD2A	red	6	0.483902	0.0306301		Parpi0000042	NEURL	red	6	0.648287	0.0019916
Parpi0000042	NEURL	brown	3	0.65404	0.00175885		Parpi0000051	NT5C2	turquoise	1	0.564719	0.00948126
Parpi0000043	CALHM3	grey	0	0.0147572	0.950762		Parpi0000052	CNNM2	pink	8	0.639358	0.00240356
Parpi0000045	CALHM2	yellow	4	0.770298	7.08988e-05		Parpi0000054	NA	turquoise	1	0.857476	1.35776e-06
Parpi0000054	NA	turquoise	1	0.447885	0.0476628		Parpi0000056	WBP1L	pink	8	0.573501	0.00820035
Parpi0000057	SFXN2	tan	12	0.494913	0.0265164		Parpi0000057	SFXN2	brown	3	0.853207	1.7421e-06
Parpi0000074	OTOP3	midnightblue	15	0.804564	1.8964e-05		Parpi0000064	TMEM180	turquoise	1	0.326138	0.160516
Parpi0000079	LBX1	magenta	9	0.729542	0.000261825		Parpi0000069	MRPL43	turquoise	1	0.831182	5.63184e-06
Parpi0000084	SLC2A5	brown	3	0.536317	0.0147793		Parpi0000084	SLC2A5	grey	0	-0.151766	0.522998
Parpi0000089	NPM3	pink	8	0.40197	0.0789362		Parpi0000087	FBXW4	turquoise	1	0.881071	2.91365e-07
Parpi0000090	MGEA5	red	6	0.773846	6.25051e-05		Parpi0000089	NPM3	turquoise	1	0.76595	8.24918e-05
Parpi0000094	PROM2	cyan	14	0.874337	4.66259e-07		Parpi0000094	PROM2	brown	3	0.519368	0.0189337
Parpi0000096	PPRC1	brown	3	0.594823	0.00566869		Parpi0000096	PPRC1	blue	2	0.449193	0.0469389
Parpi0000099	SLIT2	green	5	0.791881	3.17726e-05		Parpi0000100	C10ORF12	blue	2	0.605269	0.00468699
Parpi0000101	ARHGAP19	red	6	0.551016	0.0118011		Parpi0000103	NA	turquoise	1	0.670494	0.00121512
Parpi0000108	ANKRD1	pink	8	0.208924	0.376703		Parpi0000112	AVPI1	turquoise	1	0.43869	0.0529967
Parpi0000116	GOLGA7B	brown	3	0.821241	9.06883e-06		Parpi0000113	MARVELD1	yellow	4	0.425567	0.0613832
Parpi0000117	CRTAC1	magenta	9	0.758798	0.000105117		Parpi0000117	CRTAC1	green	5	0.482798	0.0310688
Parpi0000119	LOXL3	pink	8	0.340694	0.141583		Parpi0000130	ENTPD4	green	5	0.876156	4.11749e-07
Parpi0000134	NA	yellow	4	0.894096	1.0775e-07		Parpi0000134	NA	green	5	0.731299	0.000248676
Parpi0000135	DNMBP	yellow	4	0.897778	7.94557e-08		Parpi0000140	ALDH18A1	grey	0	0.341779	0.140238
Parpi0000138	CPN1	blue	2	0.660421	0.00152779		Parpi0000141	DUSP28	turquoise	1	0.769441	7.30654e-05
Parpi0000141	DUSP28	turquoise	1	0.582994	0.00697842		Parpi0000142	CLDN15	turquoise	1	0.743912	0.000169751
Parpi0000142	CLDN15	yellow	4	0.505311	0.0230441		Parpi0000143	PARL	turquoise	1	0.972702	7.24033e-13
Parpi0000143	PARL	red	6	0.87584	4.20778e-07		Parpi0000145	YEATS2	yellow	4	0.587888	0.00640932
Parpi0000146	KLHL24	yellow	4	0.679514	0.000982628		Parpi0000146	KLHL24	black	7	0.807818	1.65129e-05
Parpi0000149	FAM123C	green	5	0.89804	7.7719e-08		Parpi0000160	NA	turquoise	1	0.981099	2.7305e-14
Parpi0000159	AMMECR1	red	6	0.612375	0.00410301		Parpi0000164	GPR17	red	6	0.726259	0.000288001
Parpi0000164	GPR17	grey	0	-0.00763396	0.974518		Parpi0000165	MYO15B	grey	0	-0.152846	0.520008
Parpi0000171	SAG	brown	3	0.502928	0.0238061		Parpi0000181	SP140L	yellow	4	0.583959	0.00686309
Parpi0000173	INPP5D	blue	2	0.613538	0.00401342		Parpi0000182	AIRE	turquoise	1	0.422127	0.0637385
Parpi0000178	KCNJ13	blue	2	0.238916	0.310366		Parpi0000185	ESPN	yellow	4	0.633166	0.00272918
Parpi0000180	EFHD1	blue	2	0.240542	0.306985		Parpi0000191	AGXT	turquoise	1	0.493724	0.0269384
Parpi0000181	SP140L	blue	2	0.547158	0.012531		Parpi0000202	MAP3K13	blue	2	0.742691	0.000176307
Parpi0000210	DGKB	green	5	0.687434	0.00081061		Parpi0000205	IGF2BP3	pink	8	0.494005	0.0268381
Parpi0000216	TRPM2	magenta	9	0.66333	0.00143125		Parpi0000208	ETV1	grey	0	-0.335004	0.148788
Parpi0000219	PROCR	black	7	0.672778	0.00115227		Parpi0000213	NA	turquoise	1	0.878959	3.38651e-07
Parpi0000221	TBCCD1	yellow	4	0.897437	8.17659e-08		Parpi0000217	C21ORF2	pink	8	0.782207	4.60325e-05
Parpi0000224	SOX14	purple	10	0.332902	0.151512		Parpi0000220	DNAJB11	turquoise	1	0.720904	0.000335486
Parpi0000232	AMOTL2	yellow	4	0.827503	6.74123e-06		Parpi0000231	NA	turquoise	1	0.796102	2.68643e-05
Parpi0000235	SLCO2B1	red	6	0.744442	0.000166973		Parpi0000238	MFI2	grey	0	-0.231188	0.326739
Parpi0000238	MFI2	red	6	0.347321	0.133506		Parpi0000240	AQP12A	magenta	9	0.377338	0.100976
Parpi0000255	BOK	brown	3	0.626281	0.00313353		Parpi0000242	PIGX	turquoise	1	0.817232	1.09012e-05
Parpi0000264	PASK	grey	0	0.328761	0.156982		Parpi0000249	GAL3ST1	yellow	4	0.657495	0.00163036
Parpi0000272	NA	green	5	0.597647	0.00538796		Parpi0000252	DTYMK	turquoise	1	0.627375	0.00306614
Parpi0000282	HES6	yellow	4	0.616853	0.00376694		Parpi0000265	MTERFD2	turquoise	1	0.860281	1.14758e-06
Parpi0000285	VAMP1	greenyellow	11	0.794123	2.90769e-05		Parpi0000278	NA	grey	0	-0.0467045	0.844981
Parpi0000298	CLSTN1	brown	3	0.736165	0.000215152		Parpi0000284	PER2	blue	2	0.643304	0.00221353
Parpi0000310	EPHA5	greenyellow	11	0.838769	3.83401e-06		Parpi0000291	MRPS22	turquoise	1	0.952585	9.68066e-11
Parpi0000321	DGAT2	pink	8	-0.125137	0.599117		Parpi0000321	DGAT2	grey	0	-0.0259821	0.913415
Parpi0000325	SCG2	green	5	0.660951	0.00150982		Parpi0000322	ACSL3	turquoise	1	0.330109	0.155187
Parpi0000351	SPHKAP	greenyellow	11	0.789149	3.53475e-05		Parpi0000326	AP1S3	turquoise	1	0.743765	0.000170531
Parpi0000356	DNER	green	5	0.852908	1.77228e-06		Parpi0000333	GUCY1B2	yellow	4	0.815741	1.16603e-05
Parpi0000359	ZBTB38	brown	3	0.887902	1.75573e-07		Parpi0000335	DOCK11	brown	3	0.734438	0.000226578
Parpi0000360	RASA2	green	5	0.726257	0.000288018		Parpi0000339	IRS4	blue	2	0.77888	5.2071e-05
Parpi0000361	NA	grey	0	-0.0206688	0.931076		Parpi0000354	PID1	turquoise	1	0.303905	0.19269
Parpi0000366	GK5	red	6	0.948052	2.16555e-10		Parpi0000358	SLC16A14	grey	0	0.296769	0.203873
Parpi0000374	NA	grey	0	-0.380413	0.0980049		Parpi0000359	ZBTB38	green	5	0.823891	8.01042e-06
Parpi0000376	SLC9A9	red	6	0.563879	0.00961182		Parpi0000362	RNF7	turquoise	1	0.91135	2.31964e-08
Parpi0000380	PLSCR3	turquoise	1	0.739619	0.000193773		Parpi0000368	ATR	yellow	4	0.401519	0.0793037
Parpi0000386	ZIC4	lightcyan	16	0.881883	2.74778e-07		Parpi0000369	PLS3	grey	0	0.66391	0.00141262
Parpi0000393	CPB2	tan	12	0.769402	7.31645e-05		Parpi0000370	TRPC1	blue	2	0.515079	0.0201202
Parpi0000394	GYG1	red	6	0.769451	7.30398e-05		Parpi0000371	PCOLCE2	grey	0	0.150181	0.527396
Parpi0000397	CP	blue	2	0.560478	0.0101555		Parpi0000372	PAQR9	blue	2	0.717072	0.000373429
Parpi0000398	TM4SF18	blue	2	0.688665	0.000786313		Parpi0000376	SLC9A9	turquoise	1	0.496216	0.0260601
Parpi0000401	WWTR1	blue	2	0.74474	0.000165426		Parpi0000380	PLSCR3	turquoise	1	0.587883	0.00640989
Parpi0000408	EIF2A	turquoise	1	0.825617	7.38e-06		Parpi0000392	CPB2	magenta	9	0.216975	0.35816
Parpi0000416	MED12L	green	5	0.337534	0.145554		Parpi0000393	CPB2	turquoise	1	0.622659	0.00336545
Parpi0000418	P2RY12	blue	2	0.72336	0.00031294		Parpi0000397	CP	brown	3	0.429267	0.0589234
Parpi0000424	P2RY1	brown	3	0.817195	1.09194e-05		Parpi0000400	NA	grey	0	0.725558	0.000293874
Parpi0000426	NGEF	yellow	4	0.493632	0.0269715		Parpi0000409	SELT	turquoise	1	0.938471	9.58956e-10
Parpi0000428	GPR149	brown	3	0.676758	0.0010493		Parpi0000416	MED12L	red	6	0.544062	0.0131427
Parpi0000430	MME	blue	2	0.729863	0.000259382		Parpi0000419	MXRA5	grey	0	-0.350606	0.129625
Parpi0000432	PLCH1	purple	10	0.808013	1.63754e-05		Parpi0000420	AADACL2	turquoise	1	0.494003	0.0268389
Parpi0000436	NA	brown	3	0.48133	0.0316593		Parpi0000421	AADACL2	turquoise	1	0.436626	0.0542542
Parpi0000446	PTX3	black	7	0.640225	0.0023607		Parpi0000422	SUCNR1	grey	0	-0.0117886	0.960659
Parpi0000454	RSRC1	turquoise	1	0.328673	0.157099		Parpi0000430	MME	grey	0	0.0373548	0.875755
Parpi0000457	RARRES1	blue	2	0.688385	0.000791783		Parpi0000432	PLCH1	grey	0	0.322092	0.166075
Parpi0000478	SPTSSB	brown	3	0.484561	0.0303706		Parpi0000442	TIPARP	grey	0	0.345096	0.136181
Parpi0000479	ADIPOQ	blue	2	0.673431	0.00113481		Parpi0000444	LEKR1	grey	0	0.197429	0.404091
Parpi0000490	NA	grey	0	0.0825009	0.729502		Parpi0000445	CCNL1	grey	0	-0.223667	0.343156
Parpi0000508	NA	brown	3	0.536571	0.014723		Parpi0000456	GFM1	turquoise	1	0.320906	0.167728
Parpi0000509	NA	grey	0	0.0431118	0.856783		Parpi0000457	RARRES1	brown	3	0.786863	3.86e-05
Parpi0000517	F7	yellow	4	0.831551	5.53008e-06		Parpi0000472	ARL 14.00	grey	0	0.0121845	0.959339
Parpi0000525	ADPRH	black	7	0.500965	0.0244486		Parpi0000508	NA	yellow	4	0.38238	0.096137
Parpi0000529	GAS6	cyan	14	0.794476	2.86709e-05		Parpi0000529	GAS6	brown	3	0.705641	0.000509025
Parpi0000531	RASA2	red	6	0.644039	0.00217954		Parpi0000538	CHAMP1	blue	2	0.766559	8.07754e-05
Parpi0000534	C17ORF105	turquoise	1	0.496796	0.0258589		Parpi0000539	SOWAHC	blue	2	0.601427	0.00503023
Parpi0000545	CCDC138	brown	3	0.608231	0.00443577		Parpi0000543	EDAR	grey	0	0.341903	0.140084
Parpi0000551	SLC5A7	magenta	9	0.791244	3.25771e-05		Parpi0000547	LIMS1	turquoise	1	0.400545	0.0801036
Parpi0000554	NA	grey	0	0.149866	0.528274		Parpi0000554	NA	grey	0	0.219747	0.351901
Parpi0000555	ST6GAL1	brown	3	0.887714	1.78101e-07		Parpi0000560	NCK2	blue	2	0.797166	2.57362e-05
Parpi0000558	C2ORF40	turquoise	1	0.509371	0.0217906		Parpi0000574	SLC9A2	turquoise	1	0.39619	0.0837531
Parpi0000560	NCK2	brown	3	0.861744	1.04971e-06		Parpi0000575	SLC9A4	brown	3	0.650957	0.00188057
Parpi0000561	FHL2	pink	8	0.334589	0.149323		Parpi0000578	IL1RL2	grey	0	-0.628771	0.00298192
Parpi0000564	GPR63	brown	3	0.716029	0.000384368		Parpi0000579	IL1R2	grey	0	-0.229027	0.331409
Parpi0000572	TMEM182	pink	8	0.173471	0.464532		Parpi0000589	RPL31	turquoise	1	0.947281	2.46535e-10
Parpi0000574	SLC9A2	blue	2	0.447047	0.0481306		Parpi0000591	PDCL3	turquoise	1	0.586024	0.00662141
Parpi0000575	SLC9A4	blue	2	0.558881	0.0104193		Parpi0000594	LONRF3	green	5	0.916897	1.32397e-08
Parpi0000578	IL1RL2	grey	0	0.352722	0.127168		Parpi0000595	AFF4	pink	8	0.589791	0.00619866
Parpi0000579	IL1R2	blue	2	0.474717	0.0344307		Parpi0000603	LYG2	red	6	0.0029496	0.990153
Parpi0000589	RPL31	turquoise	1	0.795497	2.75249e-05		Parpi0000604	NA	brown	3	0.667671	0.00129673
Parpi0000591	PDCL3	turquoise	1	0.606175	0.00460889		Parpi0000605	MRPL30	turquoise	1	0.917058	1.30177e-08
Parpi0000594	LONRF3	brown	3	0.911809	2.2176e-08		Parpi0000606	MITD1	turquoise	1	0.8094	1.54242e-05
Parpi0000604	NA	red	6	0.544635	0.0130277		Parpi0000623	ATP10D	blue	2	0.740953	0.000186012
Parpi0000605	MRPL30	turquoise	1	0.709939	0.000453819		Parpi0000641	NIPA2	turquoise	1	0.922022	7.6097e-09
Parpi0000620	CNGA2	midnightblue	15	0.724841	0.000299977		Parpi0000647	RGN	turquoise	1	0.703327	0.000541042
Parpi0000623	ATP10D	turquoise	1	0.486858	0.0294798		Parpi0000649	PLCXD1	turquoise	1	0.348062	0.132623
Parpi0000647	RGN	turquoise	1	0.541121	0.0137459		Parpi0000657	NA	yellow	4	0.675868	0.00107161
Parpi0000650	GTPBP6	brown	3	0.334386	0.149585		Parpi0000658	CRLF2	turquoise	1	0.464254	0.0391975
Parpi0000653	SHOX	brown	3	0.565332	0.00938678		Parpi0000659	CSF2RA	brown	3	0.737275	0.000208069
Parpi0000657	NA	brown	3	0.447277	0.048002		Parpi0000660	SLC25A4	turquoise	1	0.811293	1.42036e-05
Parpi0000659	CSF2RA	blue	2	0.738052	0.000203234		Parpi0000661	ASMTL	turquoise	1	0.686844	0.000822483
Parpi0000660	SLC25A4	turquoise	1	0.873715	4.86298e-07		Parpi0000662	P2RY8	brown	3	0.764131	8.78073e-05
Parpi0000661	ASMTL	red	6	0.743685	0.000170958		Parpi0000666	DHRSX	turquoise	1	0.845766	2.64208e-06
Parpi0000662	P2RY8	black	7	0.626629	0.00311195		Parpi0000667	ZBED1	green	5	0.791115	3.27423e-05
Parpi0000665	ASMT	midnightblue	15	0.876234	4.09529e-07		Parpi0000668	NA	black	7	0.835779	4.47171e-06
Parpi0000667	ZBED1	brown	3	0.927659	3.95523e-09		Parpi0000673	GYG1	turquoise	1	0.47791	0.0330701
Parpi0000669	CD99	black	7	0.740909	0.000186267		Parpi0000674	STS	turquoise	1	0.547915	0.0123848
Parpi0000675	STS	blue	2	0.618929	0.00361904		Parpi0000682	NA	black	7	0.554162	0.0112316
Parpi0000676	STS	yellow	4	0.66285	0.00144683		Parpi0000690	NLGN4X	green	5	0.461926	0.0403246
Parpi0000677	MXRA5	brown	3	0.727921	0.000274488		Parpi0000697	KAL1	grey	0	0.332248	0.152368
Parpi0000682	NA	yellow	4	0.355817	0.123633		Parpi0000698	NA	yellow	4	0.390459	0.0887397
Parpi0000683	PRKX	grey	0	-0.000408287	0.998637		Parpi0000702	GPR143	brown	3	0.458478	0.0420394
Parpi0000690	NLGN4X	green	5	0.842325	3.18017e-06		Parpi0000714	FRMPD4	brown	3	0.524197	0.0176653
Parpi0000693	STS	red	6	0.319199	0.17013		Parpi0000715	NA	grey	0	0.101726	0.66956
Parpi0000698	NA	brown	3	0.24044	0.307195		Parpi0000716	PRPS2	grey	0	0.123225	0.604755
Parpi0000702	GPR143	turquoise	1	0.369249	0.109106		Parpi0000717	TLR7	yellow	4	0.468877	0.0370319
Parpi0000705	SHROOM3	brown	3	0.860194	1.15369e-06		Parpi0000724	GEMIN8	turquoise	1	0.858874	1.24913e-06
Parpi0000715	NA	red	6	0.416847	0.0674865		Parpi0000735	PIR	green	5	0.561658	0.00996414
Parpi0000716	PRPS2	blue	2	0.530521	0.016108		Parpi0000737	ACE2	grey	0	-0.338392	0.144468
Parpi0000717	TLR7	blue	2	0.632777	0.00275077		Parpi0000739	ZRSR2	yellow	4	0.734784	0.000224244
Parpi0000719	EGFL6	cyan	14	0.443814	0.0499705		Parpi0000747	REPS2	grey	0	0.424495	0.0621095
Parpi0000724	GEMIN8	red	6	0.741372	0.000183633		Parpi0000750	NA	yellow	4	0.876118	4.12817e-07
Parpi0000726	NA	green	5	0.81626	1.1391e-05		Parpi0000763	PHKA2	yellow	4	0.466236	0.0382574
Parpi0000728	MOSPD2	brown	3	0.712506	0.000423341		Parpi0000766	MAP3K15	yellow	4	0.537875	0.0144374
Parpi0000736	ITK	brown	3	0.359009	0.120064		Parpi0000770	MAP7D2	grey	0	0.123599	0.603649
Parpi0000738	TMEM27	blue	2	0.325419	0.161495		Parpi0000772	EIF1AX	turquoise	1	0.927763	3.90597e-09
Parpi0000740	AP1S2	blue	2	0.247421	0.292929		Parpi0000779	SMS	turquoise	1	0.834844	4.68912e-06
Parpi0000766	MAP3K15	red	6	0.617468	0.00372262		Parpi0000787	NA	yellow	4	0.464914	0.0388823
Parpi0000769	CXORF23	yellow	4	0.810203	1.4896e-05		Parpi0000788	NA	yellow	4	0.914144	1.75703e-08
Parpi0000772	EIF1AX	turquoise	1	0.918352	1.13545e-08		Parpi0000790	NA	yellow	4	0.715372	0.000391396
Parpi0000775	CNKSR2	green	5	0.872999	5.10294e-07		Parpi0000795	SAT1	turquoise	1	0.353111	0.12672
Parpi0000776	KLHL34	pink	8	0.487365	0.0292858		Parpi0000796	KLHL15	turquoise	1	0.864826	8.67112e-07
Parpi0000788	NA	blue	2	0.289049	0.216448		Parpi0000800	EIF2S3	turquoise	1	0.699061	0.000604558
Parpi0000800	EIF2S3	turquoise	1	0.887028	1.87659e-07		Parpi0000806	PCYT1A	grey	0	-0.145004	0.541888
Parpi0000804	NA	brown	3	0.414497	0.0692064		Parpi0000807	POLA1	grey	0	0.625366	0.00319079
Parpi0000807	POLA1	turquoise	1	0.252003	0.283789		Parpi0000813	RASSF1	green	5	0.63414	0.00267563
Parpi0000810	ARX	red	6	0.690383	0.000753423		Parpi0000818	HADH	turquoise	1	0.793626	2.96566e-05
Parpi0000818	HADH	blue	2	0.753559	0.000124897		Parpi0000821	RPL34	turquoise	1	0.856198	1.46416e-06
Parpi0000821	RPL34	turquoise	1	0.907357	3.3974e-08		Parpi0000822	AGXT2L1	grey	0	-0.0272812	0.909103
Parpi0000822	AGXT2L1	grey	0	0.076221	0.749433		Parpi0000827	CCDC109B	turquoise	1	0.620823	0.00348836
Parpi0000828	CFI	blue	2	0.618817	0.00362688		Parpi0000832	ELOVL6	grey	0	0.722558	0.000320162
Parpi0000830	LRIT3	yellow	4	0.34406	0.137439		Parpi0000833	ENPEP	green	5	0.710039	0.000452607
Parpi0000831	EGF	grey	0	0.467607	0.0376174		Parpi0000840	ALPK1	brown	3	0.355813	0.123639
Parpi0000834	PITX2	blue	2	0.138582	0.560111		Parpi0000845	CAMK2D	red	6	0.617613	0.00371225
Parpi0000850	UGT8	grey60	17	0.881651	2.79443e-07		Parpi0000849	NA	red	6	0.705164	0.000515495
Parpi0000855	PRSS12	grey	0	-0.109918	0.644571		Parpi0000855	PRSS12	red	6	0.776896	5.59887e-05
Parpi0000858	SYNPO2	black	7	0.785555	4.05742e-05		Parpi0000861	FABP2	turquoise	1	0.671292	0.00119282
Parpi0000859	MYOZ2	pink	8	0.527598	0.0168135		Parpi0000870	TNIP3	brown	3	0.616543	0.00378941
Parpi0000860	USP53	brown	3	0.434457	0.0555996		Parpi0000881	FGF2	grey	0	0.200394	0.396924
Parpi0000861	FABP2	turquoise	1	0.363978	0.114652		Parpi0000882	NUDT6	turquoise	1	0.521765	0.0182953
Parpi0000862	PDE5A	turquoise	1	0.606962	0.00454195		Parpi0000888	ANKRD50	blue	2	0.5549	0.0111012
Parpi0000869	NDNF	blue	2	0.192328	0.416585		Parpi0000889	ANKRD50	turquoise	1	0.512183	0.0209545
Parpi0000872	ANXA6	blue	2	0.534886	0.0150987		Parpi0000894	HSPA4L	green	5	0.940198	7.46942e-10
Parpi0000877	TRPC7	lightcyan	16	0.851352	1.93677e-06		Parpi0000899	C4ORF29	blue	2	0.496496	0.0259627
Parpi0000882	NUDT6	grey	0	0.235389	0.317776		Parpi0000900	C4ORF29	blue	2	0.385562	0.0931723
Parpi0000888	ANKRD50	brown	3	0.766495	8.09564e-05		Parpi0000903	PHF17	blue	2	0.673527	0.00113226
Parpi0000891	FAT4	brown	3	0.375258	0.103023		Parpi0000905	C4ORF33	yellow	4	0.660374	0.00152941
Parpi0000893	INTU	yellow	4	0.854097	1.65499e-06		Parpi0000906	C4ORF33	magenta	9	0.171102	0.470744
Parpi0000894	HSPA4L	yellow	4	0.182063	0.442345		Parpi0000911	PCDH10	blue	2	0.418688	0.0661609
Parpi0000903	PHF17	brown	3	0.886544	1.94659e-07		Parpi0000916	PCDH19	black	7	0.578679	0.00751396
Parpi0000916	PCDH19	brown	3	0.790348	3.37374e-05		Parpi0000918	CCRN4L	green	5	0.700607	0.00058085
Parpi0000925	SETD7	brown	3	0.671571	0.00118511		Parpi0000921	NA	turquoise	1	0.874025	4.76211e-07
Parpi0000940	USP38	red	6	0.880037	3.1374e-07		Parpi0000922	NDUFC1	turquoise	1	0.779596	5.07162e-05
Parpi0000953	NA	turquoise	1	0.809666	1.52478e-05		Parpi0000926	MGST2	turquoise	1	0.471552	0.0358223
Parpi0000960	POU4F2	brown	3	0.308652	0.185483		Parpi0000932	ELMOD1	grey	0	0.0927209	0.697424
Parpi0000962	TTC29	green	5	0.46676	0.0380119		Parpi0000933	TBC1D9	brown	3	0.300476	0.198012
Parpi0000964	EDNRA	blue	2	0.488473	0.0288658		Parpi0000944	FREM2	red	6	0.311987	0.180531
Parpi0000976	NA	magenta	9	0.762689	9.2227e-05		Parpi0000946	NA	turquoise	1	0.82813	6.53971e-06
Parpi0000977	RPS3A	turquoise	1	0.917316	1.26701e-08		Parpi0000953	NA	turquoise	1	0.960246	2.03835e-11
Parpi0000995	SFRP2	blue	2	0.652542	0.00181716		Parpi0000965	TMEM184C	turquoise	1	0.751457	0.000133687
Parpi0001001	NA	turquoise	1	0.819236	9.94872e-06		Parpi0000977	RPS3A	turquoise	1	0.837245	4.14847e-06
Parpi0001006	MAP9	brown	3	0.839748	3.64322e-06		Parpi0000989	TRIM2	grey	0	0.554132	0.0112369
Parpi0001017	GRIA2	greenyellow	11	0.897998	7.79945e-08		Parpi0000990	MND1	turquoise	1	0.855468	1.52816e-06
Parpi0001020	TMEM144	red	6	0.430697	0.0579928		Parpi0001012	TDO2	blue	2	0.343797	0.137759
Parpi0001021	RXFP1	brown	3	0.593483	0.00580597		Parpi0001013	CTSO	turquoise	1	0.680675	0.000955639
Parpi0001024	FNIP1	brown	3	0.780035	4.99021e-05		Parpi0001017	GRIA2	red	6	0.318058	0.171747
Parpi0001041	KLHL2	green	5	0.652711	0.00181048		Parpi0001020	TMEM144	yellow	4	0.695313	0.000665456
Parpi0001042	MSMO1	grey60	17	0.861456	1.06839e-06		Parpi0001024	FNIP1	green	5	0.777951	5.38747e-05
Parpi0001043	NA	brown	3	0.327391	0.15882		Parpi0001033	NPY1R	blue	2	0.438407	0.0531678
Parpi0001048	TLL1	green	5	0.885479	2.10896e-07		Parpi0001036	2025-03-08	turquoise	1	0.600522	0.00511408
Parpi0001054	DDX60	salmon	13	0.846186	2.5822e-06		Parpi0001037	NA	turquoise	1	0.521022	0.0184913
Parpi0001055	DDX60	salmon	13	0.64256	0.00224837		Parpi0001039	NA	turquoise	1	0.846575	2.52785e-06
Parpi0001056	MYPN	yellow	4	0.738204	0.000202299		Parpi0001042	MSMO1	grey	0	0.26059	0.267143
Parpi0001058	CBR4	magenta	9	0.402248	0.0787092		Parpi0001050	SPOCK1	turquoise	1	0.423561	0.0627484
Parpi0001065	MFAP3L	brown	3	0.853901	1.67381e-06		Parpi0001054	DDX60	brown	3	0.860247	1.14999e-06
Parpi0001068	AADAT	red	6	0.7934	2.99239e-05		Parpi0001055	DDX60	brown	3	0.847362	2.42084e-06
Parpi0001080	SLC13A3	grey	0	-0.180553	0.446203		Parpi0001058	CBR4	turquoise	1	0.674522	0.00110614
Parpi0001084	JPH1	pink	8	0.186121	0.432063		Parpi0001060	SH3RF1	blue	2	0.860175	1.15503e-06
Parpi0001094	ADA	tan	12	0.582747	0.00700817		Parpi0001063	CLCN3	pink	8	0.775855	5.81432e-05
Parpi0001095	WISP2	pink	8	0.206764	0.381768		Parpi0001067	AADAT	turquoise	1	0.816217	1.14133e-05
Parpi0001097	P2RY11	red	6	0.610217	0.00427355		Parpi0001071	GNS	red	6	0.845703	2.65113e-06
Parpi0001107	TOMM34	yellow	4	-0.197678	0.403488		Parpi0001079	TP53RK	turquoise	1	0.565436	0.00937093
Parpi0001115	PIGT	turquoise	1	0.360233	0.118714		Parpi0001080	SLC13A3	blue	2	0.372568	0.105715
Parpi0001121	EMILIN3	blue	2	0.29679	0.203839		Parpi0001090	HNF4A	black	7	0.380396	0.098021
Parpi0001123	ZHX1	brown	3	0.665239	0.00137072		Parpi0001100	KCNK9	green	5	0.635485	0.00260319
Parpi0001126	TOP 1.00	brown	3	0.796261	2.6693e-05		Parpi0001107	TOMM34	green	5	0.69866	0.000610841
Parpi0001129	MAFB	blue	2	0.686716	0.000825072		Parpi0001110	MATN2	blue	2	0.330284	0.154954
Parpi0001134	DHX35	yellow	4	0.659787	0.00154953		Parpi0001114	DBNDD2	grey	0	0.138114	0.561451
Parpi0001145	PTPRT	green	5	0.491537	0.0277286		Parpi0001122	LPIN2	yellow	4	0.480608	0.0319532
Parpi0001152	L3MBTL1	brown	3	0.83791	4.00851e-06		Parpi0001123	ZHX1	blue	2	0.858023	1.31435e-06
Parpi0001153	SRSF6	turquoise	1	0.713025	0.000417396		Parpi0001124	PLCG2	red	6	0.819759	9.71225e-06
Parpi0001156	DLGAP4	brown	3	0.791163	3.26809e-05		Parpi0001129	MAFB	brown	3	0.792805	3.06366e-05
Parpi0001159	MYL9	blue	2	0.682192	0.00092132		Parpi0001139	ARHGAP18	turquoise	1	0.384565	0.0940935
Parpi0001182	NECAB3	purple	10	0.584162	0.00683895		Parpi0001163	NCOA6	blue	2	0.945946	3.07252e-10
Parpi0001186	TOX2	red	6	0.787218	3.8079e-05		Parpi0001168	NA	turquoise	1	0.852751	1.78834e-06
Parpi0001190	EDEM2	yellow	4	0.817578	1.07314e-05		Parpi0001171	AHCY	turquoise	1	0.377885	0.100443
Parpi0001192	MYH3	pink	8	0.69723	0.000633692		Parpi0001173	EIF2S2	turquoise	1	0.64754	0.00202362
Parpi0001196	SOGA1	brown	3	0.860444	1.13632e-06		Parpi0001190	EDEM2	turquoise	1	0.553661	0.0113208
Parpi0001213	NA	blue	2	0.711022	0.000440742		Parpi0001194	GSS	grey	0	0.830709	5.76491e-06
Parpi0001214	ASAP1	blue	2	0.698657	0.00061089		Parpi0001195	ACSS2	pink	8	0.79175	3.19366e-05
Parpi0001217	GDF5	turquoise	1	0.553495	0.0113503		Parpi0001198	SAMHD1	brown	3	0.731418	0.000247808
Parpi0001225	NA	blue	2	0.672867	0.00114986		Parpi0001199	RBL1	yellow	4	0.652105	0.00183446
Parpi0001229	SHISA4	green	5	0.520556	0.0186152		Parpi0001203	SLA2	brown	3	0.691419	0.000734167
Parpi0001230	LMOD1	blue	2	0.575505	0.00792881		Parpi0001205	NA	turquoise	1	0.409406	0.0730456
Parpi0001241	MYBPH	turquoise	1	0.275372	0.239956		Parpi0001208	ROMO1	turquoise	1	0.920636	8.87063e-09
Parpi0001244	DRAM2	grey	0	0.162726	0.493049		Parpi0001213	NA	brown	3	0.717032	0.000373839
Parpi0001245	LRIF1	yellow	4	0.923506	6.43677e-09		Parpi0001214	ASAP1	brown	3	0.808706	1.58939e-05
Parpi0001249	PTPN7	blue	2	0.362759	0.115963		Parpi0001217	GDF5	yellow	4	0.816874	1.10793e-05
Parpi0001253	RNPEP	cyan	14	0.713274	0.00041457		Parpi0001218	UQCC	turquoise	1	0.697745	0.000625378
Parpi0001254	NAV1	brown	3	0.856715	1.42028e-06		Parpi0001219	FAM83C	grey	0	-0.383968	0.0946484
Parpi0001255	NAV1	brown	3	0.879907	3.16645e-07		Parpi0001225	NA	turquoise	1	0.464469	0.0390944
Parpi0001257	SYT2	purple	10	0.784128	4.28292e-05		Parpi0001226	RABIF	turquoise	1	0.963888	8.69977e-12
Parpi0001262	TNNI1	pink	8	0.773926	6.23271e-05		Parpi0001231	TIMM17A	turquoise	1	0.5666	0.00919402
Parpi0001264	TNNT2	turquoise	1	0.453479	0.0446253		Parpi0001240	ADORA1	turquoise	1	0.380709	0.0977221
Parpi0001265	PKP1	blue	2	0.658397	0.00159815		Parpi0001242	DENND2C	grey	0	0.0570618	0.811144
Parpi0001266	IGFN1	brown	3	0.290966	0.213279		Parpi0001245	LRIF1	green	5	0.399704	0.0807989
Parpi0001285	SYT10	brown	3	0.753292	0.000125987		Parpi0001249	PTPN7	brown	3	0.705877	0.000505851
Parpi0001293	MAGI3	purple	10	0.79461	2.85191e-05		Parpi0001250	ARL8A	blue	2	0.661134	0.00150363
Parpi0001300	MOV10L1	blue	2	0.271349	0.247172		Parpi0001252	ELF3	grey	0	-0.434222	0.0557471
Parpi0001307	KCND3	brown	3	0.762676	9.22665e-05		Parpi0001263	NA	grey	0	0.285859	0.221791
Parpi0001315	WDR77	red	6	0.809221	1.55444e-05		Parpi0001266	IGFN1	turquoise	1	0.345052	0.136234
Parpi0001320	NA	grey	0	0.0439653	0.853977		Parpi0001269	TSPAN2	brown	3	0.438198	0.0532944
Parpi0001325	LAMB3	green	5	0.573493	0.00820141		Parpi0001270	SLC25A18	brown	3	0.748024	0.000149188
Parpi0001326	CAMK1G	green	5	0.776517	5.67655e-05		Parpi0001272	NA	green	5	0.319502	0.169701
Parpi0001332	NA	brown	3	0.594442	0.0057074		Parpi0001290	PTPN22	brown	3	0.751364	0.00013409
Parpi0001334	CD34	blue	2	0.61524	0.00388527		Parpi0001293	MAGI3	blue	2	0.547889	0.0123899
Parpi0001336	C4BPA	pink	8	0.236166	0.316134		Parpi0001296	SLC16A1	blue	2	0.738467	0.000200691
Parpi0001340	DYNC2H1	brown	3	0.794477	2.86707e-05		Parpi0001298	PPM1J	brown	3	0.739133	0.000196665
Parpi0001345	PDGFD	tan	12	0.561798	0.00994164		Parpi0001300	MOV10L1	turquoise	1	0.444391	0.0496384
Parpi0001374	ALKBH8	yellow	4	0.745128	0.000163432		Parpi0001301	CAPZA2	turquoise	1	0.933278	1.95067e-09
Parpi0001378	SLC35F1	brown	3	0.471638	0.0357837		Parpi0001314	ATP5F1	turquoise	1	0.928092	3.75305e-09
Parpi0001392	NA	brown	3	0.493256	0.0271061		Parpi0001320	NA	grey	0	0.118968	0.617381
Parpi0001393	ZC3H12B	brown	3	0.864273	8.97646e-07		Parpi0001323	G0S2	turquoise	1	0.534424	0.0152031
Parpi0001396	ARHGAP20	green	5	0.714035	0.000406032		Parpi0001335	CD46	grey	0	-0.0476107	0.842009
Parpi0001407	GJB1	grey	0	0.244757	0.298325		Parpi0001336	C4BPA	brown	3	0.734062	0.000229135
Parpi0001411	N6AMT2	turquoise	1	0.577352	0.00768516		Parpi0001340	DYNC2H1	red	6	0.466859	0.0379653
Parpi0001413	LATS1	black	7	0.713258	0.000414759		Parpi0001355	GRIA2	grey	0	0.31536	0.175614
Parpi0001418	EFHA1	blue	2	0.561324	0.010018		Parpi0001381	ACAT1	turquoise	1	0.511879	0.0210437
Parpi0001422	SGCG	pink	8	0.183213	0.43942		Parpi0001392	NA	yellow	4	0.586293	0.00659048
Parpi0001428	SPATA13	green	5	0.771701	6.74698e-05		Parpi0001396	ARHGAP20	brown	3	0.668829	0.00126272
Parpi0001430	FAM123A	yellow	4	0.815341	1.18714e-05		Parpi0001398	RNF17	turquoise	1	0.375651	0.102634
Parpi0001431	NA	brown	3	0.317355	0.172749		Parpi0001407	GJB1	grey	0	-0.520217	0.0187056
Parpi0001435	SHISA2	grey	0	0.167836	0.479381		Parpi0001408	CRYL1	turquoise	1	0.388047	0.0909034
Parpi0001437	ATP8A2	greenyellow	11	0.612952	0.00405836		Parpi0001411	N6AMT2	turquoise	1	0.903164	4.98104e-08
Parpi0001444	RPL21	turquoise	1	0.881905	2.74352e-07		Parpi0001413	LATS1	blue	2	0.81843	1.03225e-05
Parpi0001456	KDR	cyan	14	0.660631	0.00152065		Parpi0001416	MRP63	turquoise	1	0.733535	0.000232754
Parpi0001460	MTUS2	purple	10	0.704862	0.000519617		Parpi0001417	ZDHHC20	brown	3	0.401687	0.0791671
Parpi0001462	SLC7A2	green	5	0.742494	0.000177385		Parpi0001420	NA	yellow	4	0.714319	0.00040289
Parpi0001466	HMGB1	red	6	0.894709	1.025e-07		Parpi0001422	SGCG	grey	0	0.239265	0.309638
Parpi0001468	ALOX5AP	blue	2	0.766667	8.04758e-05		Parpi0001423	SACS	blue	2	0.444661	0.0494834
Parpi0001470	WDR95	grey	0	0.37818	0.100157		Parpi0001426	MIPEP	turquoise	1	0.41494	0.0688793
Parpi0001471	HSPH1	yellow	4	0.154531	0.515362		Parpi0001427	C1QTNF9	grey	0	0.196756	0.405729
Parpi0001475	BRCA2	blue	2	0.527153	0.016923		Parpi0001428	SPATA13	blue	2	0.835291	4.58409e-06
Parpi0001476	N4BP2	turquoise	1	0.698827	0.000608212		Parpi0001431	NA	grey	0	-0.148238	0.532816
Parpi0001479	KL	red	6	0.376466	0.101831		Parpi0001437	ATP8A2	yellow	4	0.379814	0.0985785
Parpi0001487	LRBA	green	5	0.764099	8.79019e-05		Parpi0001444	RPL21	turquoise	1	0.927096	4.23222e-09
Parpi0001488	LRBA	green	5	0.826824	6.9653e-06		Parpi0001450	NA	turquoise	1	0.945953	3.06912e-10
Parpi0001492	DCLK1	brown	3	0.807621	1.66534e-05		Parpi0001454	FLT3	brown	3	0.438149	0.053324
Parpi0001496	SPG20	magenta	9	0.71253	0.000423065		Parpi0001458	POMP	turquoise	1	0.899767	6.70729e-08
Parpi0001502	RFXAP	yellow	4	0.783535	4.37964e-05		Parpi0001462	SLC7A2	blue	2	0.685095	0.000858536
Parpi0001507	NA	green	5	0.778966	5.19081e-05		Parpi0001466	HMGB1	turquoise	1	0.750918	0.000136027
Parpi0001537	ZDHHC23	brown	3	0.646002	0.00209093		Parpi0001467	USPL1	yellow	4	0.793905	2.93299e-05
Parpi0001543	NA	brown	3	0.585937	0.00663148		Parpi0001469	MEDAG	grey	0	0.457585	0.0424927
Parpi0001544	BOC	yellow	4	0.816843	1.1095e-05		Parpi0001470	WDR95	grey	0	0.290244	0.21447
Parpi0001545	NA	yellow	4	0.768754	7.48426e-05		Parpi0001471	HSPH1	green	5	0.89303	1.17439e-07
Parpi0001547	TAF13	pink	8	0.45039	0.0462837		Parpi0001473	FRY	red	6	0.632099	0.00278879
Parpi0001550	CCDC80	blue	2	0.754219	0.000122241		Parpi0001475	BRCA2	yellow	4	0.683846	0.000885078
Parpi0001551	SLC35A5	brown	3	0.76252	9.27563e-05		Parpi0001479	KL	grey	0	0.206604	0.382144
Parpi0001553	F8	turquoise	1	0.679995	0.000971365		Parpi0001480	DLC1	red	6	0.41007	0.0725359
Parpi0001558	ATP1B1	green	5	0.667454	0.00130319		Parpi0001496	SPG20	green	5	0.503182	0.0237239
Parpi0001563	T	grey	0	0.222905	0.344846		Parpi0001504	B4GALT4	turquoise	1	0.590133	0.00616136
Parpi0001566	GPR161	yellow	4	0.611049	0.00420717		Parpi0001505	NA	turquoise	1	0.681108	0.000945729
Parpi0001570	COL8A1	blue	2	0.3283	0.157598		Parpi0001520	NA	yellow	4	0.699529	0.000597294
Parpi0001583	TMEM45A	grey	0	-0.368506	0.109876		Parpi0001527	NA	grey	0	0.177001	0.455349
Parpi0001587	ABI3BP	turquoise	1	0.645274	0.00212346		Parpi0001537	ZDHHC23	green	5	0.798843	2.40416e-05
Parpi0001591	IMPG2	midnightblue	15	0.82751	6.73903e-06		Parpi0001538	NA	grey	0	0.548256	0.0123195
Parpi0001597	RPL24	turquoise	1	0.932764	2.08599e-09		Parpi0001540	APOVLDLII	turquoise	1	0.903056	5.02933e-08
Parpi0001606	NA	greenyellow	11	0.562908	0.00976461		Parpi0001541	ILDR1	green	5	0.377687	0.100636
Parpi0001629	AGXT2	pink	8	0.273137	0.243947		Parpi0001545	NA	green	5	0.66661	0.0013286
Parpi0001635	IL7R	grey	0	0.0881158	0.711821		Parpi0001547	TAF13	turquoise	1	0.853101	1.75282e-06
Parpi0001636	CAPSL	turquoise	1	0.473427	0.0349925		Parpi0001548	GTPBP8	turquoise	1	0.825826	7.30693e-06
Parpi0001641	RANBP3L	brown	3	0.578673	0.00751473		Parpi0001550	CCDC80	red	6	0.807282	1.68965e-05
Parpi0001647	C5ORF42	brown	3	0.728187	0.000272373		Parpi0001557	NME7	grey	0	0.13196	0.579183
Parpi0001657	OSMR	black	7	0.619193	0.00360064		Parpi0001558	ATP1B1	green	5	0.64036	0.0023541
Parpi0001659	FYB	blue	2	0.727844	0.000275101		Parpi0001561	DPT	turquoise	1	0.469325	0.0368273
Parpi0001670	NA	turquoise	1	0.875334	4.35644e-07		Parpi0001567	TTF2	yellow	4	0.472872	0.0352366
Parpi0001671	C7	blue	2	0.554162	0.0112315		Parpi0001568	CPOX	turquoise	1	0.552693	0.0114945
Parpi0001672	C6	turquoise	1	0.386721	0.0921091		Parpi0001570	COL8A1	blue	2	0.448107	0.0475389
Parpi0001675	NA	purple	10	0.708559	0.000470959		Parpi0001579	NIT2	turquoise	1	0.699549	0.000596977
Parpi0001685	SEPP1	pink	8	0.202438	0.392025		Parpi0001591	IMPG2	grey	0	0.0379064	0.873934
Parpi0001688	HMGCS1	grey60	17	0.951323	1.22069e-10		Parpi0001593	TXNL4B	turquoise	1	0.781128	4.79218e-05
Parpi0001689	C5ORF28	green	5	0.606532	0.00457844		Parpi0001597	RPL24	turquoise	1	0.937695	1.07036e-09
Parpi0001700	HCN1	purple	10	0.795493	2.75292e-05		Parpi0001598	CEP97	blue	2	0.758547	0.000105999
Parpi0001701	EMB	cyan	14	0.837667	4.05928e-06		Parpi0001600	NFKBIZ	blue	2	0.305703	0.189939
Parpi0001717	ITGA2	tan	12	0.866596	7.75334e-07		Parpi0001606	NA	grey	0	0.130343	0.58388
Parpi0001722	NDUFS4	turquoise	1	0.68726	0.000814087		Parpi0001619	SLC45A2	magenta	9	0.258127	0.271854
Parpi0001731	NA	grey	0	-0.0429653	0.857265		Parpi0001628	DNAJC21	blue	2	0.655805	0.00169218
Parpi0001745	IL6ST	brown	3	0.427342	0.0601932		Parpi0001630	PRLR	blue	2	0.532189	0.015716
Parpi0001751	SETD9	turquoise	1	0.554498	0.0111722		Parpi0001634	SPEF2	yellow	4	0.432794	0.0566489
Parpi0001754	GPBP1	yellow	4	0.191195	0.419386		Parpi0001635	IL7R	brown	3	0.794403	2.87552e-05
Parpi0001759	RAB3C	greenyellow	11	0.607126	0.00452817		Parpi0001636	CAPSL	grey	0	-0.662449	0.00145992
Parpi0001768	NDUFAF2	pink	8	0.0184888	0.938332		Parpi0001647	C5ORF42	blue	2	0.37303	0.105249
Parpi0001775	NA	grey	0	-0.184331	0.436583		Parpi0001657	OSMR	red	6	0.365391	0.113146
Parpi0001782	HTR1A	brown	3	0.819253	9.94087e-06		Parpi0001670	NA	turquoise	1	0.925377	5.1864e-09
Parpi0001789	SREK1IP1	blue	2	0.139902	0.556344		Parpi0001671	C7	yellow	4	0.397322	0.0827923
Parpi0001792	NA	brown	3	0.339822	0.142671		Parpi0001672	C6	brown	3	0.412562	0.0706471
Parpi0001798	NA	red	6	0.633819	0.00269319		Parpi0001679	OXCT1	brown	3	0.85867	1.26452e-06
Parpi0001802	SREK1	brown	3	0.678131	0.00101563		Parpi0001683	GHR	blue	2	0.476063	0.0338519
Parpi0001806	CD180	blue	2	0.376626	0.101674		Parpi0001685	SEPP1	turquoise	1	0.613812	0.00399258
Parpi0001809	PIK3R3	greenyellow	11	0.679202	0.000989995		Parpi0001688	HMGCS1	green	5	0.624441	0.00324963
Parpi0001814	CCNB2	tan	12	0.688545	0.000788651		Parpi0001689	C5ORF28	blue	2	0.535309	0.0150037
Parpi0001819	THBS1	brown	3	0.421684	0.0640469		Parpi0001690	C5ORF34	grey	0	-0.0722718	0.762047
Parpi0001821	CMYA5	turquoise	1	0.688622	0.000787151		Parpi0001701	EMB	brown	3	0.620141	0.00353497
Parpi0001823	NA	greenyellow	11	0.643779	0.00219153		Parpi0001703	PARP8	brown	3	0.724754	0.000300732
Parpi0001826	BHMT	pink	8	0.113173	0.634738		Parpi0001717	ITGA2	red	6	0.793164	3.02048e-05
Parpi0001827	DMGDH	red	6	0.525681	0.0172894		Parpi0001718	MOCS2	turquoise	1	0.487108	0.0293841
Parpi0001835	NA	brown	3	0.421464	0.0642005		Parpi0001721	FST	grey	0	-0.380712	0.0977193
Parpi0001836	OTP	magenta	9	0.350985	0.129182		Parpi0001722	NDUFS4	turquoise	1	0.924477	5.75784e-09
Parpi0001840	CRHBP	red	6	0.650604	0.00189494		Parpi0001728	CSPG4	grey	0	0.0500888	0.833893
Parpi0001843	F2R	blue	2	0.609699	0.00431542		Parpi0001730	GZMA	brown	3	0.526106	0.0171829
Parpi0001844	IQGAP1	blue	2	0.659083	0.00157401		Parpi0001731	NA	turquoise	1	0.306253	0.189103
Parpi0001846	SV2C	magenta	9	0.778996	5.18498e-05		Parpi0001733	GZMA	brown	3	0.780868	4.83865e-05
Parpi0001853	HMGCR	brown	3	0.931794	2.36472e-09		Parpi0001734	CDC20B	green	5	0.336627	0.146707
Parpi0001860	HEXB	red	6	0.472768	0.0352826		Parpi0001738	CCNO	grey	0	-0.393972	0.0856578
Parpi0001861	ENC1	green	5	0.797961	2.49207e-05		Parpi0001744	IL31RA	brown	3	0.405851	0.0758187
Parpi0001864	ARHGEF2	cyan	14	0.891597	1.31668e-07		Parpi0001745	IL6ST	blue	2	0.640151	0.00236431
Parpi0001867	BTF3	turquoise	1	0.911423	2.30314e-08		Parpi0001751	SETD9	turquoise	1	0.448588	0.0472722
Parpi0001878	MAP1B	brown	3	0.759112	0.00010402		Parpi0001754	GPBP1	green	5	0.907151	3.46327e-08
Parpi0001879	CARTPT	turquoise	1	0.357048	0.122248		Parpi0001758	PLK3	blue	2	0.550191	0.0119542
Parpi0001883	GTF2H2	red	6	0.774424	6.12219e-05		Parpi0001759	RAB3C	grey	0	-0.213571	0.365936
Parpi0001884	OCLN	blue	2	0.503263	0.0236978		Parpi0001760	PDE4D	green	5	0.840901	3.4292e-06
Parpi0001890	ANKRD34C	green	5	0.625781	0.00316473		Parpi0001765	ELOVL7	green	5	0.68335	0.000895814
Parpi0001893	RASGRF2	green	5	0.85099	1.9769e-06		Parpi0001792	NA	grey	0	-0.0871062	0.71499
Parpi0001894	CKMT2	pink	8	0.484622	0.0303469		Parpi0001793	ADAMTS6	magenta	9	-0.109877	0.644694
Parpi0001900	NA	turquoise	1	0.965094	6.43717e-12		Parpi0001795	CENPK	turquoise	1	0.499477	0.024945
Parpi0001902	ATP6AP1L	green	5	0.75283	0.000127888		Parpi0001798	NA	turquoise	1	0.800775	2.22093e-05
Parpi0001907	XRCC4	brown	3	0.386733	0.0920975		Parpi0001809	PIK3R3	green	5	0.867482	7.32647e-07
Parpi0001908	VCAN	red	6	0.558086	0.0105527		Parpi0001814	CCNB2	brown	3	0.494353	0.0267146
Parpi0001909	HAPLN1	blue	2	0.41803	0.0666323		Parpi0001816	CENPH	turquoise	1	0.791309	3.2494e-05
Parpi0001915	NA	brown	3	0.34199	0.139978		Parpi0001820	MTX3	turquoise	1	0.560089	0.0102193
Parpi0001944	NA	pink	8	-0.138443	0.560508		Parpi0001825	JMY	blue	2	0.854366	1.62938e-06
Parpi0001951	NA	turquoise	1	0.884532	2.26299e-07		Parpi0001826	BHMT	grey	0	0.00443156	0.985206
Parpi0001958	SLC25A43	brown	3	0.589411	0.0062403		Parpi0001834	TBCA	turquoise	1	0.74528	0.000162656
Parpi0001959	NA	yellow	4	0.820579	9.35152e-06		Parpi0001835	NA	yellow	4	0.529673	0.0163102
Parpi0001961	KIAA1210	red	6	0.5453	0.0128952		Parpi0001838	PDE8B	blue	2	0.322103	0.166059
Parpi0001967	NRK	lightcyan	16	0.868467	6.87666e-07		Parpi0001842	F2RL1	green	5	0.843353	3.01023e-06
Parpi0001972	NPAS2	brown	3	0.675612	0.0010781		Parpi0001850	ANKDD1B	turquoise	1	0.544172	0.0131206
Parpi0001976	NA	red	6	0.92801	3.79067e-09		Parpi0001856	GCNT1	turquoise	1	0.738883	0.000198165
Parpi0001980	NA	turquoise	1	0.49197	0.0275706		Parpi0001857	FAM169A	grey	0	0.144728	0.542664
Parpi0001983	AFF4	brown	3	0.778563	5.26812e-05		Parpi0001858	NSA2	turquoise	1	0.856403	1.44664e-06
Parpi0001990	SLITRK1	green	5	0.840327	3.53449e-06		Parpi0001864	ARHGEF2	yellow	4	0.586924	0.00651828
Parpi0001993	SOX3	turquoise	1	0.716848	0.000375752		Parpi0001867	BTF3	turquoise	1	0.608457	0.00441701
Parpi0001995	ATP11C	yellow	4	0.757995	0.000107961		Parpi0001876	PTCD2	turquoise	1	0.874746	4.53462e-07
Parpi0001996	MCF 2.00	red	6	0.776725	5.63371e-05		Parpi0001877	MRPS27	turquoise	1	0.592413	0.00591763
Parpi0002006	VGLL1	blue	2	0.405374	0.0761972		Parpi0001883	GTF2H2	turquoise	1	0.409429	0.0730277
Parpi0002008	GRPR	greenyellow	11	0.823446	8.18032e-06		Parpi0001884	OCLN	yellow	4	0.444812	0.0493973
Parpi0002012	FHL1	pink	8	0.299228	0.199972		Parpi0001887	TAF9	turquoise	1	0.485912	0.0298443
Parpi0002024	GPC3	turquoise	1	0.385889	0.092871		Parpi0001891	DHFR	turquoise	1	0.708823	0.000467644
Parpi0002030	STK25	turquoise	1	0.622141	0.00339981		Parpi0001895	ZCCHC9	turquoise	1	0.873904	4.80104e-07
Parpi0002037	PLS3	yellow	4	0.52421	0.0176619		Parpi0001898	ATG10	turquoise	1	0.489105	0.0286282
Parpi0002038	NA	turquoise	1	0.754072	0.000122829		Parpi0001900	NA	turquoise	1	0.942498	5.2926e-10
Parpi0002047	SLC7A2	grey	0	0.386813	0.0920251		Parpi0001901	NA	turquoise	1	0.726219	0.000288334
Parpi0002052	IL2RG	grey	0	0.328193	0.157742		Parpi0001908	VCAN	brown	3	0.570899	0.00856423
Parpi0002058	GJB1	red	6	0.66801	0.00128669		Parpi0001940	MCTS1	turquoise	1	0.93596	1.36185e-09
Parpi0002065	NA	blue	2	0.229703	0.329943		Parpi0001949	NA	turquoise	1	0.94605	3.02117e-10
Parpi0002066	NA	turquoise	1	0.507863	0.0222498		Parpi0001951	NA	turquoise	1	0.873296	5.00211e-07
Parpi0002073	NA	blue	2	0.599375	0.00522195		Parpi0001959	NA	black	7	0.91281	2.00852e-08
Parpi0002079	DGKH	green	5	0.683421	0.000894289		Parpi0001963	COMMD5	turquoise	1	0.876876	3.91748e-07
Parpi0002084	RPS4X	turquoise	1	0.93723	1.14248e-09		Parpi0001968	NA	blue	2	0.741051	0.000185453
Parpi0002085	NA	brown	3	0.527339	0.0168771		Parpi0001973	VMA21	turquoise	1	0.881547	2.81531e-07
Parpi0002086	TSC22D3	yellow	4	0.773838	6.25242e-05		Parpi0001976	NA	turquoise	1	0.698188	0.000618294
Parpi0002090	PLP1	grey60	17	0.91546	1.53654e-08		Parpi0001980	NA	turquoise	1	0.760807	9.82796e-05
Parpi0002093	SLC25A53	purple	10	0.533167	0.0154899		Parpi0001988	SLITRK2	blue	2	0.344958	0.136348
Parpi0002096	PIH1D3	grey	0	-0.349939	0.130406		Parpi0001996	MCF 2.00	grey	0	0.0500695	0.833956
Parpi0002100	GABRA3	brown	3	0.573421	0.00821132		Parpi0001999	FGF13	yellow	4	0.45563	0.0434983
Parpi0002111	SLC2A11	red	6	0.693593	0.000695115		Parpi0002025	GPC4	magenta	9	0.484807	0.0302745
Parpi0002117	NA	turquoise	1	0.354374	0.125273		Parpi0002031	IL13RA1	yellow	4	0.339395	0.143206
Parpi0002127	GGT5	blue	2	0.520303	0.0186825		Parpi0002032	DOCK11	red	6	0.791625	3.20937e-05
Parpi0002130	NA	turquoise	1	0.78318	4.43849e-05		Parpi0002037	PLS3	grey	0	0.661622	0.00148729
Parpi0002133	ADORA2B	black	7	0.824244	7.87785e-06		Parpi0002038	NA	grey	0	-0.315125	0.175954
Parpi0002137	RAB34	green	5	0.375461	0.102822		Parpi0002040	HTR2A	grey	0	0.253309	0.281218
Parpi0002138	RTDR1	turquoise	1	0.486183	0.0297396		Parpi0002044	FOXO4	blue	2	0.857887	1.32503e-06
Parpi0002146	PRR14L	brown	3	0.766062	8.21756e-05		Parpi0002052	IL2RG	brown	3	0.898076	7.74806e-08
Parpi0002147	NA	yellow	4	0.676383	0.00105866		Parpi0002064	OGT	yellow	4	0.837359	4.12418e-06
Parpi0002153	PIK3IP1	red	6	0.813852	1.26872e-05		Parpi0002069	KCTD16	turquoise	1	0.379612	0.0987722
Parpi0002158	NA	green	5	0.284042	0.224871		Parpi0002078	CCNB3	brown	3	0.635779	0.00258757
Parpi0002161	UNC119	black	7	0.643155	0.00222046		Parpi0002080	SHROOM4	blue	2	0.692369	0.000716875
Parpi0002165	NA	brown	3	0.423602	0.0627202		Parpi0002082	PHKA1	red	6	0.849633	2.13375e-06
Parpi0002167	COQ5	turquoise	1	0.805551	1.81889e-05		Parpi0002084	RPS4X	turquoise	1	0.881582	2.80829e-07
Parpi0002168	NA	yellow	4	0.838168	3.9554e-06		Parpi0002085	NA	blue	2	0.335895	0.147643
Parpi0002174	NA	brown	3	0.236363	0.31572		Parpi0002086	TSC22D3	green	5	0.600493	0.00511677
Parpi0002177	AIFM3	brown	3	0.435154	0.0551644		Parpi0002087	NA	blue	2	0.412418	0.0707552
Parpi0002179	NA	magenta	9	0.905347	4.09036e-08		Parpi0002111	SLC2A11	turquoise	1	0.388134	0.090824
Parpi0002181	SLC7A4	brown	3	0.815192	1.19509e-05		Parpi0002114	NA	turquoise	1	0.541353	0.0136976
Parpi0002184	PRODH	cyan	14	0.841667	3.29314e-06		Parpi0002115	MIF	turquoise	1	0.493492	0.0270213
Parpi0002190	POLE	brown	3	0.604446	0.00475883		Parpi0002117	NA	turquoise	1	0.594352	0.00571662
Parpi0002192	ISG15	salmon	13	0.946088	3.00221e-10		Parpi0002118	GSTT1	blue	2	0.477478	0.0332515
Parpi0002193	OAS3	salmon	13	0.619502	0.00357911		Parpi0002129	FAM211B	grey	0	0.0701624	0.768808
Parpi0002195	PLA2G3	red	6	0.599833	0.00517863		Parpi0002130	NA	turquoise	1	0.944076	4.14434e-10
Parpi0002200	MORC2	brown	3	0.718753	0.000356361		Parpi0002131	NA	turquoise	1	0.630668	0.00287052
Parpi0002201	NA	red	6	0.680062	0.000969819		Parpi0002132	UPB1	turquoise	1	0.486903	0.0294624
Parpi0002227	NEFH	magenta	9	0.751223	0.000134696		Parpi0002141	RTDR1	grey	0	-0.195776	0.408117
Parpi0002228	NIPSNAP1	turquoise	1	0.607604	0.00448796		Parpi0002142	SLC5A9	yellow	4	0.419047	0.0659053
Parpi0002231	CIDEC	grey	0	0.382276	0.0962352		Parpi0002147	NA	yellow	4	0.712444	0.000424064
Parpi0002240	TBC1D10B	yellow	4	0.722126	0.000324099		Parpi0002151	NA	turquoise	1	0.743795	0.000170374
Parpi0002243	CIT	greenyellow	11	0.911623	2.25857e-08		Parpi0002153	PIK3IP1	yellow	4	0.426517	0.0607443
Parpi0002247	LPXN	black	7	0.815399	1.18406e-05		Parpi0002156	C12ORF43	turquoise	1	0.664237	0.00140222
Parpi0002248	GCN1L1	turquoise	1	0.726572	0.000285416		Parpi0002162	MLEC	turquoise	1	0.338341	0.144532
Parpi0002249	CCDC60	turquoise	1	0.358013	0.121169		Parpi0002167	COQ5	turquoise	1	0.857016	1.39528e-06
Parpi0002255	SUDS3	pink	8	0.122225	0.60771		Parpi0002168	NA	pink	8	0.794539	2.8599e-05
Parpi0002258	LAMB1	blue	2	0.457195	0.0426919		Parpi0002170	GATC	turquoise	1	0.93699	1.18148e-09
Parpi0002263	SLC26A5	blue	2	0.629744	0.00292434		Parpi0002171	NA	turquoise	1	0.803148	2.01251e-05
Parpi0002265	GPR22	green	5	0.83447	4.77873e-06		Parpi0002174	NA	magenta	9	0.257947	0.2722
Parpi0002268	PIK3CB	red	6	0.727591	0.00027713		Parpi0002175	NA	turquoise	1	0.762007	9.43805e-05
Parpi0002282	RELN	brown	3	0.458658	0.0419485		Parpi0002176	SIRT4	turquoise	1	0.679236	0.000989186
Parpi0002284	SLC26A5	black	7	0.589716	0.00620679		Parpi0002184	PRODH	grey	0	-0.153418	0.518429
Parpi0002295	FGL2	black	7	0.721303	0.000331734		Parpi0002192	ISG15	brown	3	0.732404	0.000240698
Parpi0002297	PTPN12	yellow	4	0.872267	5.35857e-07		Parpi0002193	OAS3	brown	3	0.684454	0.000872078
Parpi0002305	GNAT3	blue	2	0.695702	0.000658911		Parpi0002195	PLA2G3	green	5	0.331393	0.153489
Parpi0002306	SCARB2	blue	2	0.759884	0.00010137		Parpi0002197	SELM	grey	0	-0.251797	0.284197
Parpi0002312	CACNA2D1	green	5	0.853226	1.74027e-06		Parpi0002198	SMTN	brown	3	0.758002	0.000107934
Parpi0002316	MEIG1	red	6	0.823701	8.08232e-06		Parpi0002201	NA	yellow	4	0.49887	0.0251495
Parpi0002319	CDNF	grey	0	0.143253	0.54683		Parpi0002211	GAL3ST1	yellow	4	0.475146	0.0342455
Parpi0002327	MCM10	yellow	4	0.510311	0.021508		Parpi0002214	SEC14L3	green	5	0.634203	0.00267224
Parpi0002329	CCDC3	pink	8	0.165468	0.485692		Parpi0002223	EWSR1	yellow	4	0.657407	0.00163354
Parpi0002334	NA	yellow	4	0.778987	5.18672e-05		Parpi0002225	GAS2L1	blue	2	0.599493	0.00521076
Parpi0002336	UPF2	brown	3	0.861568	1.06108e-06		Parpi0002231	CIDEC	grey	0	-0.463094	0.0397561
Parpi0002340	BHLHE41	yellow	4	0.656101	0.0016812		Parpi0002248	GCN1L1	turquoise	1	0.916948	1.31691e-08
Parpi0002353	CYB5R2	red	6	0.75994	0.000101182		Parpi0002250	SRRM4	green	5	0.780661	4.87596e-05
Parpi0002355	GRM3	green	5	0.793776	2.94812e-05		Parpi0002262	DUS4L	turquoise	1	0.828523	6.41605e-06
Parpi0002359	SEMA3D	turquoise	1	0.708916	0.000466481		Parpi0002263	SLC26A5	turquoise	1	0.794904	2.81855e-05
Parpi0002362	SEMA3E	red	6	0.58668	0.00654611		Parpi0002270	NAMPT	turquoise	1	0.446254	0.0485774
Parpi0002365	PCLO	greenyellow	11	0.935155	1.5193e-09		Parpi0002279	LHFPL4	grey	0	0.548228	0.0123249
Parpi0002373	TSPO	blue	2	0.158118	0.505537		Parpi0002284	SLC26A5	grey	0	-0.127561	0.592002
Parpi0002374	TTLL12	yellow	4	0.870329	6.09129e-07		Parpi0002289	ARMC10	yellow	4	0.78645	3.92143e-05
Parpi0002376	MPPED1	brown	3	0.666821	0.00132221		Parpi0002291	LRRC17	turquoise	1	0.62075	0.00349334
Parpi0002378	NA	brown	3	0.557085	0.0107227		Parpi0002294	CCDC146	red	6	0.759534	0.000102568
Parpi0002383	TCEA3	black	7	0.561516	0.00998705		Parpi0002296	PION	red	6	0.798838	2.40466e-05
Parpi0002385	E2F3	brown	3	0.422956	0.0631645		Parpi0002305	GNAT3	grey	0	0.272981	0.244228
Parpi0002388	MSRA	turquoise	1	0.350327	0.129952		Parpi0002311	HGF	red	6	0.649666	0.00193357
Parpi0002392	DCBLD2	grey	0	0.327133	0.159169		Parpi0002312	CACNA2D1	grey	0	0.0287398	0.904264
Parpi0002396	NA	turquoise	1	0.565917	0.00929742		Parpi0002316	MEIG1	turquoise	1	0.61253	0.00409095
Parpi0002399	FYN	turquoise	1	0.737823	0.000204651		Parpi0002319	CDNF	turquoise	1	0.541388	0.0136903
Parpi0002406	MAP3K5	black	7	0.635644	0.00259471		Parpi0002322	FRMD4A	red	6	0.728356	0.000271037
Parpi0002413	UBXN11	green	5	0.336979	0.146258		Parpi0002332	CDC123	turquoise	1	0.802967	2.02777e-05
Parpi0002425	PIGV	yellow	4	0.837187	4.16067e-06		Parpi0002333	NUDT5	turquoise	1	0.940923	6.71058e-10
Parpi0002427	SFN	black	7	0.630742	0.00286624		Parpi0002340	BHLHE41	brown	3	0.493994	0.026842
Parpi0002431	NR0B2	magenta	9	0.492649	0.0273245		Parpi0002350	ARNTL	yellow	4	0.71765	0.00036748
Parpi0002436	FAM46C	brown	3	0.793445	2.98705e-05		Parpi0002352	PPFIBP1	blue	2	0.771291	6.84561e-05
Parpi0002439	CNKSR1	blue	2	0.419493	0.0655881		Parpi0002366	A4GALT	grey	0	0.650766	0.00188833
Parpi0002441	ZNF593	turquoise	1	0.758003	0.000107931		Parpi0002373	TSPO	yellow	4	0.710648	0.00044523
Parpi0002445	TRIM63	pink	8	0.171115	0.47071		Parpi0002376	MPPED1	green	5	0.384942	0.093744
Parpi0002447	EXTL1	yellow	4	0.716792	0.000376341		Parpi0002378	NA	yellow	4	0.745666	0.000160702
Parpi0002448	PLA2G7	black	7	0.604448	0.00475864		Parpi0002380	PNPLA2	turquoise	1	0.514983	0.0201476
Parpi0002449	STMN1	grey	0	-0.189168	0.424428		Parpi0002383	TCEA3	black	7	0.501301	0.0243378
Parpi0002457	NA	grey	0	0.0861223	0.718082		Parpi0002384	ASAP3	blue	2	0.330331	0.154893
Parpi0002462	RHD	blue	2	0.5637	0.00963981		Parpi0002385	E2F3	red	6	0.829621	6.08143e-06
Parpi0002473	NIPAL3	brown	3	0.83541	4.55645e-06		Parpi0002392	DCBLD2	brown	3	0.463164	0.0397222
Parpi0002478	MYOM3	turquoise	1	0.45784	0.042363		Parpi0002396	NA	grey	0	-0.141905	0.550649
Parpi0002484	FUCA2	cyan	14	0.818099	1.04796e-05		Parpi0002398	NA	brown	3	0.892136	1.26153e-07
Parpi0002490	RPL11	turquoise	1	0.950637	1.38104e-10		Parpi0002414	NA	brown	3	0.512932	0.020736
Parpi0002491	KLHL31	pink	8	0.231917	0.325173		Parpi0002415	AIM1L	red	6	0.670212	0.00122305
Parpi0002495	GALE	yellow	4	0.721957	0.000325656		Parpi0002419	DHDDS	pink	8	0.700753	0.000578653
Parpi0002503	C1ORF216	brown	3	0.673587	0.00113068		Parpi0002423	RPS6KA1	yellow	4	0.741771	0.000181389
Parpi0002508	TEKT2	grey	0	-0.441527	0.0513043		Parpi0002431	NR0B2	black	7	0.464294	0.0391784
Parpi0002509	ADPRHL2	turquoise	1	0.813414	1.29366e-05		Parpi0002432	NUDC	green	5	0.431268	0.0576243
Parpi0002510	COL8A2	brown	3	0.426205	0.060953		Parpi0002436	FAM46C	blue	2	0.622864	0.00335197
Parpi0002512	NA	blue	2	0.438309	0.053227		Parpi0002437	SLC9A2	green	5	0.467905	0.0374791
Parpi0002513	NA	yellow	4	0.692961	0.000706273		Parpi0002441	ZNF593	turquoise	1	0.500696	0.0245377
Parpi0002516	SFPQ	yellow	4	0.741709	0.000181738		Parpi0002447	EXTL1	grey	0	0.0690309	0.772442
Parpi0002517	ZMYM6NB	turquoise	1	0.736508	0.000212945		Parpi0002450	PAQR8	grey	0	0.853651	1.6982e-06
Parpi0002524	GJA4	blue	2	0.341116	0.141059		Parpi0002451	NA	turquoise	1	0.55531	0.0110294
Parpi0002525	GJB3	blue	2	0.758515	0.000106112		Parpi0002456	NA	blue	2	0.804979	1.86349e-05
Parpi0002526	GJB5	blue	2	0.509922	0.0216246		Parpi0002462	RHD	brown	3	0.677507	0.00103082
Parpi0002531	CSMD1	brown	3	0.872425	5.30267e-07		Parpi0002463	TMEM50A	turquoise	1	0.733091	0.000235841
Parpi0002532	SYN1	green	5	0.879358	3.29249e-07		Parpi0002464	SYF2	turquoise	1	0.891463	1.33076e-07
Parpi0002548	CCDC48	turquoise	1	0.627205	0.00307655		Parpi0002466	RUNX3	brown	3	0.636336	0.00255819
Parpi0002555	NUP210	tan	12	0.739992	0.000191576		Parpi0002477	IL22RA1	grey	0	0.223884	0.342675
Parpi0002558	FBLN2	grey	0	0.107001	0.65343		Parpi0002478	MYOM3	turquoise	1	0.468495	0.0372071
Parpi0002561	WNT3	brown	3	0.88605	2.02048e-07		Parpi0002479	NA	turquoise	1	0.720073	0.000343426
Parpi0002586	IL17RB	magenta	9	0.372568	0.105716		Parpi0002485	HMGCLL1	green	5	0.581008	0.00722082
Parpi0002597	ERC1	green	5	0.852696	1.794e-06		Parpi0002490	RPL11	turquoise	1	0.941904	5.79307e-10
Parpi0002599	CCDC66	brown	3	0.768	7.68378e-05		Parpi0002493	PITHD1	turquoise	1	0.845905	2.62214e-06
Parpi0002605	APPL1	red	6	0.576812	0.00775574		Parpi0002495	GALE	turquoise	1	0.475191	0.0342258
Parpi0002614	DNASE1L3	blue	2	0.402223	0.07873		Parpi0002496	KIAA0319L	grey	0	0.168439	0.47778
Parpi0002620	CELSR1	brown	3	0.94583	3.13098e-10		Parpi0002497	NCDN	grey	0	0.172453	0.467195
Parpi0002640	PODXL2	purple	10	0.634604	0.00265046		Parpi0002504	CLSPN	brown	3	0.710468	0.000447399
Parpi0002645	PLXNB3	brown	3	0.878969	3.38411e-07		Parpi0002509	ADPRHL2	turquoise	1	0.7672	7.90046e-05
Parpi0002662	CHST11	black	7	0.719679	0.000347241		Parpi0002512	NA	brown	3	0.583041	0.00697278
Parpi0002666	CCDC37	grey	0	0.405513	0.0760872		Parpi0002513	NA	blue	2	0.40066	0.0800094
Parpi0002674	NA	cyan	14	0.790954	3.29484e-05		Parpi0002514	MAP7D1	brown	3	0.588603	0.00632953
Parpi0002675	NA	grey	0	-0.537809	0.0144518		Parpi0002517	ZMYM6NB	turquoise	1	0.750215	0.000139126
Parpi0002679	NA	brown	3	0.54596	0.0127649		Parpi0002523	C1ORF212	turquoise	1	0.928535	3.55607e-09
Parpi0002682	NR2C2	brown	3	0.665337	0.00136768		Parpi0002537	PPARG	grey	0	-0.0131182	0.956225
Parpi0002686	TRH	red	6	0.332598	0.151909		Parpi0002538	TSEN2	turquoise	1	0.730959	0.000251175
Parpi0002688	TMCC1	brown	3	0.877099	3.85758e-07		Parpi0002539	MKRN2-AS1	turquoise	1	0.928678	3.49425e-09
Parpi0002695	EFCAB12	turquoise	1	0.779061	5.17254e-05		Parpi0002540	MKRN2	turquoise	1	0.92829	3.66365e-09
Parpi0002696	CAND1	brown	3	0.772251	6.61656e-05		Parpi0002546	CECR5	blue	2	0.494502	0.0266618
Parpi0002702	SRGAP1	brown	3	0.878955	3.38746e-07		Parpi0002548	CCDC48	brown	3	0.618288	0.00366419
Parpi0002705	SSUH2	blue	2	0.904463	4.43251e-08		Parpi0002555	NUP210	red	6	0.740922	0.00018619
Parpi0002713	RPLP0	turquoise	1	0.898841	7.2609e-08		Parpi0002558	FBLN2	green	5	0.327267	0.158988
Parpi0002727	SPIRE2	brown	3	0.564831	0.00946383		Parpi0002562	FBXW12	turquoise	1	0.684377	0.000873709
Parpi0002729	AFG3L2	red	6	0.878058	3.60788e-07		Parpi0002569	WNK3	blue	2	0.232253	0.324452
Parpi0002736	NA	blue	2	0.211903	0.369779		Parpi0002572	SUSD3	grey	0	-0.418387	0.0663761
Parpi0002739	PIEZO1	black	7	0.547233	0.0125163		Parpi0002575	BICD1	blue	2	0.803016	2.02358e-05
Parpi0002748	NDUFV2	turquoise	1	0.896027	9.19733e-08		Parpi0002576	TMEM40	turquoise	1	0.617058	0.00375212
Parpi0002754	ARHGAP18	grey	0	-0.23138	0.326326		Parpi0002586	IL17RB	yellow	4	0.747049	0.000153859
Parpi0002756	TMEM200C	brown	3	0.877996	3.62374e-07		Parpi0002594	WNT3	brown	3	0.411671	0.0713181
Parpi0002762	DLGAP1	green	5	0.831345	5.58667e-06		Parpi0002599	CCDC66	green	5	0.315337	0.175646
Parpi0002765	MYOM1	yellow	4	0.502582	0.0239183		Parpi0002605	APPL1	yellow	4	0.54823	0.0123245
Parpi0002767	EMILIN2	black	7	0.656789	0.00165595		Parpi0002614	DNASE1L3	turquoise	1	0.672462	0.00116078
Parpi0002774	ADCYAP1	red	6	0.375024	0.103255		Parpi0002616	ABHD6	grey	0	-0.052793	0.825054
Parpi0002779	COLEC12	blue	2	0.652197	0.00183077		Parpi0002617	IP6K1	blue	2	0.30969	0.183933
Parpi0002787	ABHD3	magenta	9	0.571031	0.0085454		Parpi0002622	UQCRC1	turquoise	1	0.738905	0.000198036
Parpi0002788	MIB1	brown	3	0.932737	2.09349e-09		Parpi0002624	COL7A1	yellow	4	0.488975	0.0286769
Parpi0002793	TMEM241	blue	2	0.368147	0.11025		Parpi0002638	MGLL	yellow	4	0.301927	0.195747
Parpi0002802	TTC39C	red	6	0.924587	5.6851e-09		Parpi0002642	MCM2	turquoise	1	0.302986	0.194107
Parpi0002815	DSC2	blue	2	0.546401	0.0126784		Parpi0002663	NA	grey	0	0.609418	0.00433825
Parpi0002817	DSG2	turquoise	1	0.66267	0.00145269		Parpi0002665	KLF15	green	5	0.750238	0.000139026
Parpi0002818	DSG2	blue	2	0.555506	0.0109952		Parpi0002669	NTN4	blue	2	0.61548	0.00386744
Parpi0002820	NA	turquoise	1	0.231348	0.326396		Parpi0002673	NA	turquoise	1	0.875513	4.30344e-07
Parpi0002830	NOL4	green	5	0.865549	8.28497e-07		Parpi0002674	NA	yellow	4	0.607932	0.0044606
Parpi0002831	NA	green	5	0.578918	0.00748334		Parpi0002675	NA	yellow	4	0.609921	0.00429746
Parpi0002838	CEBPD	black	7	0.73945	0.000194773		Parpi0002683	MRPS25	turquoise	1	0.826714	7.00246e-06
Parpi0002848	ST18	yellow	4	0.706579	0.00049652		Parpi0002695	EFCAB12	turquoise	1	0.874925	4.4799e-07
Parpi0002861	SOX32	turquoise	1	0.60296	0.00489087		Parpi0002697	SEC13	turquoise	1	0.660111	0.00153842
Parpi0002862	RP1	midnightblue	15	0.915051	1.60235e-08		Parpi0002713	RPLP0	turquoise	1	0.944036	4.17052e-10
Parpi0002866	XKR4	green	5	0.862901	9.77547e-07		Parpi0002720	LDLRAD4	blue	2	0.712268	0.000426097
Parpi0002870	TPRKB	grey	0	-0.195718	0.408259		Parpi0002724	PSMG2	turquoise	1	0.73656	0.000212605
Parpi0002873	CELSR1	brown	3	0.682235	0.000920352		Parpi0002727	SPIRE2	blue	2	0.367375	0.111056
Parpi0002876	CERK	yellow	4	0.583539	0.00691305		Parpi0002728	SLMO1	green	5	0.669154	0.0012533
Parpi0002899	CRELD2	yellow	4	0.930732	2.70668e-09		Parpi0002731	CIDEA	turquoise	1	0.639371	0.00240295
Parpi0002910	MOV10L1	magenta	9	0.708522	0.000471427		Parpi0002739	PIEZO1	pink	8	0.725381	0.000295371
Parpi0002911	PANX2	red	6	0.596149	0.00553541		Parpi0002747	ANKRD11	blue	2	0.923488	6.45e-09
Parpi0002937	ASB15	pink	8	-0.101267	0.670973		Parpi0002748	NDUFV2	turquoise	1	0.905613	3.99194e-08
Parpi0002938	NDUFA5	turquoise	1	0.672352	0.00116376		Parpi0002754	ARHGAP18	brown	3	0.375967	0.102322
Parpi0002948	CADPS2	blue	2	0.44572	0.0488797		Parpi0002765	MYOM1	yellow	4	0.548892	0.0121985
Parpi0002950	AASS	turquoise	1	0.277124	0.236857		Parpi0002770	NDC80	brown	3	0.323829	0.163673
Parpi0002951	PTPRZ1	brown	3	0.177248	0.454708		Parpi0002772	METTL4	turquoise	1	0.574692	0.00803817
Parpi0002954	CPED1	black	7	0.530745	0.0160547		Parpi0002776	ENOSF1	turquoise	1	0.795279	2.77664e-05
Parpi0002971	CFTR	blue	2	0.662332	0.00146377		Parpi0002777	TYMS	grey	0	0.149958	0.528017
Parpi0002976	MST1R	brown	3	0.78855	3.61755e-05		Parpi0002779	COLEC12	blue	2	0.36126	0.11759
Parpi0002978	CAV1	blue	2	0.624862	0.00322276		Parpi0002787	ABHD3	turquoise	1	0.323522	0.164094
Parpi0002987	FOXP2	grey	0	-0.499498	0.0249377		Parpi0002793	TMEM241	turquoise	1	0.544021	0.013151
Parpi0002993	PPP1R3A	pink	8	0.921828	7.77603e-09		Parpi0002797	NPC1	blue	2	0.787313	3.79396e-05
Parpi0003000	IFRD1	red	6	0.943359	4.63586e-10		Parpi0002800	LAMA3	red	6	0.709457	0.000459744
Parpi0003002	DOCK4	green	5	0.880433	3.04994e-07		Parpi0002805	IMPACT	turquoise	1	0.735474	0.000219659
Parpi0003007	IMMP2L	turquoise	1	0.470869	0.0361279		Parpi0002806	ZNF521	turquoise	1	0.549618	0.0120613
Parpi0003009	LYN	blue	2	0.897016	8.47045e-08		Parpi0002815	DSC2	blue	2	0.764836	8.5712e-05
Parpi0003010	NA	grey	0	-0.179202	0.44967		Parpi0002817	DSG2	grey	0	0.170713	0.471771
Parpi0003011	RPS20	turquoise	1	0.761556	9.58297e-05		Parpi0002822	RNF125	turquoise	1	0.843386	3.0049e-06
Parpi0003020	RDH10	green	5	0.72675	0.000283954		Parpi0002823	RNF138	turquoise	1	0.812389	1.3536e-05
Parpi0003021	PENK	green	5	0.75791	0.000108267		Parpi0002838	CEBPD	green	5	0.790728	3.32412e-05
Parpi0003034	CHD6	yellow	4	0.791322	3.24778e-05		Parpi0002840	MCM4	green	5	0.680976	0.000948755
Parpi0003043	RNF4	yellow	4	0.701693	0.000564668		Parpi0002844	NA	black	7	0.475377	0.0341457
Parpi0003046	BHLHE23	brown	3	0.473314	0.035042		Parpi0002845	SNTG1	green	5	0.415625	0.0683765
Parpi0003052	TRIM63	pink	8	0.463743	0.0394426		Parpi0002861	SOX32	grey	0	-0.162226	0.494398
Parpi0003054	ADHFE1	grey	0	-0.066796	0.779632		Parpi0002889	NA	yellow	4	0.492315	0.0274454
Parpi0003058	SGK1	black	7	0.901149	5.95029e-08		Parpi0002899	CRELD2	pink	8	0.848505	2.27244e-06
Parpi0003066	PREX2	grey	0	0.158991	0.503161		Parpi0002908	IL17REL	grey	0	-0.412615	0.0706076
Parpi0003069	GNS	brown	3	0.522658	0.0180619		Parpi0002914	SELO	turquoise	1	0.308799	0.185263
Parpi0003076	EYA4	turquoise	1	0.32709	0.159227		Parpi0002920	PLXNB2	blue	2	0.725745	0.000292301
Parpi0003078	TRPA1	blue	2	0.347899	0.132817		Parpi0002938	NDUFA5	turquoise	1	0.943653	4.42797e-10
Parpi0003079	KCNB2	purple	10	0.694431	0.000680523		Parpi0002950	AASS	grey	0	0.106886	0.653778
Parpi0003081	SBSPON	turquoise	1	0.480139	0.0321452		Parpi0002956	TSPAN12	green	5	0.779582	5.07437e-05
Parpi0003083	RPL7	turquoise	1	0.950099	1.51946e-10		Parpi0002963	NA	yellow	4	0.650105	0.00191544
Parpi0003090	LY96	blue	2	0.720275	0.000341478		Parpi0002973	ST7	black	7	0.589604	0.00621912
Parpi0003094	CRISPLD2	magenta	9	0.363542	0.11512		Parpi0002976	MST1R	blue	2	0.452597	0.0450939
Parpi0003114	FABP5	turquoise	1	0.673638	0.00112932		Parpi0002981	TES	turquoise	1	0.502469	0.0239551
Parpi0003115	PMP2	red	6	0.502367	0.0239884		Parpi0002987	FOXP2	black	7	0.531916	0.0157798
Parpi0003116	FABP4	turquoise	1	0.62531	0.00319435		Parpi0003000	IFRD1	turquoise	1	0.410026	0.0725694
Parpi0003119	ZFAND1	yellow	4	0.284337	0.22437		Parpi0003001	ZNF277	turquoise	1	0.831528	5.53632e-06
Parpi0003128	CA7	blue	2	0.537564	0.0145053		Parpi0003007	IMMP2L	turquoise	1	0.604279	0.00477349
Parpi0003129	NA	pink	8	0.513035	0.0207062		Parpi0003011	RPS20	turquoise	1	0.909335	2.8183e-08
Parpi0003130	CA2	pink	8	0.388649	0.0903597		Parpi0003015	NA	turquoise	1	0.842062	3.22495e-06
Parpi0003131	ATP6V0D1	blue	2	0.751149	0.000135022		Parpi0003017	RDH10	green	5	0.542533	0.0134535
Parpi0003138	SLC7A7	lightcyan	16	0.791886	3.17669e-05		Parpi0003020	RDH10	turquoise	1	0.411988	0.0710787
Parpi0003141	DECR1	turquoise	1	0.66722	0.00131018		Parpi0003023	FAM110B	grey	0	0.388756	0.0902631
Parpi0003142	CALB1	blue	2	0.557102	0.0107198		Parpi0003025	CYP7A1	grey	0	0.349428	0.131007
Parpi0003145	NECAB1	green	5	0.510055	0.0215846		Parpi0003050	MTFR1	turquoise	1	0.585735	0.00665488
Parpi0003152	CBFA2T2	brown	3	0.910259	2.5791e-08		Parpi0003054	ADHFE1	turquoise	1	0.570861	0.00856961
Parpi0003158	RBM12B	yellow	4	0.871123	5.78131e-07		Parpi0003061	PPP1R42	turquoise	1	0.561645	0.00996617
Parpi0003163	NA	turquoise	1	0.554959	0.0110909		Parpi0003062	COPS5	turquoise	1	0.774363	6.13577e-05
Parpi0003173	HS6ST3	green	5	0.605626	0.00465608		Parpi0003063	CSPP1	yellow	4	0.919692	9.83262e-09
Parpi0003177	DNAJC3	yellow	4	0.603381	0.00485317		Parpi0003083	RPL7	turquoise	1	0.895164	9.87528e-08
Parpi0003187	DCT	turquoise	1	0.217681	0.356559		Parpi0003087	NA	turquoise	1	0.814122	1.25361e-05
Parpi0003211	SLITRK1	brown	3	0.607728	0.00447756		Parpi0003089	TMEM70	turquoise	1	0.543364	0.0132839
Parpi0003224	NDFIP2	red	6	0.671381	0.00119036		Parpi0003090	LY96	turquoise	1	0.658796	0.00158406
Parpi0003241	GPR18	black	7	0.686246	0.000834665		Parpi0003107	MRPS28	turquoise	1	0.847731	2.37193e-06
Parpi0003242	GPR183	blue	2	0.588451	0.00634639		Parpi0003108	TPD52	turquoise	1	0.403647	0.0775776
Parpi0003245	CLYBL	pink	8	-0.121467	0.609956		Parpi0003113	NA	turquoise	1	0.941373	6.27554e-10
Parpi0003247	ZIC5	lightcyan	16	0.605737	0.0046465		Parpi0003114	FABP5	turquoise	1	0.584618	0.00678516
Parpi0003255	NALCN	greenyellow	11	0.740791	0.00018694		Parpi0003116	FABP4	turquoise	1	0.697536	0.000628736
Parpi0003263	RHOBTB2	brown	3	0.399838	0.0806879		Parpi0003119	ZFAND1	turquoise	1	0.790863	3.3066e-05
Parpi0003268	NA	green	5	0.565086	0.00942467		Parpi0003128	CA7	turquoise	1	0.397841	0.0823556
Parpi0003274	FAM13C	brown	3	0.601865	0.00499009		Parpi0003130	CA2	turquoise	1	0.660806	0.00151472
Parpi0003276	BICC1	black	7	0.643653	0.00219731		Parpi0003143	TMEM64	blue	2	0.449253	0.0469058
Parpi0003297	MMRN2	yellow	4	0.723531	0.000311422		Parpi0003147	TMEM55A	pink	8	0.670892	0.00120396
Parpi0003298	SNCG	magenta	9	0.761508	9.5986e-05		Parpi0003148	OTUD6B	turquoise	1	0.566867	0.0091539
Parpi0003299	NA	turquoise	1	0.299555	0.199458		Parpi0003157	FAM92A1	turquoise	1	0.784899	4.15985e-05
Parpi0003308	OGDHL	brown	3	0.759022	0.000104334		Parpi0003163	NA	turquoise	1	0.742338	0.000178244
Parpi0003311	CHAT	magenta	9	0.397958	0.0822566		Parpi0003164	NA	grey	0	0.357383	0.121872
Parpi0003312	SLC18A3	magenta	9	0.723022	0.000315968		Parpi0003176	UGGT2	pink	8	0.550953	0.0118126
Parpi0003319	DDX21	turquoise	1	0.790754	3.32073e-05		Parpi0003177	DNAJC3	pink	8	0.833516	5.01366e-06
Parpi0003321	SRGN	blue	2	0.495552	0.0262919		Parpi0003178	DZIP1	grey	0	-0.155787	0.511913
Parpi0003323	SUPV3L1	turquoise	1	0.352554	0.127361		Parpi0003210	DHPS	turquoise	1	0.610044	0.00428755
Parpi0003329	C10ORF35	red	6	0.638277	0.00245795		Parpi0003245	CLYBL	turquoise	1	0.600575	0.00510912
Parpi0003334	AIFM2	brown	3	0.393378	0.0861728		Parpi0003249	PCCA	turquoise	1	0.674863	0.00109731
Parpi0003339	C10ORF54	turquoise	1	0.846518	2.53571e-06		Parpi0003259	C10ORF107	turquoise	1	0.49145	0.0277603
Parpi0003348	SGPL1	blue	2	0.400351	0.0802639		Parpi0003263	RHOBTB2	green	5	0.702474	0.000553276
Parpi0003353	LRRC20	pink	8	-0.00988019	0.967024		Parpi0003264	CDK1	brown	3	0.429746	0.0586105
Parpi0003357	TYSND1	brown	3	0.762734	9.2086e-05		Parpi0003274	FAM13C	red	6	0.824762	7.68655e-06
Parpi0003370	P4HA2	yellow	4	0.803447	1.98747e-05		Parpi0003276	BICC1	yellow	4	0.406402	0.0753838
Parpi0003371	NUDT13	grey	0	0.241539	0.304922		Parpi0003297	MMRN2	green	5	0.514525	0.0202777
Parpi0003394	MINPP1	red	6	0.806156	1.77281e-05		Parpi0003299	NA	turquoise	1	0.54002	0.0139776
Parpi0003395	PAPSS2	black	7	0.687316	0.000812964		Parpi0003301	FAM35A	grey	0	-0.18548	0.433679
Parpi0003398	RNLS	turquoise	1	0.418288	0.0664473		Parpi0003305	NCOA4	blue	2	0.662361	0.00146283
Parpi0003408	NA	brown	3	0.787816	3.72143e-05		Parpi0003318	GHITM	pink	8	0.925066	5.37789e-09
Parpi0003409	FUT7	yellow	4	0.688674	0.000786133		Parpi0003321	SRGN	brown	3	0.740123	0.000190809
Parpi0003411	ENTPD2	blue	2	0.613991	0.00397898		Parpi0003327	TSPAN15	grey	0	0.270253	0.249161
Parpi0003414	MAN1B1	green	5	0.872206	5.38063e-07		Parpi0003334	AIFM2	grey	0	0.268983	0.251478
Parpi0003417	DPP7	cyan	14	0.559124	0.0103789		Parpi0003339	C10ORF54	brown	3	0.799944	2.29817e-05
Parpi0003418	TESK2	red	6	0.745083	0.000163664		Parpi0003344	UNC5D	blue	2	0.445887	0.0487851
Parpi0003419	FCN3	black	7	0.586048	0.00661873		Parpi0003345	UNC5B	blue	2	0.578298	0.00756282
Parpi0003420	FCN3	black	7	0.652861	0.00180461		Parpi0003347	PCBD1	turquoise	1	0.564117	0.00957462
Parpi0003426	TTLL11	brown	3	0.788287	3.65443e-05		Parpi0003349	NA	blue	2	0.418125	0.0665644
Parpi0003428	NDUFA8	turquoise	1	0.547512	0.0124625		Parpi0003350	ADAMTS3	green	5	0.353	0.126848
Parpi0003436	ZBTB6	red	6	0.938104	1.01036e-09		Parpi0003353	LRRC20	turquoise	1	0.697399	0.000630954
Parpi0003441	ZFR	brown	3	0.708735	0.000468749		Parpi0003355	PPA1	turquoise	1	0.923872	6.17299e-09
Parpi0003442	NA	brown	3	0.833317	5.06419e-06		Parpi0003357	TYSND1	green	5	0.788167	3.67137e-05
Parpi0003447	NA	magenta	9	0.560675	0.0101234		Parpi0003358	SPOCK2	red	6	0.585395	0.00669426
Parpi0003448	NA	blue	2	0.308178	0.186195		Parpi0003361	DDIT4	blue	2	0.529876	0.0162616
Parpi0003450	NA	yellow	4	0.820035	9.58946e-06		Parpi0003370	P4HA2	blue	2	0.695835	0.000656672
Parpi0003452	OLFML2A	turquoise	1	0.728746	0.000267985		Parpi0003371	NUDT13	turquoise	1	0.31143	0.181352
Parpi0003456	DGUOK	brown	3	0.651573	0.00185571		Parpi0003377	CISD1	turquoise	1	0.85692	1.40319e-06
Parpi0003457	NA	blue	2	0.662305	0.00146466		Parpi0003398	RNLS	turquoise	1	0.567576	0.00904784
Parpi0003459	DUSP11	turquoise	1	0.897779	7.94471e-08		Parpi0003399	LIPA	grey	0	0.630927	0.00285558
Parpi0003463	POLB	green	5	0.445174	0.0491902		Parpi0003405	TMEM141	grey	0	0.223863	0.342722
Parpi0003470	SFTPB	green	5	0.38375	0.0948526		Parpi0003406	C9ORF142	turquoise	1	0.420816	0.0646538
Parpi0003471	REEP2	blue	2	0.614248	0.00395955		Parpi0003410	NPDC1	grey	0	0.273421	0.243438
Parpi0003479	CXORF26	turquoise	1	0.575206	0.00796893		Parpi0003416	NA	red	6	0.574255	0.00809732
Parpi0003480	XPO7	yellow	4	0.880852	2.95979e-07		Parpi0003419	FCN3	grey	0	-0.222565	0.345601
Parpi0003482	GFRA2	red	6	0.58073	0.00725533		Parpi0003420	FCN3	grey	0	-0.310063	0.183377
Parpi0003490	NT5C2	grey	0	-0.213614	0.365837		Parpi0003429	MORN5	turquoise	1	0.743416	0.000172393
Parpi0003493	NPC1	blue	2	0.1248	0.600109		Parpi0003446	PSMB7	turquoise	1	0.880456	3.0449e-07
Parpi0003495	IL1RN	blue	2	0.562539	0.00982312		Parpi0003448	NA	turquoise	1	0.408171	0.0740004
Parpi0003498	IL36RN	grey	0	0.0575193	0.809656		Parpi0003450	NA	blue	2	0.615308	0.00388021
Parpi0003500	PAX8	magenta	9	0.80001	2.2919e-05		Parpi0003453	TET3	red	6	0.761788	9.50844e-05
Parpi0003501	MTHFD2L	brown	3	0.68387	0.000884562		Parpi0003456	DGUOK	red	6	0.358988	0.120086
Parpi0003502	SLC4A8	green	5	0.360222	0.118726		Parpi0003457	NA	grey	0	0.36842	0.109966
Parpi0003504	TACR2	purple	10	0.882883	2.55501e-07		Parpi0003466	RNF181	turquoise	1	0.794168	2.90253e-05
Parpi0003507	HK2	blue	2	0.69408	0.0006866		Parpi0003472	NUDT18	turquoise	1	0.454405	0.0441374
Parpi0003510	ADD1	brown	3	0.870836	5.89171e-07		Parpi0003474	NDUFA10	turquoise	1	0.752957	0.000127363
Parpi0003513	NA	green	5	0.569849	0.00871459		Parpi0003487	IL1B	brown	3	0.544839	0.0129869
Parpi0003514	NA	blue	2	0.376636	0.101663		Parpi0003489	CKAP2L	red	6	0.65369	0.00177233
Parpi0003524	ANXA6	blue	2	0.460585	0.0409849		Parpi0003491	NA	black	7	0.463786	0.039422
Parpi0003527	ENSG00000188971	brown	3	0.813417	1.29349e-05		Parpi0003492	SLC20A2	green	5	0.564159	0.00956812
Parpi0003530	ANTXR2	blue	2	0.272776	0.244597		Parpi0003493	NPC1	turquoise	1	0.775091	5.97703e-05
Parpi0003533	GKN2	red	6	0.33182	0.152929		Parpi0003495	IL1RN	turquoise	1	0.366764	0.111696
Parpi0003536	CDS2	purple	10	0.669476	0.00124401		Parpi0003501	MTHFD2L	green	5	0.59276	0.00588125
Parpi0003539	NA	grey	0	-0.298866	0.200544		Parpi0003502	SLC4A8	brown	3	0.537682	0.0144795
Parpi0003540	SLC23A2	brown	3	0.793424	2.98951e-05		Parpi0003503	TSPAN15	turquoise	1	0.505294	0.0230496
Parpi0003541	RASSF2	black	7	0.524213	0.0176613		Parpi0003507	HK2	brown	3	0.659105	0.00157324
Parpi0003544	LGI3	magenta	9	0.435449	0.0549814		Parpi0003511	SNRNP27	turquoise	1	0.848678	2.25065e-06
Parpi0003545	PROM2	blue	2	0.380373	0.0980425		Parpi0003520	FAM136A	turquoise	1	0.755935	0.000115563
Parpi0003561	NCAPH	blue	2	0.414826	0.0689634		Parpi0003521	TGFA	grey	0	0.390801	0.0884364
Parpi0003563	ARID5A	black	7	0.682451	0.000915566		Parpi0003528	NFU1	turquoise	1	0.893291	1.14997e-07
Parpi0003569	LMAN2	yellow	4	0.789394	3.50137e-05		Parpi0003534	BMP10	green	5	0.49298	0.0272053
Parpi0003572	ANKRD23	pink	8	0.623205	0.00332962		Parpi0003535	ARHGAP25	brown	3	0.85709	1.38921e-06
Parpi0003579	COX5B	turquoise	1	0.791006	3.28815e-05		Parpi0003539	NA	yellow	4	0.533659	0.0153771
Parpi0003587	NA	turquoise	1	0.764729	8.60276e-05		Parpi0003540	SLC23A2	blue	2	0.888146	1.72318e-07
Parpi0003590	GNS	blue	2	0.436118	0.0545671		Parpi0003544	LGI3	turquoise	1	0.409506	0.0729686
Parpi0003592	MAT1A	turquoise	1	0.661979	0.00147543		Parpi0003545	PROM2	grey	0	0.143737	0.545462
Parpi0003594	IKBKB	turquoise	1	0.834669	4.73088e-06		Parpi0003554	DUSP2	blue	2	0.556837	0.0107651
Parpi0003596	PLAT	blue	2	0.552845	0.0114671		Parpi0003562	NEURL3	turquoise	1	0.427202	0.0602866
Parpi0003606	NA	yellow	4	0.742233	0.000178823		Parpi0003564	MSMB	turquoise	1	0.870155	6.16129e-07
Parpi0003609	SFRP5	black	7	0.57919	0.00744884		Parpi0003566	MSMB	turquoise	1	0.314063	0.177494
Parpi0003613	C8ORF4	turquoise	1	0.747343	0.000152436		Parpi0003570	CNNM2	blue	2	0.84313	3.04633e-06
Parpi0003616	ADAM2	brown	3	0.345564	0.135615		Parpi0003579	COX5B	turquoise	1	0.963264	1.01271e-11
Parpi0003619	HTRA2	turquoise	1	0.315568	0.175313		Parpi0003586	NA	turquoise	1	0.846834	2.49212e-06
Parpi0003628	PHYHIP	green	5	0.836634	4.28054e-06		Parpi0003587	NA	turquoise	1	0.645217	0.00212599
Parpi0003631	PIWIL2	brown	3	0.352912	0.126949		Parpi0003598	KAT6A	blue	2	0.894868	1.01178e-07
Parpi0003633	PPP3CA	brown	3	0.719202	0.000351909		Parpi0003607	GINS4	turquoise	1	0.810912	1.44425e-05
Parpi0003639	EGR3	green	5	0.897194	8.34502e-08		Parpi0003609	SFRP5	grey	0	-0.195697	0.408309
Parpi0003647	R3HCC1	red	6	0.767806	7.73574e-05		Parpi0003613	C8ORF4	grey	0	0.229687	0.329978
Parpi0003651	SLC25A28	blue	2	0.335044	0.148736		Parpi0003614	IDO1	grey	0	0.571981	0.00841131
Parpi0003653	ADAM28	black	7	0.431555	0.0574403		Parpi0003619	HTRA2	brown	3	0.409625	0.0728771
Parpi0003657	NEFM	magenta	9	0.880476	3.04055e-07		Parpi0003620	PLEKHA2	brown	3	0.83078	5.74493e-06
Parpi0003658	NEFL	magenta	9	0.756217	0.000114495		Parpi0003632	SLC39A14	blue	2	0.548841	0.0122082
Parpi0003660	DOCK5	brown	3	0.505899	0.0228592		Parpi0003633	PPP3CA	green	5	0.903377	4.88723e-08
Parpi0003661	NA	turquoise	1	0.501778	0.024181		Parpi0003639	EGR3	red	6	0.662579	0.00145567
Parpi0003671	ADRA1A	green	5	0.799969	2.29584e-05		Parpi0003642	RHOBTB2	green	5	0.593152	0.00584039
Parpi0003680	PFKFB3	brown	3	0.831773	5.46952e-06		Parpi0003648	LOXL2	blue	2	0.84724	2.43707e-06
Parpi0003684	PIGR	blue	2	0.754907	0.000119524		Parpi0003653	ADAM28	blue	2	0.497791	0.0255165
Parpi0003690	MAPKAPK2	black	7	0.893859	1.09843e-07		Parpi0003671	ADRA1A	blue	2	0.643738	0.00219341
Parpi0003699	AVPR1A	grey	0	-0.283759	0.225354		Parpi0003674	NA	red	6	0.578549	0.0075306
Parpi0003703	SLC26A5	midnightblue	15	0.793475	2.98353e-05		Parpi0003680	PFKFB3	grey	0	0.130484	0.58347
Parpi0003714	CDK17	grey	0	0.0714283	0.764749		Parpi0003681	YOD1	green	5	0.689711	0.000766142
Parpi0003719	TMCC3	brown	3	0.883783	2.39179e-07		Parpi0003684	PIGR	grey	0	-0.239038	0.31011
Parpi0003723	CNTN5	grey60	17	0.797638	2.52486e-05		Parpi0003688	IL10	grey	0	0.379416	0.0989609
Parpi0003736	ETNK2	yellow	4	0.600192	0.00514488		Parpi0003690	MAPKAPK2	blue	2	0.779154	5.15501e-05
Parpi0003737	SOX13	turquoise	1	0.47676	0.0335549		Parpi0003695	IKBKE	red	6	0.750071	0.00013977
Parpi0003745	PRELP	black	7	0.738658	0.000199527		Parpi0003696	SRGAP2	red	6	0.756071	0.000115046
Parpi0003746	FMOD	blue	2	0.639247	0.00240913		Parpi0003705	SLC41A1	green	5	0.445092	0.0492373
Parpi0003748	CHI3L1	blue	2	0.548607	0.0122526		Parpi0003709	SLC45A3	green	5	0.783607	4.36783e-05
Parpi0003749	CHI3L1	blue	2	0.801189	2.18322e-05		Parpi0003714	CDK17	blue	2	0.694401	0.000681046
Parpi0003755	CCND1	yellow	4	0.743177	0.000173676		Parpi0003730	PIK3C2A	yellow	4	0.710794	0.000443468
Parpi0003759	PPHLN1	blue	2	0.504745	0.0232233		Parpi0003732	PLEKHA6	black	7	0.68744	0.000810484
Parpi0003766	MDFI	black	7	0.732274	0.000241622		Parpi0003733	GOLT1A	turquoise	1	0.669949	0.00123051
Parpi0003768	TREM2	blue	2	0.644617	0.00215315		Parpi0003736	ETNK2	turquoise	1	0.72683	0.000283298
Parpi0003773	TCP11L2	turquoise	1	0.334265	0.149742		Parpi0003737	SOX13	turquoise	1	0.481792	0.0314725
Parpi0003775	TAF11	turquoise	1	0.712531	0.00042306		Parpi0003747	BTG2	green	5	0.760125	0.000100556
Parpi0003782	RPS10	turquoise	1	0.900864	6.10008e-08		Parpi0003748	CHI3L1	turquoise	1	0.32723	0.159037
Parpi0003804	APOBEC2	pink	8	0.464614	0.0390255		Parpi0003749	CHI3L1	brown	3	0.66134	0.00149671
Parpi0003808	ETV7	salmon	13	0.872517	5.27017e-07		Parpi0003753	CHI3L1	grey	0	0.320879	0.167766
Parpi0003811	NA	grey	0	-0.0728088	0.760328		Parpi0003759	PPHLN1	yellow	4	0.480975	0.0318038
Parpi0003816	MTCH1	turquoise	1	0.69976	0.000593731		Parpi0003760	PRICKLE4	grey	0	0.564751	0.00947627
Parpi0003817	FGD2	blue	2	0.664265	0.00140132		Parpi0003767	FOXP2	grey	0	-0.412465	0.0707201
Parpi0003821	NA	grey	0	0.0460816	0.847025		Parpi0003768	TREM2	brown	3	0.536683	0.0146982
Parpi0003831	FKBP5	yellow	4	0.602175	0.00496188		Parpi0003774	ANKS1A	yellow	4	0.675942	0.00106975
Parpi0003835	SMPD2	yellow	4	0.685043	0.000859616		Parpi0003775	TAF11	turquoise	1	0.772123	6.64682e-05
Parpi0003836	MICAL1	turquoise	1	0.56659	0.00919557		Parpi0003782	RPS10	turquoise	1	0.917994	1.17953e-08
Parpi0003839	RPL10A	turquoise	1	0.890986	1.38179e-07		Parpi0003797	IP6K1	turquoise	1	0.424881	0.0618472
Parpi0003840	CAC	pink	8	0.816914	1.10592e-05		Parpi0003798	MNF1	turquoise	1	0.776713	5.63619e-05
Parpi0003841	CAC	pink	8	0.119685	0.615249		Parpi0003799	ITPR3	red	6	0.540864	0.0137997
Parpi0003843	C1ORF106	yellow	4	0.763215	9.05914e-05		Parpi0003805	OARD1	turquoise	1	0.858551	1.27358e-06
Parpi0003847	C1ORF194	brown	3	0.479796	0.0322863		Parpi0003808	ETV7	turquoise	1	0.505292	0.0230502
Parpi0003848	KIAA1324	brown	3	0.76143	9.6239e-05		Parpi0003813	CDKN1A	green	5	0.80013	2.28071e-05
Parpi0003850	CELSR1	brown	3	0.551191	0.0117686		Parpi0003816	MTCH1	turquoise	1	0.647123	0.00204169
Parpi0003858	CPNE8	green	5	0.729283	0.000263819		Parpi0003817	FGD2	yellow	4	0.50872	0.0219879
Parpi0003869	GSTM3	turquoise	1	0.602462	0.00493579		Parpi0003818	PIM1	brown	3	0.584155	0.00683985
Parpi0003872	NA	yellow	4	0.67979	0.000976166		Parpi0003831	FKBP5	green	5	0.453792	0.0444602
Parpi0003877	NA	purple	10	0.814168	1.25105e-05		Parpi0003835	SMPD2	turquoise	1	0.475248	0.0342015
Parpi0003882	NA	brown	3	0.819309	9.91517e-06		Parpi0003836	MICAL1	red	6	0.474761	0.0344114
Parpi0003886	PGA5	green	5	0.72505	0.000298194		Parpi0003838	NA	turquoise	1	0.379478	0.098901
Parpi0003889	NA	brown	3	0.702538	0.000552342		Parpi0003839	RPL10A	turquoise	1	0.913483	1.8779e-08
Parpi0003899	TIE1	turquoise	1	0.713302	0.00041426		Parpi0003842	KIF21B	brown	3	0.699855	0.000592275
Parpi0003901	ELOVL7	brown	3	0.629883	0.00291621		Parpi0003850	CELSR1	yellow	4	0.665622	0.00135883
Parpi0003904	HYI	turquoise	1	0.6094	0.00433971		Parpi0003852	PPIL1	turquoise	1	0.884961	2.19198e-07
Parpi0003911	STAMBP	turquoise	1	0.761371	9.64302e-05		Parpi0003858	CPNE8	yellow	4	0.589653	0.00621377
Parpi0003912	ACTA2	blue	2	0.672735	0.00115341		Parpi0003859	SORT1	brown	3	0.752683	0.000128498
Parpi0003913	FAS	tan	12	0.680851	0.000951599		Parpi0003860	NA	turquoise	1	0.920399	9.10445e-09
Parpi0003916	LIPA	magenta	9	0.537886	0.0144351		Parpi0003872	NA	brown	3	0.454312	0.0441863
Parpi0003917	IFIT5	salmon	13	0.864132	9.0562e-07		Parpi0003887	NA	brown	3	0.840359	3.52852e-06
Parpi0003927	ANKRD1	pink	8	0.278884	0.233769		Parpi0003894	EBNA1BP2	turquoise	1	0.702295	0.000555859
Parpi0003932	PPP1R3B	yellow	4	0.748786	0.000145617		Parpi0003904	HYI	turquoise	1	0.521514	0.0183614
Parpi0003934	FGFBP3	grey	0	0.059268	0.803976		Parpi0003908	LIPA	red	6	0.324631	0.16257
Parpi0003935	DRD5	green	5	0.776267	5.7282e-05		Parpi0003912	ACTA2	turquoise	1	0.426879	0.0605022
Parpi0003938	PLCE1	blue	2	0.497403	0.0256495		Parpi0003914	CH25H	yellow	4	0.91174	2.23259e-08
Parpi0003941	NA	midnightblue	15	0.716729	0.000376991		Parpi0003916	LIPA	grey	0	0.482774	0.0310783
Parpi0003943	LGI1	green	5	0.931551	2.43942e-09		Parpi0003917	IFIT5	brown	3	0.82494	7.62207e-06
Parpi0003944	FRA10AC1	green	5	0.623121	0.00333513		Parpi0003919	SLC16A12	turquoise	1	0.518311	0.0192207
Parpi0003946	RBP4	magenta	9	0.311842	0.180745		Parpi0003921	PANK1	green	5	0.769169	7.37653e-05
Parpi0003948	DYSF	grey	0	0.361756	0.11705		Parpi0003922	KIF20A	blue	2	0.36708	0.111365
Parpi0003951	CYP26A1	red	6	0.550497	0.011897		Parpi0003932	PPP1R3B	grey	0	0.330706	0.154396
Parpi0003965	DUSP11	red	6	0.790608	3.33973e-05		Parpi0003940	NA	grey	0	-0.21726	0.357513
Parpi0003967	NA	yellow	4	0.367238	0.111199		Parpi0003941	NA	turquoise	1	0.198603	0.401245
Parpi0003968	NA	blue	2	0.782429	4.56513e-05		Parpi0003942	NA	grey	0	0.0947619	0.691075
Parpi0003972	NA	grey	0	-0.035014	0.883488		Parpi0003948	DYSF	brown	3	0.734339	0.000227249
Parpi0003985	NKX6-2	magenta	9	0.741752	0.000181495		Parpi0003951	CYP26A1	red	6	0.705186	0.000515196
Parpi0003994	DPYSL3	purple	10	0.693169	0.000702578		Parpi0003958	KIF11	brown	3	0.533402	0.015436
Parpi0003999	TCERG1L	brown	3	0.602091	0.00496949		Parpi0003965	DUSP11	yellow	4	0.713999	0.000406437
Parpi0004003	EBF3	red	6	0.57103	0.00854551		Parpi0003967	NA	red	6	0.425739	0.0612669
Parpi0004024	NA	yellow	4	0.905008	4.2187e-08		Parpi0003972	NA	yellow	4	0.703282	0.000541678
Parpi0004030	METTL10	turquoise	1	0.62857	0.00299392		Parpi0003990	PWWP2B	turquoise	1	0.333998	0.150087
Parpi0004033	NA	turquoise	1	0.331069	0.153916		Parpi0003994	DPYSL3	grey	0	0.146222	0.538464
Parpi0004036	CHST15	turquoise	1	0.498453	0.0252908		Parpi0003997	BNIP3	blue	2	0.678746	0.00100083
Parpi0004037	CPXM2	blue	2	0.312744	0.179419		Parpi0004005	MGMT	brown	3	0.346358	0.134659
Parpi0004049	STARD4	lightcyan	16	0.66501	0.00137786		Parpi0004011	MKI67	brown	3	0.395356	0.0844654
Parpi0004050	CAMK4	brown	3	0.697601	0.000627693		Parpi0004024	NA	green	5	0.898471	7.49289e-08
Parpi0004061	FER	brown	3	0.79398	2.92428e-05		Parpi0004030	METTL10	turquoise	1	0.964682	7.14318e-12
Parpi0004066	NA	red	6	0.40456	0.0768457		Parpi0004033	NA	turquoise	1	0.347742	0.133003
Parpi0004071	NUDT12	yellow	4	0.833086	5.12301e-06		Parpi0004034	NKX1-2	pink	8	0.544377	0.0130793
Parpi0004072	NA	midnightblue	15	0.744547	0.000166426		Parpi0004035	OAT	turquoise	1	0.407381	0.0746162
Parpi0004080	NA	brown	3	0.425812	0.0612173		Parpi0004046	C10ORF88	magenta	9	0.153386	0.518516
Parpi0004088	NA	brown	3	0.78546	4.07211e-05		Parpi0004065	EFNA5	brown	3	0.705291	0.000513765
Parpi0004095	LNPEP	blue	2	0.561309	0.0100204		Parpi0004073	C5ORF30	pink	8	0.485254	0.0300996
Parpi0004096	CAST	blue	2	0.586595	0.00655582		Parpi0004074	PPIP5K2	green	5	0.764313	8.72614e-05
Parpi0004097	PCSK2	green	5	0.630091	0.00290403		Parpi0004080	NA	yellow	4	0.365537	0.112991
Parpi0004100	GLRX	blue	2	0.676912	0.00104546		Parpi0004094	LNPEP	brown	3	0.866873	7.61731e-07
Parpi0004103	GPR150	red	6	0.813339	1.29799e-05		Parpi0004097	PCSK2	pink	8	0.512787	0.0207782
Parpi0004104	ARSK	brown	3	0.408332	0.0738753		Parpi0004099	ELL2	green	5	0.608915	0.00437933
Parpi0004108	NA	blue	2	0.490278	0.0281912		Parpi0004104	ARSK	grey	0	0.261417	0.265573
Parpi0004117	NA	grey	0	0.0420473	0.860286		Parpi0004108	NA	red	6	0.3831	0.0954605
Parpi0004123	NA	grey	0	0.12456	0.600816		Parpi0004116	NR2F2	grey	0	-0.0648756	0.785824
Parpi0004128	MEF2C	red	6	0.750039	0.000139911		Parpi0004120	ARRDC3	grey	0	-0.0938833	0.693806
Parpi0004157	RPS7	turquoise	1	0.891304	1.34764e-07		Parpi0004121	GPR98	turquoise	1	0.360999	0.117875
Parpi0004158	RNASEH1	turquoise	1	0.51607	0.019841		Parpi0004122	LYSMD3	turquoise	1	0.636187	0.002566
Parpi0004163	MYT1L	green	5	0.705287	0.000513818		Parpi0004123	NA	yellow	4	0.383456	0.095127
Parpi0004190	MYOM2	pink	8	0.63488	0.00263556		Parpi0004145	NA	yellow	4	0.602565	0.00492647
Parpi0004194	CSMD1	brown	3	0.845378	2.69856e-06		Parpi0004155	ALLC	turquoise	1	0.565367	0.00938141
Parpi0004195	CSMD1	brown	3	0.871723	5.55609e-07		Parpi0004157	RPS7	turquoise	1	0.91971	9.81299e-09
Parpi0004201	GSTA2	blue	2	0.677052	0.00104201		Parpi0004162	TSSC1	turquoise	1	0.897718	7.98591e-08
Parpi0004203	NA	turquoise	1	0.648208	0.00199498		Parpi0004166	PXDN	brown	3	0.761607	9.56671e-05
Parpi0004204	NA	blue	2	0.559083	0.0103857		Parpi0004176	ACP1	turquoise	1	0.897344	8.24109e-08
Parpi0004206	FBXO9	red	6	0.820779	9.26544e-06		Parpi0004178	FAM110C	green	5	0.654232	0.00175151
Parpi0004210	KLHL31	pink	8	0.602866	0.00489933		Parpi0004180	C8ORF42	green	5	0.52824	0.0166565
Parpi0004219	GFRAL	brown	3	0.385814	0.0929395		Parpi0004193	NA	grey	0	-0.150811	0.525645
Parpi0004253	MLANA	red	6	0.381923	0.0965692		Parpi0004200	TMEM14A	turquoise	1	0.594347	0.00571717
Parpi0004260	GLDC	turquoise	1	0.748633	0.00014633		Parpi0004201	GSTA2	turquoise	1	0.331314	0.153594
Parpi0004282	NA	grey	0	-0.0544934	0.819507		Parpi0004202	GSTA2	turquoise	1	0.50097	0.0244471
Parpi0004288	DCT	blue	2	0.388457	0.0905323		Parpi0004203	NA	turquoise	1	0.535941	0.0148627
Parpi0004299	FREM1	blue	2	0.0562882	0.813661		Parpi0004204	NA	green	5	0.500821	0.0244964
Parpi0004314	ADAMTSL3	grey	0	-0.201279	0.394799		Parpi0004206	FBXO9	turquoise	1	0.609841	0.00430391
Parpi0004318	PLIN2	yellow	4	0.815786	1.16368e-05		Parpi0004209	GCLC	green	5	0.869248	6.53705e-07
Parpi0004321	NA	turquoise	1	0.96071	1.83702e-11		Parpi0004217	FAM83B	green	5	0.392703	0.086762
Parpi0004323	SLC24A2	green	5	0.877755	3.68532e-07		Parpi0004222	COL21A1	grey	0	0.171245	0.470368
Parpi0004340	ELAVL4	purple	10	0.885172	2.15774e-07		Parpi0004237	KHDRBS2	grey	0	0.0789828	0.740648
Parpi0004347	TUSC1	turquoise	1	0.877935	3.63917e-07		Parpi0004246	RCL1	turquoise	1	0.799989	2.29394e-05
Parpi0004354	TIE1	yellow	4	0.84482	2.78151e-06		Parpi0004248	PLGRKT	turquoise	1	0.768561	7.53504e-05
Parpi0004359	LINGO2	brown	3	0.861613	1.05822e-06		Parpi0004250	CD274	turquoise	1	0.470152	0.0364512
Parpi0004386	MCOLN2	turquoise	1	0.664811	0.00138409		Parpi0004253	MLANA	turquoise	1	0.656592	0.00166315
Parpi0004387	MCOLN2	red	6	0.836384	4.33564e-06		Parpi0004254	KIAA2026	blue	2	0.910329	2.56172e-08
Parpi0004396	COL24A1	turquoise	1	0.440759	0.0517581		Parpi0004267	PTPRD	grey	0	-0.295241	0.206323
Parpi0004401	CLCA2	green	5	0.577594	0.00765369		Parpi0004283	NA	red	6	0.664351	0.0013986
Parpi0004410	GTF2B	red	6	0.960578	1.89274e-11		Parpi0004286	NA	yellow	4	0.643528	0.00220313
Parpi0004411	CCBL2	turquoise	1	0.358184	0.120979		Parpi0004288	DCT	turquoise	1	0.430895	0.057865
Parpi0004417	ZNF326	yellow	4	0.629873	0.00291674		Parpi0004290	MPDZ	blue	2	0.639153	0.00241383
Parpi0004428	EPHX4	red	6	0.865077	8.53552e-07		Parpi0004300	TTC39B	grey	0	0.592965	0.0058598
Parpi0004435	RPL5	turquoise	1	0.953341	8.40029e-11		Parpi0004302	SNAPC3	turquoise	1	0.918293	1.14267e-08
Parpi0004438	FRRS1	blue	2	0.58675	0.00653812		Parpi0004309	CNTLN	yellow	4	0.504025	0.0234529
Parpi0004439	PALMD	pink	8	0.439433	0.0525491		Parpi0004314	ADAMTSL3	blue	2	0.575008	0.00799557
Parpi0004442	NA	green	5	0.932362	2.19795e-09		Parpi0004318	PLIN2	pink	8	0.773933	6.23108e-05
Parpi0004448	PTBP2	red	6	0.952203	1.03905e-10		Parpi0004321	NA	turquoise	1	0.922625	7.11188e-09
Parpi0004453	HCCS	yellow	4	0.808402	1.61035e-05		Parpi0004323	SLC24A2	grey	0	0.524207	0.0176627
Parpi0004458	F3	yellow	4	0.561504	0.00998891		Parpi0004337	CDKN2B	turquoise	1	0.548974	0.0121829
Parpi0004474	SNTB1	yellow	4	0.751966	0.000131513		Parpi0004344	NA	yellow	4	0.669552	0.00124185
Parpi0004475	MTBP	green	5	0.563748	0.00963222		Parpi0004347	TUSC1	turquoise	1	0.755569	0.000116962
Parpi0004482	CTGF	grey	0	0.154006	0.516808		Parpi0004382	NA	blue	2	0.336821	0.146459
Parpi0004485	NA	turquoise	1	0.7346	0.000225482		Parpi0004386	MCOLN2	brown	3	0.4944	0.026698
Parpi0004486	TNFRSF11B	blue	2	0.3144	0.177004		Parpi0004387	MCOLN2	turquoise	1	0.85835	1.28892e-06
Parpi0004497	EIF3H	turquoise	1	0.841028	3.40637e-06		Parpi0004392	DDAH1	grey	0	0.252042	0.283713
Parpi0004507	CSMD3	brown	3	0.785568	4.05553e-05		Parpi0004394	CYR61	turquoise	1	0.345339	0.135887
Parpi0004508	NA	brown	3	0.359079	0.119985		Parpi0004395	ZNHIT6	turquoise	1	0.890339	1.45383e-07
Parpi0004513	NA	brown	3	0.562185	0.00987957		Parpi0004401	CLCA2	yellow	4	0.614446	0.00394462
Parpi0004519	KCNV1	green	5	0.464692	0.0389881		Parpi0004402	SH3GLB1	turquoise	1	0.719836	0.000345711
Parpi0004524	TRHR	brown	3	0.685315	0.000853928		Parpi0004403	2025-09-15	turquoise	1	0.656985	0.0016488
Parpi0004525	NA	greenyellow	11	0.673678	0.00112825		Parpi0004411	CCBL2	turquoise	1	0.292886	0.210137
Parpi0004541	DPYS	red	6	0.435129	0.0551799		Parpi0004424	CDC7	brown	3	0.651821	0.00184576
Parpi0004542	DCSTAMP	black	7	0.616492	0.00379313		Parpi0004434	EVI5	grey	0	-0.400035	0.0805249
Parpi0004546	CTHRC1	grey	0	0.0363289	0.879143		Parpi0004435	RPL5	turquoise	1	0.867725	7.21334e-07
Parpi0004548	BAALC	yellow	4	0.376417	0.101879		Parpi0004438	FRRS1	turquoise	1	0.476503	0.0336643
Parpi0004555	ODF1	brown	3	0.334768	0.149092		Parpi0004463	ABCA12	green	5	0.576094	0.00785052
Parpi0004564	PABPC4	turquoise	1	0.792317	3.12322e-05		Parpi0004466	GCLM	turquoise	1	0.308172	0.186204
Parpi0004565	SNX17	turquoise	1	0.718708	0.000356801		Parpi0004478	NA	yellow	4	0.607739	0.00447668
Parpi0004572	NA	turquoise	1	0.666083	0.00134466		Parpi0004481	ENPP2	green	5	0.499843	0.0248221
Parpi0004586	NIPAL2	pink	8	0.112484	0.636814		Parpi0004485	NA	turquoise	1	0.745039	0.000163887
Parpi0004588	HRSP12	blue	2	0.292607	0.210591		Parpi0004490	NA	green	5	0.816883	1.10749e-05
Parpi0004589	C8ORF47	pink	8	0.298031	0.201865		Parpi0004496	UTP23	grey	0	-0.60737	0.0045076
Parpi0004590	RPL30	turquoise	1	0.885098	2.16969e-07		Parpi0004508	NA	black	7	0.597133	0.00543818
Parpi0004592	LAPTM4B	purple	10	0.930639	2.7386e-09		Parpi0004512	NA	grey	0	0.136407	0.566344
Parpi0004597	NA	pink	8	0.365723	0.112795		Parpi0004520	SYBU	brown	3	0.649178	0.00195394
Parpi0004600	MTERFD1	grey	0	-0.180188	0.447138		Parpi0004521	EBAG9	turquoise	1	0.952452	9.92325e-11
Parpi0004601	UQCRB	turquoise	1	0.640101	0.00236678		Parpi0004532	ANGPT1	turquoise	1	0.360413	0.118516
Parpi0004602	GDF6	blue	2	0.45286	0.0449541		Parpi0004541	DPYS	grey	0	0.902295	5.38072e-08
Parpi0004616	FRAT1	brown	3	0.384457	0.0941943		Parpi0004543	RIMS2	grey	0	0.356804	0.122522
Parpi0004618	ESRP1	black	7	0.588599	0.00632996		Parpi0004546	CTHRC1	brown	3	0.335552	0.148083
Parpi0004626	ADIPOR1	yellow	4	0.804139	1.93062e-05		Parpi0004554	KLF10	green	5	0.581951	0.00710489
Parpi0004630	ERC1	brown	3	0.866904	7.6026e-07		Parpi0004569	NA	turquoise	1	0.858714	1.26117e-06
Parpi0004633	NINJ2	grey60	17	0.753427	0.000125436		Parpi0004572	NA	turquoise	1	0.928482	3.57922e-09
Parpi0004637	SLC6A13	pink	8	0.143285	0.546739		Parpi0004586	NIPAL2	turquoise	1	0.424537	0.0620808
Parpi0004640	IQSEC1	brown	3	0.737732	0.000205213		Parpi0004589	C8ORF47	turquoise	1	0.384007	0.0946121
Parpi0004651	CAPRIN2	brown	3	0.812441	1.3505e-05		Parpi0004590	RPL30	turquoise	1	0.925993	4.82443e-09
Parpi0004652	FAM60A	green	5	0.691206	0.000738095		Parpi0004601	UQCRB	turquoise	1	0.901222	5.91271e-08
Parpi0004653	DENND5A	brown	3	0.747674	0.000150849		Parpi0004602	GDF6	black	7	0.385393	0.093328
Parpi0004661	IFIH1	salmon	13	0.630715	0.00286783		Parpi0004610	TP53INP1	blue	2	0.456455	0.0430715
Parpi0004664	PKP2	blue	2	0.636957	0.00252574		Parpi0004616	FRAT1	black	7	0.762695	9.22071e-05
Parpi0004666	SYT10	greenyellow	11	0.759221	0.000103645		Parpi0004630	ERC1	blue	2	0.846769	2.50105e-06
Parpi0004667	SLC13A3	grey	0	-0.151369	0.524099		Parpi0004638	SLC6A13	blue	2	0.557856	0.0105915
Parpi0004679	WEE1	turquoise	1	0.506819	0.0225721		Parpi0004653	DENND5A	blue	2	0.764848	8.56794e-05
Parpi0004685	RAF1	brown	3	0.858824	1.25292e-06		Parpi0004661	IFIH1	brown	3	0.746041	0.000158818
Parpi0004686	NA	turquoise	1	0.403036	0.0780703		Parpi0004663	YARS2	turquoise	1	0.338067	0.144878
Parpi0004687	C11ORF16	turquoise	1	0.213466	0.366177		Parpi0004667	SLC13A3	turquoise	1	0.639537	0.00239469
Parpi0004688	ADCK2	brown	3	0.780668	4.87456e-05		Parpi0004674	PTN	grey	0	-0.21342	0.366283
Parpi0004699	AKR1D1	midnightblue	15	0.801004	2.2e-05		Parpi0004677	CREB3L2	blue	2	0.555854	0.0109346
Parpi0004701	SVOPL	blue	2	0.363933	0.114701		Parpi0004679	WEE1	turquoise	1	0.845104	2.7389e-06
Parpi0004712	TBXAS1	cyan	14	0.672004	0.00117323		Parpi0004680	KIAA1147	green	5	0.788762	3.58805e-05
Parpi0004714	PARP12	salmon	13	0.864121	9.06197e-07		Parpi0004685	RAF1	blue	2	0.781035	4.80861e-05
Parpi0004717	MYBPC1	pink	8	0.566781	0.00916672		Parpi0004686	NA	turquoise	1	0.879449	3.27121e-07
Parpi0004724	PMCH	blue	2	0.315186	0.175865		Parpi0004688	ADCK2	green	5	0.339849	0.142638
Parpi0004729	ASCL1	yellow	4	0.671249	0.00119401		Parpi0004690	NA	yellow	4	0.340888	0.141342
Parpi0004731	NT5DC3	green	5	0.843125	3.04722e-06		Parpi0004696	SLC7A11	black	7	0.328845	0.156869
Parpi0004732	HSP90B1	brown	3	0.756169	0.000114677		Parpi0004697	SLC7A11	grey	0	0.179475	0.448969
Parpi0004734	TDG	red	6	0.925074	5.37309e-09		Parpi0004698	ZC3HAV1	grey	0	-0.178776	0.450766
Parpi0004741	NA	grey	0	-0.149775	0.528527		Parpi0004699	AKR1D1	grey	0	0.22524	0.339684
Parpi0004751	RIC8B	red	6	0.890963	1.38437e-07		Parpi0004700	TRIM24	blue	2	0.618363	0.00365888
Parpi0004752	C12ORF23	yellow	4	0.271061	0.247693		Parpi0004710	HIPK3	blue	2	0.783133	4.44624e-05
Parpi0004753	MTERFD3	yellow	4	0.774518	6.10163e-05		Parpi0004714	PARP12	brown	3	0.761986	9.44475e-05
Parpi0004764	TIMP3	yellow	4	0.463002	0.0398005		Parpi0004732	HSP90B1	pink	8	0.857761	1.33502e-06
Parpi0004772	HMOX1	yellow	4	0.555653	0.0109697		Parpi0004740	SLC41A1	blue	2	0.341012	0.141188
Parpi0004777	RBFOX2	red	6	0.311685	0.180976		Parpi0004741	NA	turquoise	1	0.593625	0.00579135
Parpi0004791	NA	brown	3	0.819985	9.61161e-06		Parpi0004746	NUAK1	green	5	0.647847	0.00201041
Parpi0004796	TRIM37	brown	3	0.83016	5.92281e-06		Parpi0004748	TCP11L2	blue	2	0.654047	0.0017586
Parpi0004797	PPM1E	turquoise	1	0.339281	0.143349		Parpi0004751	RIC8B	turquoise	1	0.742736	0.000176063
Parpi0004799	PPM1E	blue	2	0.44647	0.0484552		Parpi0004764	TIMP3	blue	2	0.375013	0.103267
Parpi0004802	OPN1LW	midnightblue	15	0.897375	8.21954e-08		Parpi0004766	LARGE	green	5	0.488932	0.0286932
Parpi0004803	RPH3A	green	5	0.563544	0.00966426		Parpi0004773	MCM5	green	5	0.381838	0.0966495
Parpi0004804	RPH3AL	yellow	4	0.565404	0.0093758		Parpi0004779	TXN2	turquoise	1	0.706954	0.000491584
Parpi0004815	SLC47A1	blue	2	0.526061	0.0171943		Parpi0004783	RNFT1	turquoise	1	0.827398	6.77555e-06
Parpi0004816	ALDH3A2	pink	8	0.426599	0.060689		Parpi0004784	RPS6KB1	green	5	0.643546	0.00220228
Parpi0004826	NA	grey	0	0.223745	0.342984		Parpi0004787	VMP1	turquoise	1	0.371546	0.106751
Parpi0004843	TIMM22	brown	3	0.437378	0.0537935		Parpi0004788	PTRH2	turquoise	1	0.756435	0.000113677
Parpi0004848	CPD	brown	3	0.835569	4.51969e-06		Parpi0004789	CLTC	blue	2	0.81021	1.48916e-05
Parpi0004851	SLC6A4	tan	12	0.673946	0.0011212		Parpi0004791	NA	black	7	0.67527	0.00108684
Parpi0004854	SSH2	brown	3	0.627519	0.00305734		Parpi0004793	SMG8	blue	2	0.96248	1.22113e-11
Parpi0004861	NA	yellow	4	0.80943	1.54042e-05		Parpi0004795	SKA2	turquoise	1	0.831934	5.42585e-06
Parpi0004862	CRYBA1	red	6	0.520867	0.0185325		Parpi0004797	PPM1E	blue	2	0.501002	0.0244365
Parpi0004865	PIPOX	blue	2	0.0905766	0.704116		Parpi0004801	TEX14	turquoise	1	0.370617	0.1077
Parpi0004870	NA	greenyellow	11	0.606953	0.00454273		Parpi0004814	NA	pink	8	0.445098	0.0492339
Parpi0004873	DHRS13	turquoise	1	0.387276	0.0916027		Parpi0004815	SLC47A1	grey	0	-0.277392	0.236385
Parpi0004879	TLCD1	blue	2	0.542426	0.0134755		Parpi0004816	ALDH3A2	turquoise	1	0.380399	0.0980178
Parpi0004880	RPL23A	turquoise	1	0.894181	1.07004e-07		Parpi0004817	ULK2	blue	2	0.719458	0.000349396
Parpi0004882	NA	turquoise	1	0.517054	0.0195667		Parpi0004823	ASPA	grey	0	0.471632	0.0357864
Parpi0004883	PLA2G3	grey	0	-0.260757	0.266826		Parpi0004838	NCOR1	blue	2	0.961171	1.65476e-11
Parpi0004896	SARM1	brown	3	0.328235	0.157687		Parpi0004841	ADORA2B	brown	3	0.746743	0.000155349
Parpi0004898	VTN	black	7	0.572879	0.00828622		Parpi0004856	ANKRD13A	brown	3	0.58544	0.00668901
Parpi0004900	NA	red	6	0.867189	7.46518e-07		Parpi0004861	NA	blue	2	0.937846	1.0479e-09
Parpi0004903	HIC1	blue	2	0.405324	0.076237		Parpi0004863	MYO18A	blue	2	0.722693	0.000318936
Parpi0004911	SERPINF1	blue	2	0.448837	0.0471346		Parpi0004865	PIPOX	grey	0	0.139313	0.558025
Parpi0004912	SERPINF2	red	6	0.472204	0.0355322		Parpi0004872	DHRS13	grey	0	-0.118583	0.618528
Parpi0004916	TLCD2	turquoise	1	0.480562	0.0319719		Parpi0004873	DHRS13	grey	0	0.081408	0.732959
Parpi0004918	RILP	blue	2	0.444779	0.0494161		Parpi0004877	TRAF4	grey	0	0.0387833	0.871041
Parpi0004919	SCARF1	blue	2	0.253202	0.281428		Parpi0004880	RPL23A	turquoise	1	0.864523	8.8374e-07
Parpi0004929	AUTS2	purple	10	0.749591	0.000141932		Parpi0004884	SUPT6H	green	5	0.855779	1.50064e-06
Parpi0004940	NCF1	cyan	14	0.812721	1.33392e-05		Parpi0004887	SGK494	yellow	4	0.468574	0.0371709
Parpi0004944	RFC2	turquoise	1	0.591646	0.00599876		Parpi0004894	SLC13A3	yellow	4	0.380647	0.0977807
Parpi0004956	ATP2A2	green	5	0.790213	3.39155e-05		Parpi0004896	SARM1	blue	2	0.339751	0.142761
Parpi0004958	CAMKK2	grey	0	0.133899	0.573571		Parpi0004897	SARM1	blue	2	0.41124	0.0716442
Parpi0004964	RPAIN	turquoise	1	0.864392	8.91024e-07		Parpi0004899	TMEM199	turquoise	1	0.915015	1.60823e-08
Parpi0004969	PFN4	turquoise	1	0.383375	0.0952029		Parpi0004908	RTN4RL1	yellow	4	0.37027	0.108055
Parpi0004972	MYL10	pink	8	0.76256	9.26312e-05		Parpi0004911	SERPINF1	grey	0	0.232442	0.324049
Parpi0004983	RASA4	blue	2	0.497147	0.0257375		Parpi0004913	WDR81	blue	2	0.748797	0.000145569
Parpi0004985	NA	brown	3	0.597378	0.00541421		Parpi0004915	NA	turquoise	1	0.607465	0.00449963
Parpi0004991	HSPB1	pink	8	0.186304	0.431603		Parpi0004916	TLCD2	turquoise	1	0.334632	0.149268
Parpi0004992	SRRM3	brown	3	0.716179	0.000382776		Parpi0004918	RILP	brown	3	0.79006	3.41182e-05
Parpi0004994	STYXL1	grey	0	-0.19394	0.412615		Parpi0004920	SLC43A2	blue	2	0.584568	0.00679107
Parpi0004999	TAF15	turquoise	1	0.44337	0.0502275		Parpi0004940	NCF1	brown	3	0.791106	3.2753e-05
Parpi0005008	UNC45A	pink	8	0.213859	0.365274		Parpi0004942	GTF2IRD1	black	7	0.786564	3.90437e-05
Parpi0005009	RAD51D	brown	3	0.439425	0.0525542		Parpi0004956	ATP2A2	red	6	0.778391	5.30136e-05
Parpi0005010	RFFL	black	7	0.621321	0.00345471		Parpi0004958	CAMKK2	grey	0	0.570495	0.00862182
Parpi0005024	ASL	blue	2	0.562591	0.0098148		Parpi0004963	MIS12	turquoise	1	0.666316	0.00133754
Parpi0005025	GUSB	turquoise	1	0.51469	0.0202307		Parpi0004964	RPAIN	turquoise	1	0.856992	1.39726e-06
Parpi0005031	PSPH	yellow	4	0.82893	6.29017e-06		Parpi0004967	RABL5	turquoise	1	0.376636	0.101664
Parpi0005034	NF2	brown	3	0.426006	0.0610869		Parpi0004979	PRKRIP1	turquoise	1	0.455912	0.0433522
Parpi0005039	BZRAP1	yellow	4	0.691935	0.000724733		Parpi0004982	POLR2J	turquoise	1	0.95259	9.6718e-11
Parpi0005041	RNF43	lightcyan	16	0.879234	3.32144e-07		Parpi0004983	RASA4	yellow	4	0.853503	1.71277e-06
Parpi0005043	NA	yellow	4	0.217809	0.35627		Parpi0004984	NA	turquoise	1	0.690961	0.000742629
Parpi0005045	CASP4	black	7	0.608205	0.00443787		Parpi0004996	POR	blue	2	0.73097	0.000251096
Parpi0005049	WBSCR27	turquoise	1	0.544139	0.0131271		Parpi0005004	AP2B1	blue	2	0.922329	7.35224e-09
Parpi0005053	ELN	blue	2	0.463337	0.0396384		Parpi0005006	SLFN5	brown	3	0.432106	0.0570869
Parpi0005056	2025-09-04	brown	3	0.348858	0.13168		Parpi0005009	RAD51D	turquoise	1	0.628037	0.00302592
Parpi0005060	WBSCR22	turquoise	1	0.600806	0.00508761		Parpi0005018	TMEM132E	grey	0	0.426109	0.0610178
Parpi0005063	MLXIP	black	7	0.714029	0.000406099		Parpi0005022	TPST1	turquoise	1	0.458603	0.0419765
Parpi0005064	TBL2	turquoise	1	0.849818	2.11181e-06		Parpi0005023	CRCP	turquoise	1	0.929696	3.08187e-09
Parpi0005067	NA	turquoise	1	0.323964	0.163486		Parpi0005024	ASL	grey	0	0.552891	0.0114588
Parpi0005070	FKBP6	grey	0	0.114849	0.629701		Parpi0005028	PHKG2	turquoise	1	0.717376	0.000370285
Parpi0005071	NA	brown	3	0.611568	0.00416612		Parpi0005029	SUMF2	turquoise	1	0.370902	0.107408
Parpi0005082	XAF1	salmon	13	0.860541	1.12966e-06		Parpi0005030	CCT6A	green	5	0.431675	0.0573631
Parpi0005083	TEKT1	red	6	0.475948	0.0339009		Parpi0005031	PSPH	turquoise	1	0.680439	0.000961065
Parpi0005095	NA	purple	10	0.670916	0.00120328		Parpi0005033	NA	turquoise	1	0.810902	1.44486e-05
Parpi0005096	PER3	yellow	4	0.851738	1.89483e-06		Parpi0005039	BZRAP1	red	6	0.62205	0.00340585
Parpi0005097	VAMP3	blue	2	0.695946	0.000654829		Parpi0005040	NA	turquoise	1	0.900246	6.43585e-08
Parpi0005100	SYT2	green	5	0.874289	4.67758e-07		Parpi0005041	RNF43	red	6	0.394968	0.0847981
Parpi0005106	CSRP2	grey	0	0.213326	0.366499		Parpi0005045	CASP4	pink	8	0.557737	0.0106118
Parpi0005113	GLIPR1	blue	2	0.620268	0.00352627		Parpi0005046	ABHD11	turquoise	1	0.487096	0.0293888
Parpi0005120	TRHDE	red	6	0.794095	2.91091e-05		Parpi0005049	WBSCR27	turquoise	1	0.572416	0.00835048
Parpi0005121	TPH2	grey	0	0.0161418	0.946149		Parpi0005055	LIMK2	brown	3	0.849735	2.12164e-06
Parpi0005132	PTPRO	turquoise	1	0.863556	9.38691e-07		Parpi0005056	2025-09-04	blue	2	0.421137	0.0644286
Parpi0005138	BEST3	brown	3	0.276092	0.238678		Parpi0005059	DNAJC30	turquoise	1	0.334671	0.149217
Parpi0005144	CPSF6	brown	3	0.924085	6.02425e-09		Parpi0005066	MKS1	yellow	4	0.800391	2.2563e-05
Parpi0005146	MDM2	turquoise	1	0.804298	1.9177e-05		Parpi0005069	FZD10	grey	0	0.510416	0.0214769
Parpi0005147	SLC35E3	red	6	0.836278	4.35917e-06		Parpi0005070	FKBP6	grey	0	-0.195627	0.408481
Parpi0005163	WIF1	turquoise	1	0.649882	0.00192465		Parpi0005077	CCL4	brown	3	0.803881	1.95162e-05
Parpi0005171	NA	turquoise	1	0.926545	4.51971e-09		Parpi0005081	SLC13A5	grey	0	-0.00101054	0.996626
Parpi0005172	SRGAP1	yellow	4	0.87432	4.66786e-07		Parpi0005082	XAF1	turquoise	1	0.466338	0.0382096
Parpi0005199	SLC38A2	blue	2	0.444116	0.0497965		Parpi0005084	SLC25A1	pink	8	0.641449	0.00230123
Parpi0005201	SLC38A2	brown	3	0.807232	1.69333e-05		Parpi0005087	FAM211A	blue	2	0.720854	0.000335959
Parpi0005202	SLC38A1	brown	3	0.78998	3.42243e-05		Parpi0005091	NA	green	5	0.409203	0.0732021
Parpi0005206	DBX2	magenta	9	0.475087	0.0342707		Parpi0005092	PARK7	turquoise	1	0.3314	0.153481
Parpi0005207	NELL2	green	5	0.90625	3.76508e-08		Parpi0005094	TNFRSF9	brown	3	0.349832	0.130532
Parpi0005211	IRAK4	black	7	0.651769	0.00184785		Parpi0005096	PER3	blue	2	0.766978	7.96138e-05
Parpi0005214	ADAMTS9	grey	0	0.0817608	0.731842		Parpi0005113	GLIPR1	brown	3	0.741075	0.000185319
Parpi0005222	GNGT1	turquoise	1	0.665656	0.00135779		Parpi0005115	CAPS2	yellow	4	0.573271	0.00823207
Parpi0005225	NA	blue	2	0.606523	0.00457921		Parpi0005125	ZFC3H1	yellow	4	0.798671	2.42107e-05
Parpi0005226	COL1A2	blue	2	0.640618	0.00234147		Parpi0005128	TSPAN8	turquoise	1	0.407129	0.0748128
Parpi0005231	PON2	blue	2	0.502083	0.0240812		Parpi0005131	PTPRR	turquoise	1	0.435166	0.0551574
Parpi0005233	PDK4	brown	3	0.457895	0.0423347		Parpi0005146	MDM2	turquoise	1	0.747841	0.000150053
Parpi0005234	DYNC1I2	green	5	0.623026	0.00334131		Parpi0005147	SLC35E3	turquoise	1	0.844977	2.75782e-06
Parpi0005235	DYNC1I1	green	5	0.522914	0.0179955		Parpi0005153	CAND1	green	5	0.743665	0.000171065
Parpi0005241	DLX5	turquoise	1	0.749652	0.000141654		Parpi0005156	TMBIM4	turquoise	1	0.907237	3.43565e-08
Parpi0005245	ASNS	brown	3	0.377462	0.100856		Parpi0005157	LLPH	turquoise	1	0.93034	2.84365e-09
Parpi0005247	COL28A1	blue	2	0.649032	0.00196009		Parpi0005163	WIF1	green	5	0.463026	0.0397886
Parpi0005250	GM16039	red	6	0.713043	0.000417198		Parpi0005171	NA	turquoise	1	0.905483	4.03993e-08
Parpi0005255	NA	turquoise	1	0.612138	0.00412141		Parpi0005197	AMIGO2	grey	0	0.191978	0.417449
Parpi0005260	NA	grey	0	-0.121004	0.611329		Parpi0005199	SLC38A2	green	5	0.775928	5.79912e-05
Parpi0005261	VWDE	purple	10	0.587538	0.0064487		Parpi0005201	SLC38A2	green	5	0.920767	8.74458e-09
Parpi0005262	AVIL	turquoise	1	0.641398	0.00230367		Parpi0005225	NA	blue	2	0.604952	0.00471459
Parpi0005265	NA	blue	2	0.584621	0.00678479		Parpi0005226	COL1A2	red	6	0.62971	0.00292631
Parpi0005266	ETV1	lightcyan	16	0.752417	0.000129611		Parpi0005233	PDK4	blue	2	0.424483	0.0621177
Parpi0005268	NA	greenyellow	11	0.608266	0.00443284		Parpi0005238	NA	turquoise	1	0.855615	1.51513e-06
Parpi0005273	ISPD	green	5	0.646701	0.0020601		Parpi0005242	ACN9	turquoise	1	0.826149	7.19468e-06
Parpi0005275	LRRC72	yellow	4	0.388822	0.0902038		Parpi0005245	ASNS	green	5	0.80015	2.27881e-05
Parpi0005277	BZW2	green	5	0.70762	0.000482947		Parpi0005249	RPA3	turquoise	1	0.710655	0.000445141
Parpi0005278	TSPAN31	yellow	4	0.681144	0.000944912		Parpi0005250	GM16039	turquoise	1	0.885937	2.03772e-07
Parpi0005297	SP8	turquoise	1	0.710057	0.000452382		Parpi0005255	NA	turquoise	1	0.747114	0.000153542
Parpi0005299	DNAH11	brown	3	0.309662	0.183974		Parpi0005262	AVIL	brown	3	0.738119	0.000202824
Parpi0005306	GPNMB	blue	2	0.228181	0.333245		Parpi0005265	NA	brown	3	0.736898	0.00021045
Parpi0005309	TRA2A	yellow	4	0.835196	4.60618e-06		Parpi0005275	LRRC72	turquoise	1	0.423968	0.0624696
Parpi0005314	NPY	green	5	0.632845	0.00274698		Parpi0005277	BZW2	turquoise	1	0.647652	0.0020188
Parpi0005317	OSBPL6	lightcyan	16	0.744016	0.000169206		Parpi0005278	TSPAN31	pink	8	0.652064	0.00183608
Parpi0005321	NPVF	blue	2	0.238405	0.311433		Parpi0005279	AGR2	grey	0	0.0464973	0.845661
Parpi0005327	SNX10	yellow	4	0.779108	5.16364e-05		Parpi0005296	ITGB8	red	6	0.477995	0.0330345
Parpi0005331	HOXA2	magenta	9	0.502363	0.0239896		Parpi0005300	DNAH10	brown	3	0.432163	0.0570506
Parpi0005332	HOXA3	magenta	9	0.800609	2.23618e-05		Parpi0005306	GPNMB	brown	3	0.518186	0.019255
Parpi0005333	HOXC4	magenta	9	0.817724	1.06602e-05		Parpi0005312	FAM221A	turquoise	1	0.938389	9.7023e-10
Parpi0005334	HOXA5	magenta	9	0.870296	6.10475e-07		Parpi0005316	DFNA5	turquoise	1	0.382573	0.0959554
Parpi0005335	HOXA6	magenta	9	0.79002	3.4172e-05		Parpi0005319	CYCS	turquoise	1	0.587319	0.0064735
Parpi0005351	CREB5	lightcyan	16	0.78785	3.71656e-05		Parpi0005327	SNX10	green	5	0.509066	0.0218829
Parpi0005352	TRIL	brown	3	0.419016	0.0659273		Parpi0005351	CREB5	green	5	0.563005	0.00974918
Parpi0005356	WIPF3	green	5	0.783957	4.31062e-05		Parpi0005354	CHN2	turquoise	1	0.623428	0.00331505
Parpi0005359	PLEKHA8	yellow	4	0.636784	0.00253476		Parpi0005357	SCRN3	brown	3	0.548796	0.0122166
Parpi0005362	BTD	red	6	0.86122	1.08394e-06		Parpi0005366	OXNAD1	turquoise	1	0.68851	0.00078933
Parpi0005371	KCNA3	magenta	9	0.742069	0.000179732		Parpi0005367	RFTN1	brown	3	0.86606	8.02168e-07
Parpi0005374	NDUFA9	turquoise	1	0.675629	0.00107767		Parpi0005373	KCNA6	grey	0	0.123546	0.603808
Parpi0005386	TEPP	grey	0	0.155706	0.512133		Parpi0005377	RAD51AP1	brown	3	0.327962	0.158052
Parpi0005388	USB1	brown	3	0.530408	0.0161346		Parpi0005386	TEPP	turquoise	1	0.564647	0.00949231
Parpi0005389	MMP15	magenta	9	0.582176	0.00707745		Parpi0005399	GOT2	grey	0	0.592966	0.0058597
Parpi0005395	NDRG4	purple	10	0.875513	4.30333e-07		Parpi0005406	NA	black	7	0.442384	0.0508017
Parpi0005400	CALB1	brown	3	0.361737	0.11707		Parpi0005411	ST3GAL2	blue	2	0.728778	0.000267734
Parpi0005406	NA	turquoise	1	0.459577	0.0414867		Parpi0005412	NA	blue	2	0.707992	0.000478163
Parpi0005413	NA	turquoise	1	0.648021	0.00200296		Parpi0005413	NA	grey	0	-0.426656	0.060651
Parpi0005417	FHOD1	blue	2	0.433568	0.0561589		Parpi0005418	HSD11B2	blue	2	0.382269	0.0962423
Parpi0005425	NA	pink	8	0.126463	0.595222		Parpi0005422	NA	turquoise	1	0.537133	0.0145995
Parpi0005437	PEPD	cyan	14	0.883806	2.38783e-07		Parpi0005424	FAM96B	turquoise	1	0.894326	1.05757e-07
Parpi0005439	PEPD	turquoise	1	0.829522	6.11107e-06		Parpi0005425	NA	green	5	0.341823	0.140183
Parpi0005442	CEBPA	blue	2	0.375628	0.102657		Parpi0005426	PDCD2L	black	7	0.650311	0.00190696
Parpi0005446	NA	magenta	9	0.481426	0.0316207		Parpi0005440	CEBPG	green	5	0.736221	0.000214791
Parpi0005450	NA	black	7	0.719898	0.000345114		Parpi0005442	CEBPA	green	5	0.706668	0.000495349
Parpi0005451	CYP2R1	grey	0	-0.183981	0.437469		Parpi0005451	CYP2R1	green	5	0.45596	0.0433272
Parpi0005455	PRMT7	brown	3	0.603645	0.00482961		Parpi0005452	TMEM30A	grey	0	-0.396761	0.0832675
Parpi0005456	SMPD3	brown	3	0.866017	8.04368e-07		Parpi0005458	PLA2G15	blue	2	0.689515	0.000769895
Parpi0005459	LTB4R	cyan	14	0.836872	4.22868e-06		Parpi0005467	CTRL	magenta	9	-0.0695649	0.770726
Parpi0005465	CFDP1	grey	0	0.181504	0.443771		Parpi0005468	CTRL	magenta	9	0.190574	0.420927
Parpi0005469	LDHD	turquoise	1	0.766935	7.97333e-05		Parpi0005469	LDHD	turquoise	1	0.3896	0.0895062
Parpi0005486	CCDC135	yellow	4	0.788723	3.59346e-05		Parpi0005477	COQ9	turquoise	1	0.85918	1.22646e-06
Parpi0005487	NA	blue	2	0.492936	0.0272209		Parpi0005478	DOK4	blue	2	0.610731	0.00423245
Parpi0005488	CCL2	pink	8	0.540377	0.0139021		Parpi0005481	GPR114	red	6	0.657302	0.00163732
Parpi0005494	NLRC5	tan	12	0.630316	0.00289093		Parpi0005486	CCDC135	blue	2	0.378267	0.100072
Parpi0005496	HERPUD1	yellow	4	0.686164	0.000836335		Parpi0005488	CCL2	grey	0	-0.234343	0.319994
Parpi0005498	NA	red	6	0.88923	1.58506e-07		Parpi0005493	CPNE2	grey	0	0.00279363	0.990674
Parpi0005500	NA	turquoise	1	0.67798	0.00101928		Parpi0005494	NLRC5	brown	3	0.835564	4.52087e-06
Parpi0005511	CBFB	blue	2	0.61284	0.004067		Parpi0005495	CETP	yellow	4	0.553454	0.0113577
Parpi0005513	B3GNT7	yellow	4	0.541622	0.0136415		Parpi0005496	HERPUD1	pink	8	0.705688	0.000508392
Parpi0005516	HSF4	brown	3	0.57401	0.00813072		Parpi0005500	NA	grey	0	-0.316177	0.174436
Parpi0005517	DNAAF1	grey	0	-0.0315643	0.894903		Parpi0005512	C16ORF70	blue	2	0.754047	0.00012293
Parpi0005521	SLC38A8	grey	0	-0.281502	0.229224		Parpi0005515	FBXL8	grey	0	-0.0315528	0.894941
Parpi0005522	NECAB2	red	6	0.654567	0.00173872		Parpi0005516	HSF4	blue	2	0.454026	0.0443365
Parpi0005530	NA	turquoise	1	0.612369	0.00410343		Parpi0005520	MBTPS1	black	7	0.475957	0.0338972
Parpi0005532	SLC12A4	blue	2	0.3022	0.195323		Parpi0005521	SLC38A8	grey	0	0.208291	0.378182
Parpi0005533	PLCG2	black	7	0.623677	0.00329886		Parpi0005522	NECAB2	turquoise	1	0.351971	0.128036
Parpi0005535	GAN	brown	3	0.765937	8.25311e-05		Parpi0005524	OSGIN2	blue	2	0.41293	0.0703712
Parpi0005537	PKD1L2	magenta	9	0.573383	0.00821658		Parpi0005525	OSGIN2	blue	2	0.488464	0.0288693
Parpi0005542	ATMIN	purple	10	0.859969	1.16951e-06		Parpi0005530	NA	turquoise	1	0.532954	0.015539
Parpi0005550	NA	grey	0	-0.0961382	0.686804		Parpi0005534	CMIP	blue	2	0.833412	5.04008e-06
Parpi0005552	VAT1L	purple	10	0.835679	4.49445e-06		Parpi0005535	GAN	blue	2	0.879595	3.23761e-07
Parpi0005565	CDH18	greenyellow	11	0.80827	1.61957e-05		Parpi0005536	BCMO1	grey	0	0.335284	0.148427
Parpi0005577	PMVK	turquoise	1	0.69262	0.000712366		Parpi0005538	GCSH	turquoise	1	0.922858	6.92718e-09
Parpi0005578	PBXIP1	blue	2	0.444157	0.0497729		Parpi0005545	DYNLRB2	turquoise	1	0.754152	0.000122509
Parpi0005583	SMAD7	turquoise	1	0.71708	0.000373341		Parpi0005555	ADAMTS18	grey	0	0.122596	0.606612
Parpi0005612	GBA	brown	3	0.303576	0.193197		Parpi0005574	CDH18	red	6	0.512014	0.0210039
Parpi0005617	FAM189B	brown	3	0.669889	0.00123224		Parpi0005575	ADAR	brown	3	0.732586	0.000239403
Parpi0005621	HCN1	brown	3	0.678885	0.000997529		Parpi0005594	EFNA3	brown	3	0.321276	0.167211
Parpi0005622	PKM	turquoise	1	0.592118	0.00594875		Parpi0005595	EFNA1	grey	0	-0.389523	0.0895745
Parpi0005623	NA	grey	0	0.247063	0.293651		Parpi0005600	DPM3	turquoise	1	0.806168	1.77192e-05
Parpi0005624	FDPS	grey60	17	0.883837	2.38227e-07		Parpi0005601	KRTCAP2	turquoise	1	0.652394	0.00182297
Parpi0005628	FDPS	green	5	0.355198	0.124335		Parpi0005623	NA	grey	0	-0.268765	0.251878
Parpi0005632	NA	brown	3	0.790146	3.40043e-05		Parpi0005624	FDPS	green	5	0.599032	0.0052546
Parpi0005635	FCER1G	blue	2	0.701973	0.000560562		Parpi0005628	FDPS	blue	2	0.538861	0.0142246
Parpi0005637	UQCRQ	turquoise	1	0.659365	0.00156415		Parpi0005635	FCER1G	brown	3	0.818591	1.02471e-05
Parpi0005642	CNIH2	grey	0	0.0485512	0.838927		Parpi0005636	NDUFS2	turquoise	1	0.466927	0.0379338
Parpi0005650	ADAMTS4	magenta	9	0.452075	0.0453731		Parpi0005637	UQCRQ	turquoise	1	0.797243	2.56567e-05
Parpi0005656	UFC1	turquoise	1	0.85328	1.73483e-06		Parpi0005650	ADAMTS4	green	5	0.48388	0.0306389
Parpi0005657	NA	grey	0	-0.21003	0.374124		Parpi0005651	DNZ1	blue	2	0.871204	5.75031e-07
Parpi0005658	TOMM40L	turquoise	1	0.319299	0.169989		Parpi0005653	B4GALT3	green	5	0.817802	1.06223e-05
Parpi0005663	MPZ	blue	2	0.503332	0.0236754		Parpi0005656	UFC1	turquoise	1	0.799288	2.36076e-05
Parpi0005665	SDHC	turquoise	1	0.559645	0.0102925		Parpi0005665	SDHC	turquoise	1	0.679714	0.000977928
Parpi0005666	C1ORF192	turquoise	1	0.315533	0.175364		Parpi0005667	NLRP3	grey	0	-0.187947	0.42748
Parpi0005667	NLRP3	grey	0	-0.210474	0.373091		Parpi0005677	IGSF9B	grey	0	0.00407124	0.986409
Parpi0005676	TAGLN3	blue	2	0.515488	0.0200047		Parpi0005678	DUSP23	turquoise	1	0.414471	0.0692256
Parpi0005677	IGSF9B	lightcyan	16	0.695231	0.000666848		Parpi0005679	APCS	grey	0	0.0969335	0.684341
Parpi0005678	DUSP23	turquoise	1	0.511667	0.021106		Parpi0005680	APCS	turquoise	1	0.506686	0.0226133
Parpi0005684	NA	grey	0	-0.151239	0.524459		Parpi0005682	APCS	turquoise	1	0.337039	0.146183
Parpi0005707	NA	yellow	4	0.332927	0.15148		Parpi0005706	PLA2G16	green	5	0.460774	0.0408915
Parpi0005708	PLA2G16	turquoise	1	0.379618	0.0987671		Parpi0005708	PLA2G16	grey	0	-0.219883	0.351596
Parpi0005711	RTN3	greenyellow	11	0.688791	0.000783859		Parpi0005713	C11ORF84	yellow	4	0.88021	3.0989e-07
Parpi0005712	NA	greenyellow	11	0.799772	2.31449e-05		Parpi0005731	STIP1	green	5	0.782032	4.63342e-05
Parpi0005721	ACTA2	pink	8	0.767533	7.8095e-05		Parpi0005732	FERMT2	brown	3	0.930869	2.66037e-09
Parpi0005722	NA	turquoise	1	0.677244	0.00103727		Parpi0005741	PLCB4	red	6	0.680832	0.000952035
Parpi0005731	STIP1	yellow	4	0.405829	0.0758367		Parpi0005754	PRDX5	turquoise	1	0.903363	4.89332e-08
Parpi0005732	FERMT2	blue	2	0.692034	0.000722929		Parpi0005757	CCDC88B	brown	3	0.654369	0.00174627
Parpi0005733	TRPT1	grey	0	0.144654	0.542875		Parpi0005761	SLC3A2	blue	2	0.767065	7.93739e-05
Parpi0005734	NUDT22	turquoise	1	0.467559	0.0376394		Parpi0005764	STX5	blue	2	0.747586	0.000151268
Parpi0005739	FKBP2	turquoise	1	0.609065	0.00436701		Parpi0005769	EML3	green	5	0.312473	0.179817
Parpi0005741	PLCB4	black	7	0.836781	4.24853e-06		Parpi0005773	NA	turquoise	1	0.760588	9.90064e-05
Parpi0005742	SLC8A3	purple	10	0.855397	1.53455e-06		Parpi0005788	TTC9C	turquoise	1	0.857102	1.3882e-06
Parpi0005747	NA	black	7	0.460801	0.0408781		Parpi0005789	DACT2	blue	2	0.826159	7.19144e-06
Parpi0005757	CCDC88B	grey	0	0.0818383	0.731597		Parpi0005791	PLD3	brown	3	0.862314	1.01363e-06
Parpi0005759	RPS6KA5	red	6	0.647784	0.00201311		Parpi0005792	NA	turquoise	1	0.84583	2.63295e-06
Parpi0005762	TMEM223	turquoise	1	0.593704	0.00578317		Parpi0005795	NA	turquoise	1	0.373637	0.104639
Parpi0005767	TUT1	red	6	0.579104	0.00745969		Parpi0005797	PC	blue	2	0.547272	0.0125088
Parpi0005769	EML3	blue	2	0.481327	0.0316606		Parpi0005801	LRFN4	blue	2	0.638132	0.00246534
Parpi0005771	INTS5	brown	3	0.809835	1.51358e-05		Parpi0005803	LGALS12	turquoise	1	0.33305	0.151319
Parpi0005780	SLC30A1	grey	0	0.248393	0.290975		Parpi0005806	PMF1	turquoise	1	0.679124	0.000991839
Parpi0005791	PLD3	blue	2	0.695753	0.000658051		Parpi0005809	SEMA4A	brown	3	0.492463	0.0273919
Parpi0005792	NA	turquoise	1	0.465632	0.0385419		Parpi0005817	LAMTOR2	turquoise	1	0.844162	2.88216e-06
Parpi0005793	EEF1G	turquoise	1	0.920023	9.48515e-09		Parpi0005825	MEF2A	blue	2	0.936382	1.28515e-09
Parpi0005794	AHNAK	blue	2	0.609058	0.00436763		Parpi0005831	RHAG	blue	2	0.56651	0.00920757
Parpi0005801	LRFN4	brown	3	0.626584	0.00311473		Parpi0005846	EIF1AD	turquoise	1	0.854136	1.65122e-06
Parpi0005802	PC	turquoise	1	0.526154	0.0171711		Parpi0005854	PVRL4	brown	3	0.517937	0.0193233
Parpi0005819	GPATCH4	yellow	4	0.353756	0.125979		Parpi0005857	NA	green	5	0.403857	0.0774087
Parpi0005820	APOA1BP	turquoise	1	0.61097	0.00421338		Parpi0005860	ITLN1	turquoise	1	0.391663	0.0876742
Parpi0005823	NA	brown	3	0.241327	0.30536		Parpi0005861	ITLN1	turquoise	1	0.386836	0.0920038
Parpi0005832	HAPLN2	magenta	9	0.554717	0.0111335		Parpi0005862	TXNIP	green	5	0.597584	0.00539412
Parpi0005833	BCAN	magenta	9	0.607487	0.00449777		Parpi0005869	TREH	red	6	0.558207	0.0105324
Parpi0005834	CD84	blue	2	0.671899	0.00117611		Parpi0005872	TLR6	yellow	4	0.623658	0.00330011
Parpi0005842	TMEM179B	pink	8	0.183712	0.438153		Parpi0005882	ARHGEF2	blue	2	0.690276	0.000755443
Parpi0005846	EIF1AD	turquoise	1	0.71151	0.000434957		Parpi0005885	CCT3	pink	8	0.772614	6.5318e-05
Parpi0005853	ATP6V1A	blue	2	0.602517	0.0049308		Parpi0005886	C1ORF85	green	5	0.827661	6.68999e-06
Parpi0005855	ARHGAP30	black	7	0.849657	2.13096e-06		Parpi0005887	TMEM79	blue	2	0.743352	0.000172733
Parpi0005857	NA	yellow	4	0.690797	0.000745681		Parpi0005897	SRSF5	yellow	4	0.807928	1.64356e-05
Parpi0005862	TXNIP	black	7	0.647577	0.00202204		Parpi0005903	NA	turquoise	1	0.937435	1.11019e-09
Parpi0005866	ANKRD34C	greenyellow	11	0.871412	5.67186e-07		Parpi0005920	TMEM229B	grey	0	0.0473312	0.842926
Parpi0005867	GNRHR	brown	3	0.474709	0.0344341		Parpi0005922	PLEKHH2	yellow	4	0.678274	0.00101216
Parpi0005869	TREH	brown	3	0.371411	0.106889		Parpi0005923	PIGH	turquoise	1	0.816047	1.1501e-05
Parpi0005873	ITGA10	blue	2	0.431687	0.0573554		Parpi0005924	ARG2	green	5	0.71868	0.000357088
Parpi0005877	NUDT17	red	6	0.660697	0.00151842		Parpi0005929	NA	turquoise	1	0.350461	0.129794
Parpi0005885	CCT3	yellow	4	0.690676	0.000747939		Parpi0005952	NDUFS3	turquoise	1	0.820118	9.5528e-06
Parpi0005891	COX16	turquoise	1	0.674754	0.00110013		Parpi0005954	PTPMT1	turquoise	1	0.869586	6.39486e-07
Parpi0005896	SLC10A1	black	7	0.554611	0.0111522		Parpi0005965	ACP2	turquoise	1	0.49261	0.0273386
Parpi0005897	SRSF5	turquoise	1	0.897556	8.09529e-08		Parpi0005970	C11ORF49	red	6	0.324546	0.162687
Parpi0005902	SLC39A9	red	6	0.44144	0.0513557		Parpi0005971	LRP4	black	7	0.559962	0.0102401
Parpi0005904	GALNTL1	brown	3	0.857366	1.36664e-06		Parpi0005981	NA	turquoise	1	0.93059	2.75547e-09
Parpi0005909	SRSF4	red	6	0.913442	1.88569e-08		Parpi0005991	LARGE	grey	0	0.698974	0.000605908
Parpi0005910	ZFP36L1	black	7	0.851318	1.94051e-06		Parpi0006004	SYT13	grey	0	0.322214	0.165904
Parpi0005915	NA	brown	3	0.373769	0.104508		Parpi0006018	ACCS	yellow	4	0.550048	0.0119808
Parpi0005916	NA	grey	0	-0.11263	0.636374		Parpi0006052	KIF15	brown	3	0.580053	0.00733985
Parpi0005926	RDH12	grey60	17	0.785014	4.14165e-05		Parpi0006058	CLEC3B	blue	2	0.430244	0.0582864
Parpi0005950	C1QTNF4	green	5	0.880935	2.94231e-07		Parpi0006059	CDCP1	green	5	0.344975	0.136328
Parpi0005956	RAPSN	yellow	4	0.738197	0.00020234		Parpi0006061	TMEM158	grey	0	-0.387154	0.0917136
Parpi0005960	SPI1	blue	2	0.871098	5.79089e-07		Parpi0006068	SNRPD1	turquoise	1	0.876757	3.95016e-07
Parpi0005962	MYBPC3	grey	0	0.0739962	0.756532		Parpi0006072	XCR1	brown	3	0.499622	0.0248963
Parpi0005980	CHRM5	red	6	0.468268	0.037312		Parpi0006077	TMEM108	brown	3	0.355816	0.123635
Parpi0005981	NA	pink	8	0.29457	0.207405		Parpi0006078	NPHP3	grey	0	0.106861	0.653855
Parpi0005983	DGKZ	green	5	0.746701	0.000155557		Parpi0006079	UBA5	turquoise	1	0.758993	0.000104437
Parpi0005993	PEX16	red	6	0.863014	9.70737e-07		Parpi0006080	ACAD11	turquoise	1	0.467765	0.0375442
Parpi0005995	CRY2	red	6	0.899501	6.8625e-08		Parpi0006081	CCRL1	yellow	4	0.63192	0.00279894
Parpi0006004	SYT13	brown	3	0.521553	0.018351		Parpi0006084	ACP2	brown	3	0.655873	0.00168968
Parpi0006016	ALX4	turquoise	1	0.517607	0.0194138		Parpi0006087	MRPL3	turquoise	1	0.694051	0.000687107
Parpi0006046	CCK	red	6	0.718013	0.000363789		Parpi0006089	NEK11	turquoise	1	0.517252	0.0195119
Parpi0006054	TGM4	green	5	0.398057	0.0821735		Parpi0006094	COL6A5	red	6	0.446627	0.0483672
Parpi0006058	CLEC3B	blue	2	0.174322	0.462309		Parpi0006095	COL6A5	red	6	0.529521	0.0163465
Parpi0006059	CDCP1	grey	0	-0.0623382	0.794025		Parpi0006096	NA	red	6	0.49918	0.0250448
Parpi0006061	TMEM158	green	5	0.762647	9.23574e-05		Parpi0006097	NA	red	6	0.477426	0.0332734
Parpi0006069	SLC6A15	turquoise	1	0.443514	0.050144		Parpi0006105	GGCT	turquoise	1	0.834326	4.81341e-06
Parpi0006071	FYCO1	black	7	0.809697	1.52267e-05		Parpi0006106	ENTPD3	turquoise	1	0.937391	1.11708e-09
Parpi0006073	CCR4	blue	2	0.547119	0.0125384		Parpi0006122	CMTM8	green	5	0.782841	4.49536e-05
Parpi0006074	TOPBP1	brown	3	0.774312	6.14682e-05		Parpi0006124	OSBPL10	blue	2	0.366898	0.111556
Parpi0006084	ACP2	blue	2	0.580896	0.00723472		Parpi0006125	OSBPL10	grey	0	-0.49347	0.0270294
Parpi0006087	MRPL3	red	6	0.723089	0.000315362		Parpi0006128	GADL1	turquoise	1	0.663952	0.00141127
Parpi0006095	COL6A5	brown	3	0.408699	0.0735909		Parpi0006137	CMC1	turquoise	1	0.854256	1.63982e-06
Parpi0006100	METTL6	pink	8	0.207275	0.380567		Parpi0006138	TBR1	brown	3	0.607676	0.00448191
Parpi0006104	NOD1	black	7	0.598569	0.00529888		Parpi0006151	THRB	green	5	0.409223	0.0731863
Parpi0006105	GGCT	turquoise	1	0.526351	0.017122		Parpi0006152	NR1D2	blue	2	0.748307	0.000147854
Parpi0006106	ENTPD3	turquoise	1	0.927031	4.26526e-09		Parpi0006153	NA	turquoise	1	0.90339	4.88167e-08
Parpi0006128	GADL1	cyan	14	0.813344	1.29766e-05		Parpi0006167	KCNH8	grey	0	0.343585	0.138018
Parpi0006129	TGFBR2	turquoise	1	0.490981	0.0279323		Parpi0006181	NA	yellow	4	0.727147	0.000280714
Parpi0006135	ZCWPW2	yellow	4	0.462226	0.0401777		Parpi0006188	KIF2A	turquoise	1	0.521941	0.0182492
Parpi0006144	NGLY1	brown	3	0.699528	0.000597302		Parpi0006191	AKR1A1	turquoise	1	0.656646	0.00166117
Parpi0006151	THRB	brown	3	0.776426	5.69537e-05		Parpi0006192	PRDX1	turquoise	1	0.660218	0.00153472
Parpi0006153	NA	turquoise	1	0.942361	5.40481e-10		Parpi0006193	SEPP1	turquoise	1	0.789125	3.53799e-05
Parpi0006162	SGOL1	red	6	0.901424	5.809e-08		Parpi0006198	NA	blue	2	0.722557	0.000320164
Parpi0006167	KCNH8	grey	0	-0.516048	0.0198472		Parpi0006199	CCDC163P	turquoise	1	0.817199	1.09172e-05
Parpi0006187	C1ORF228	blue	2	0.506894	0.0225488		Parpi0006203	UROD	turquoise	1	0.967443	3.4678e-12
Parpi0006194	HPDL	brown	3	0.717144	0.000372682		Parpi0006205	PTCH1	yellow	4	0.624411	0.00325157
Parpi0006199	CCDC163P	red	6	0.737439	0.000207044		Parpi0006209	TCTEX1D4	brown	3	0.471165	0.0359954
Parpi0006205	PTCH1	yellow	4	0.692018	0.00072322		Parpi0006213	RPS8	turquoise	1	0.941688	5.9848e-10
Parpi0006211	NA	black	7	0.768708	7.49638e-05		Parpi0006216	NA	turquoise	1	0.518205	0.0192497
Parpi0006213	RPS8	turquoise	1	0.95135	1.21457e-10		Parpi0006221	TSPAN1	grey	0	-0.27482	0.240938
Parpi0006216	NA	turquoise	1	0.494542	0.0266476		Parpi0006226	LRRC41	turquoise	1	0.858427	1.28302e-06
Parpi0006220	PIK3R3	brown	3	0.897964	7.82191e-08		Parpi0006227	NA	turquoise	1	0.948415	2.03582e-10
Parpi0006226	LRRC41	turquoise	1	0.730859	0.000251917		Parpi0006241	ATPAF1	turquoise	1	0.846972	2.47335e-06
Parpi0006227	NA	turquoise	1	0.615444	0.00387009		Parpi0006243	CYP4B1	grey	0	0.518503	0.0191685
Parpi0006231	FAAH	pink	8	0.20107	0.3953		Parpi0006244	CYP4B1	grey	0	0.221525	0.347918
Parpi0006233	DMBX1	brown	3	0.32502	0.162039		Parpi0006281	OSBPL9	turquoise	1	0.762131	9.39856e-05
Parpi0006240	MOB3C	yellow	4	0.851971	1.86978e-06		Parpi0006284	TXNDC12	turquoise	1	0.970989	1.24453e-12
Parpi0006241	ATPAF1	red	6	0.896366	8.9421e-08		Parpi0006286	BTF3L4	turquoise	1	0.905289	4.11203e-08
Parpi0006249	STIL	yellow	4	0.757361	0.000110252		Parpi0006293	GPX7	turquoise	1	0.702747	0.000549326
Parpi0006252	FOXD3	blue	2	0.635341	0.00261084		Parpi0006296	SELRC1	turquoise	1	0.807848	1.64916e-05
Parpi0006277	NA	pink	8	-0.171136	0.470655		Parpi0006301	SCP2	turquoise	1	0.726688	0.000284458
Parpi0006283	RAB3B	red	6	0.743718	0.000170781		Parpi0006302	PODN	turquoise	1	0.432988	0.0565259
Parpi0006284	TXNDC12	turquoise	1	0.793946	2.92829e-05		Parpi0006305	C1ORF123	turquoise	1	0.804838	1.87458e-05
Parpi0006288	ZFYVE9	brown	3	0.919904	9.60913e-09		Parpi0006306	MAGOH	turquoise	1	0.966997	3.913e-12
Parpi0006293	GPX7	turquoise	1	0.764003	8.81906e-05		Parpi0006318	LRRC42	turquoise	1	0.820391	9.43344e-06
Parpi0006302	PODN	blue	2	0.341194	0.140962		Parpi0006322	CYB5RL	turquoise	1	0.416822	0.0675043
Parpi0006303	SLC1A1	yellow	4	0.504328	0.0233561		Parpi0006334	DHCR24	green	5	0.391788	0.0875645
Parpi0006307	LRP8	brown	3	0.812539	1.3447e-05		Parpi0006337	PCSK9	grey	0	0.483152	0.0309276
Parpi0006318	LRRC42	turquoise	1	0.680662	0.000955948		Parpi0006340	NA	black	7	0.760204	0.00010029
Parpi0006322	CYB5RL	turquoise	1	0.486873	0.0294739		Parpi0006348	NA	grey	0	-0.189936	0.422514
Parpi0006334	DHCR24	grey60	17	0.766051	8.22071e-05		Parpi0006349	TAT	grey	0	0.327768	0.158313
Parpi0006335	TMEM61	green	5	0.384294	0.0943456		Parpi0006350	MARVELD3	turquoise	1	0.515863	0.0198991
Parpi0006348	NA	brown	3	0.334738	0.14913		Parpi0006360	ZFHX3	black	7	0.913012	1.9685e-08
Parpi0006350	MARVELD3	turquoise	1	0.803549	1.97897e-05		Parpi0006368	NQO1	grey	0	-0.270237	0.24919
Parpi0006355	PKD1L2	brown	3	0.342582	0.139248		Parpi0006369	NFAT5	black	7	0.856823	1.4113e-06
Parpi0006360	ZFHX3	brown	3	0.833318	5.06369e-06		Parpi0006371	CYB5A	turquoise	1	0.917291	1.27039e-08
Parpi0006365	PSMD7	turquoise	1	0.852619	1.80192e-06		Parpi0006373	TMED6	grey	0	0.116024	0.626175
Parpi0006367	NOB1	turquoise	1	0.532407	0.0156655		Parpi0006377	SNTB2	black	7	0.757556	0.000109545
Parpi0006368	NQO1	turquoise	1	0.457236	0.0426708		Parpi0006379	CHTF8	turquoise	1	0.767632	7.78288e-05
Parpi0006371	CYB5A	turquoise	1	0.613185	0.00404042		Parpi0006383	CDH1	blue	2	0.704892	0.000519209
Parpi0006374	NIP7	turquoise	1	0.937298	1.13173e-09		Parpi0006385	GAS8	grey	0	0.324683	0.162499
Parpi0006379	CHTF8	turquoise	1	0.7041	0.00053016		Parpi0006392	SPIRE2	black	7	0.693768	0.000692045
Parpi0006381	TMCO7	grey	0	0.208398	0.377933		Parpi0006400	DPEP1	brown	3	0.326425	0.160126
Parpi0006382	CDH1	black	7	0.522172	0.0181887		Parpi0006401	SULT2B1	brown	3	0.876595	3.99463e-07
Parpi0006383	CDH1	blue	2	0.535068	0.0150578		Parpi0006402	NA	brown	3	0.458864	0.0418448
Parpi0006384	CDH1	turquoise	1	0.299774	0.199113		Parpi0006406	RPL13	turquoise	1	0.897838	7.90527e-08
Parpi0006385	GAS8	turquoise	1	0.79979	2.3127e-05		Parpi0006411	NA	magenta	9	0.38078	0.0976538
Parpi0006387	AFG3L1	turquoise	1	0.607004	0.00453839		Parpi0006416	TRAPPC2L	turquoise	1	0.875129	4.41778e-07
Parpi0006389	TUBB3	red	6	0.481297	0.0316727		Parpi0006421	PIEZO1	brown	3	0.565226	0.00940302
Parpi0006393	FANCA	grey	0	0.156702	0.509406		Parpi0006422	PIEZO1	brown	3	0.629288	0.00295118
Parpi0006397	CDK10	turquoise	1	0.698883	0.000607333		Parpi0006425	SNAI3	grey	0	0.140437	0.55482
Parpi0006404	CPNE2	green	5	0.724043	0.000306906		Parpi0006426	MVD	grey	0	0.206623	0.3821
Parpi0006406	RPL13	turquoise	1	0.93016	2.90857e-09		Parpi0006441	SLC7A5	green	5	0.350241	0.130052
Parpi0006413	ACSF3	yellow	4	0.336645	0.146684		Parpi0006445	NA	blue	2	0.738529	0.000200313
Parpi0006420	CDT1	turquoise	1	0.420202	0.0650863		Parpi0006446	MAP1LC3B	turquoise	1	0.786781	3.87209e-05
Parpi0006421	PIEZO1	black	7	0.86558	8.26914e-07		Parpi0006449	TMEM67	turquoise	1	0.394041	0.0855983
Parpi0006427	NA	black	7	0.732153	0.000242487		Parpi0006472	COX4I1	turquoise	1	0.922463	7.24296e-09
Parpi0006440	NA	blue	2	0.374844	0.103434		Parpi0006474	HNF4A	green	5	0.691791	0.000727357
Parpi0006441	SLC7A5	turquoise	1	0.601913	0.00498569		Parpi0006479	COTL1	brown	3	0.681368	0.000939836
Parpi0006464	FOXC2	black	7	0.735234	0.000221246		Parpi0006480	KIAA1609	green	5	0.791777	3.1903e-05
Parpi0006469	IRF8	blue	2	0.696915	0.000638813		Parpi0006485	NA	turquoise	1	0.751875	0.000131898
Parpi0006471	NA	pink	8	0.292853	0.210191		Parpi0006488	CDH13	turquoise	1	0.421881	0.0639099
Parpi0006472	COX4I1	turquoise	1	0.88644	1.96197e-07		Parpi0006496	MPHOSPH6	turquoise	1	0.886664	1.92899e-07
Parpi0006479	COTL1	red	6	0.56101	0.0100689		Parpi0006497	NA	yellow	4	0.793031	3.03641e-05
Parpi0006484	KCNG4	green	5	0.592764	0.00588083		Parpi0006500	HSD17B2	yellow	4	0.395563	0.0842882
Parpi0006485	NA	pink	8	0.672735	0.00115341		Parpi0006501	SDR42E1	yellow	4	0.529757	0.0162899
Parpi0006488	CDH13	red	6	0.695528	0.000661837		Parpi0006505	MMP2	brown	3	0.502913	0.0238109
Parpi0006496	MPHOSPH6	turquoise	1	0.617885	0.00369278		Parpi0006520	FTO	turquoise	1	0.778996	5.185e-05
Parpi0006497	NA	grey	0	0.218934	0.35373		Parpi0006540	ADCY2	brown	3	0.88339	2.46187e-07
Parpi0006501	SDR42E1	yellow	4	0.671914	0.0011757		Parpi0006556	ABCC5	black	7	0.449681	0.0466705
Parpi0006505	MMP2	blue	2	0.674048	0.00111851		Parpi0006562	GPT2	green	5	0.777678	5.44148e-05
Parpi0006507	IRX6	brown	3	0.398593	0.0817247		Parpi0006563	C16ORF87	pink	8	0.498947	0.0251235
Parpi0006534	CYLD	brown	3	0.809315	1.54813e-05		Parpi0006565	ORC6	green	5	0.561274	0.010026
Parpi0006535	SNX20	black	7	0.8153	1.18931e-05		Parpi0006566	VPS35	green	5	0.922979	6.83353e-09
Parpi0006552	CBLN1	lightcyan	16	0.89559	9.53523e-08		Parpi0006578	C19ORF12	turquoise	1	0.765036	8.51263e-05
Parpi0006564	MYLK3	pink	8	0.200921	0.395659		Parpi0006579	NA	turquoise	1	0.801171	2.18487e-05
Parpi0006565	ORC6	brown	3	0.431304	0.0576011		Parpi0006588	TSHZ3	blue	2	0.829582	6.09318e-06
Parpi0006577	PLEKHF1	yellow	4	0.909031	2.90131e-08		Parpi0006591	NDUFA12	turquoise	1	0.921077	8.4506e-09
Parpi0006580	CCNE1	yellow	4	0.55912	0.0103795		Parpi0006599	NA	turquoise	1	0.862795	9.84016e-07
Parpi0006599	NA	turquoise	1	0.900228	6.44591e-08		Parpi0006600	CCDC37	turquoise	1	0.434909	0.0553175
Parpi0006614	ANKS1B	red	6	0.780301	4.94125e-05		Parpi0006601	AMDHD1	turquoise	1	0.412537	0.0706656
Parpi0006620	SLC17A8	brown	3	0.453933	0.0443856		Parpi0006612	SLC25A3	turquoise	1	0.781704	4.69046e-05
Parpi0006623	SLC5A8	red	6	0.839082	3.77207e-06		Parpi0006613	IKBIP	turquoise	1	0.578862	0.00749056
Parpi0006630	NA	grey	0	-0.162472	0.493734		Parpi0006618	ACTR6	turquoise	1	0.786825	3.86568e-05
Parpi0006633	AGBL2	pink	8	-0.0111205	0.962887		Parpi0006620	SLC17A8	turquoise	1	0.393721	0.0858755
Parpi0006634	PDE6H	red	6	0.566796	0.00916444		Parpi0006625	UTP20	red	6	0.651517	0.00185796
Parpi0006638	NA	blue	2	0.650947	0.00188096		Parpi0006626	ARL 1.00	turquoise	1	0.856986	1.39777e-06
Parpi0006643	HIST1H1E	grey	0	0.186463	0.431203		Parpi0006630	NA	grey	0	0.231977	0.325044
Parpi0006647	NA	blue	2	0.561096	0.010055		Parpi0006636	ERP27	magenta	9	0.103129	0.665256
Parpi0006648	APOLD1	tan	12	0.44995	0.0465233		Parpi0006638	NA	turquoise	1	0.536224	0.0147998
Parpi0006655	EMP1	blue	2	0.699191	0.000602537		Parpi0006641	C12ORF69	grey	0	0.691238	0.000737501
Parpi0006656	GRIN2B	brown	3	0.850995	1.97629e-06		Parpi0006643	HIST1H1E	yellow	4	0.338463	0.144378
Parpi0006662	PLBD2	blue	2	0.44804	0.0475761		Parpi0006644	NA	yellow	4	0.34621	0.134837
Parpi0006667	C7ORF55	turquoise	1	0.556558	0.0108131		Parpi0006645	NA	black	7	0.725127	0.00029753
Parpi0006677	NDUFA6	turquoise	1	0.452717	0.0450302		Parpi0006646	NA	black	7	0.671334	0.00119167
Parpi0006678	NA	turquoise	1	0.626332	0.00313038		Parpi0006650	GPRC5A	grey	0	0.0786865	0.741589
Parpi0006680	GLA	tan	12	0.553925	0.0112736		Parpi0006652	NA	grey	0	0.365466	0.113067
Parpi0006686	SREBF2	brown	3	0.886639	1.93268e-07		Parpi0006653	KIAA1467	brown	3	0.594299	0.00572205
Parpi0006687	CCDC134	red	6	0.713018	0.000417482		Parpi0006662	PLBD2	turquoise	1	0.432863	0.056605
Parpi0006698	TOB2	yellow	4	0.73751	0.000206595		Parpi0006667	C7ORF55	turquoise	1	0.800521	2.24429e-05
Parpi0006705	RBX1	turquoise	1	0.634629	0.00264909		Parpi0006671	SERHL2	turquoise	1	0.807951	1.6419e-05
Parpi0006706	XPNPEP3	yellow	4	0.83192	5.42976e-06		Parpi0006673	NFAM1	turquoise	1	0.681462	0.000937699
Parpi0006711	TNRC6B	brown	3	0.931309	2.51582e-09		Parpi0006677	NDUFA6	turquoise	1	0.939962	7.7328e-10
Parpi0006715	CACNA1G	greenyellow	11	0.761198	9.69959e-05		Parpi0006678	NA	turquoise	1	0.951181	1.25246e-10
Parpi0006722	RPL3	turquoise	1	0.954367	6.90236e-11		Parpi0006686	SREBF2	green	5	0.446918	0.0482036
Parpi0006727	NPTXR	green	5	0.970646	1.38151e-12		Parpi0006687	CCDC134	turquoise	1	0.759044	0.000104258
Parpi0006730	LGALS1	blue	2	0.825852	7.29758e-06		Parpi0006694	PMM2	pink	8	0.831727	5.48201e-06
Parpi0006734	MPRIP	brown	3	0.765821	8.28602e-05		Parpi0006695	CSDC2	green	5	0.525747	0.0172729
Parpi0006735	MPRIP	yellow	4	0.769183	7.37301e-05		Parpi0006696	ACO2	pink	8	0.812265	1.36101e-05
Parpi0006736	H1F0	turquoise	1	0.758445	0.00010636		Parpi0006697	PHF5A	turquoise	1	0.709303	0.000461653
Parpi0006743	POLR2F	turquoise	1	0.589924	0.00618417		Parpi0006698	TOB2	green	5	0.859782	1.18275e-06
Parpi0006747	SLC16A8	blue	2	0.296706	0.203975		Parpi0006705	RBX1	turquoise	1	0.876983	3.88866e-07
Parpi0006754	KCNJ6	greenyellow	11	0.763908	8.84779e-05		Parpi0006709	MKL1	blue	2	0.815549	1.17612e-05
Parpi0006756	KDELR3	black	7	0.766255	8.16294e-05		Parpi0006711	TNRC6B	blue	2	0.851244	1.94872e-06
Parpi0006757	DDX5	yellow	4	0.892791	1.19713e-07		Parpi0006714	GRAP2	brown	3	0.799223	2.36711e-05
Parpi0006767	ARHGAP17	red	6	0.723882	0.000308322		Parpi0006716	RPS19BP1	turquoise	1	0.859807	1.18101e-06
Parpi0006773	LFNG	grey	0	0.00444183	0.985172		Parpi0006717	ATF4	grey	0	-0.5455	0.0128557
Parpi0006774	CYTH4	blue	2	0.647577	0.00202204		Parpi0006719	MGAT3	brown	3	0.623009	0.00334245
Parpi0006775	RAC1	turquoise	1	0.585571	0.00667385		Parpi0006722	RPL3	turquoise	1	0.894206	1.0679e-07
Parpi0006784	CSF2RB	blue	2	0.573667	0.00817756		Parpi0006725	CBX7	yellow	4	0.567283	0.00909152
Parpi0006785	NCF4	tan	12	0.578282	0.00756477		Parpi0006726	CBX6	blue	2	0.803752	1.96223e-05
Parpi0006795	LRIG3	yellow	4	0.74059	0.000188096		Parpi0006729	FAM20A	grey	0	-0.235241	0.318089
Parpi0006813	ATXN7	brown	3	0.828836	6.31918e-06		Parpi0006730	LGALS1	turquoise	1	0.624295	0.00325897
Parpi0006814	THOC7	grey	0	-0.105609	0.657673		Parpi0006743	POLR2F	turquoise	1	0.818922	1.00929e-05
Parpi0006820	SYNPR	greenyellow	11	0.635702	0.00259166		Parpi0006761	TOMM22	turquoise	1	0.962791	1.13421e-11
Parpi0006823	CADPS	purple	10	0.801251	2.17768e-05		Parpi0006763	GTPBP1	green	5	0.386958	0.0918923
Parpi0006859	DALRD3	brown	3	0.396334	0.0836302		Parpi0006767	ARHGAP17	brown	3	0.850993	1.97658e-06
Parpi0006860	NDUFAF3	yellow	4	0.368267	0.110125		Parpi0006773	LFNG	brown	3	0.503662	0.0235692
Parpi0006869	LAMB1	blue	2	0.412208	0.0709131		Parpi0006774	CYTH4	brown	3	0.803407	1.99083e-05
Parpi0006870	NA	brown	3	0.448131	0.0475259		Parpi0006775	RAC1	brown	3	0.847279	2.43183e-06
Parpi0006871	NA	brown	3	0.533417	0.0154326		Parpi0006777	C1QTNF1	grey	0	0.727337	0.000279176
Parpi0006877	CCDC36	green	5	0.375321	0.102961		Parpi0006782	TST	turquoise	1	0.530637	0.0160805
Parpi0006881	IL17RC	grey	0	0.135069	0.570194		Parpi0006784	CSF2RB	brown	3	0.618088	0.00367841
Parpi0006894	CPNE8	grey	0	-0.337275	0.145882		Parpi0006785	NCF4	grey	0	-0.433655	0.0561038
Parpi0006900	PLXNB1	grey	0	0.416841	0.0674902		Parpi0006786	IFT27	turquoise	1	0.601643	0.00501039
Parpi0006901	PLXNB3	brown	3	0.395252	0.0845541		Parpi0006791	NA	grey	0	0.674368	0.00111014
Parpi0006910	KY	brown	3	0.742509	0.000177302		Parpi0006800	MAGI3	blue	2	0.549656	0.0120543
Parpi0006917	NA	black	7	0.519415	0.0189211		Parpi0006801	MAGI3	blue	2	0.585231	0.00671336
Parpi0006923	SLC10A4	magenta	9	0.826088	7.21592e-06		Parpi0006803	MAGI3	blue	2	0.472712	0.0353073
Parpi0006928	CWH43	brown	3	0.329526	0.155961		Parpi0006813	ATXN7	blue	2	0.873384	4.97268e-07
Parpi0006933	RASL11B	green	5	0.769017	7.41588e-05		Parpi0006847	PDHB	turquoise	1	0.705631	0.000509159
Parpi0006944	KDR	red	6	0.720282	0.000341409		Parpi0006848	PXK	green	5	0.897116	8.39974e-08
Parpi0006945	KIT	green	5	0.577451	0.00767227		Parpi0006860	NDUFAF3	turquoise	1	0.836534	4.30247e-06
Parpi0006946	KDR	tan	12	0.646583	0.00206529		Parpi0006861	IMPDH2	blue	2	0.29544	0.206004
Parpi0006955	NA	greenyellow	11	0.888016	1.74046e-07		Parpi0006865	PIM1	blue	2	0.652519	0.00181806
Parpi0006972	VPS37A	red	6	0.587458	0.00645781		Parpi0006868	USP19	blue	2	0.956081	4.92217e-11
Parpi0006974	SLC7A2	grey	0	0.120412	0.613087		Parpi0006869	LAMB1	yellow	4	0.666297	0.0013381
Parpi0006975	PDGFRL	blue	2	0.498279	0.02535		Parpi0006870	NA	yellow	4	0.679562	0.000981498
Parpi0006985	FAT4	brown	3	0.73725	0.000208225		Parpi0006873	NA	grey	0	0.335289	0.14842
Parpi0006989	CYP4V2	blue	2	0.37168	0.106615		Parpi0006880	CRELD2	pink	8	0.83219	5.35741e-06
Parpi0006991	TLR3	blue	2	0.702511	0.000552733		Parpi0006881	IL17RC	black	7	0.727934	0.000274387
Parpi0006992	SORBS2	green	5	0.843186	3.03728e-06		Parpi0006882	IL17RE	yellow	4	0.461754	0.0404085
Parpi0006993	PDLIM3	pink	8	0.220598	0.34999		Parpi0006883	IL17RE	yellow	4	0.321309	0.167165
Parpi0006994	CCDC110	green	5	0.439178	0.0527022		Parpi0006890	NA	grey	0	-0.110385	0.643157
Parpi0007000	KIAA1430	green	5	0.86125	1.0819e-06		Parpi0006899	SRPK3	turquoise	1	0.850638	2.01657e-06
Parpi0007001	SLC25A4	pink	8	0.415273	0.0686345		Parpi0006910	KY	blue	2	0.845903	2.62243e-06
Parpi0007009	ENPP6	brown	3	0.58353	0.00691419		Parpi0006917	NA	blue	2	0.529237	0.016415
Parpi0007014	NA	turquoise	1	0.388383	0.0905999		Parpi0006928	CWH43	grey	0	0.40194	0.0789603
Parpi0007017	CLDN22	blue	2	0.727557	0.000277401		Parpi0006940	LNX1	yellow	4	0.942467	5.31764e-10
Parpi0007023	ALDOB	blue	2	0.210391	0.373285		Parpi0006945	KIT	grey	0	0.489329	0.0285444
Parpi0007028	GRIN3A	red	6	0.673893	0.00112258		Parpi0006946	KDR	blue	2	0.887833	1.76491e-07
Parpi0007035	KLF4	yellow	4	0.435067	0.0552187		Parpi0006948	TMEM165	turquoise	1	0.707597	0.000483243
Parpi0007037	ZNF462	brown	3	0.968582	2.52729e-12		Parpi0006956	PPAT	turquoise	1	0.765306	8.43423e-05
Parpi0007038	TMEM38B	green	5	0.302064	0.195536		Parpi0006958	LONRF1	green	5	0.624325	0.00325708
Parpi0007044	ABCA12	turquoise	1	0.572991	0.00827061		Parpi0006974	SLC7A2	blue	2	0.504591	0.0232724
Parpi0007045	NA	red	6	0.389066	0.089985		Parpi0006977	MTUS1	red	6	0.538248	0.0143565
Parpi0007069	CHRNB3	brown	3	0.392782	0.0866925		Parpi0006982	FRG1	turquoise	1	0.947655	2.31555e-10
Parpi0007077	NA	red	6	0.679119	0.000991958		Parpi0006985	FAT4	blue	2	0.817961	1.05458e-05
Parpi0007079	GAK	brown	3	0.874098	4.73864e-07		Parpi0006990	FAM149B1	turquoise	1	0.331054	0.153937
Parpi0007082	TMEM175	red	6	0.52537	0.0173676		Parpi0006991	TLR3	turquoise	1	0.610396	0.00425918
Parpi0007086	DNAJA4	yellow	4	0.189212	0.424317		Parpi0006992	SORBS2	yellow	4	0.627353	0.00306746
Parpi0007087	APTX	yellow	4	0.669923	0.00123124		Parpi0006994	CCDC110	brown	3	0.393317	0.0862263
Parpi0007092	CGGBP1	red	6	0.637305	0.00250772		Parpi0007003	ACSL6	grey	0	-0.283915	0.225089
Parpi0007093	HEMGN	blue	2	0.606137	0.00461217		Parpi0007005	CCDC111	turquoise	1	0.504242	0.0233835
Parpi0007096	XPA	turquoise	1	0.63227	0.00277916		Parpi0007014	NA	grey	0	0.649456	0.00194235
Parpi0007099	TMOD2	red	6	0.651159	0.00187236		Parpi0007018	WWC1	blue	2	0.507841	0.0222563
Parpi0007106	SHB	black	7	0.442715	0.0506082		Parpi0007019	DCTD	turquoise	1	0.662486	0.00145871
Parpi0007110	IGFBPL1	turquoise	1	0.436188	0.0545239		Parpi0007021	TENM2	red	6	0.463886	0.0393741
Parpi0007134	NANS	grey	0	0.167937	0.479114		Parpi0007035	KLF4	blue	2	0.426987	0.0604297
Parpi0007140	FAM46C	yellow	4	0.193687	0.413237		Parpi0007044	ABCA12	blue	2	0.80552	1.8213e-05
Parpi0007157	IMPG1	midnightblue	15	0.752185	0.000130585		Parpi0007045	NA	turquoise	1	0.371882	0.10641
Parpi0007160	FILIP1	black	7	0.84497	2.75898e-06		Parpi0007049	LPL	blue	2	0.758879	0.000104832
Parpi0007162	NA	turquoise	1	0.505237	0.0230675		Parpi0007060	NRG1	black	7	0.724104	0.000306369
Parpi0007163	COL12A1	blue	2	0.16167	0.495899		Parpi0007061	FUT11	yellow	4	0.711701	0.000432713
Parpi0007167	EEF1A1	turquoise	1	0.896995	8.48496e-08		Parpi0007082	TMEM175	grey	0	0.457444	0.0425646
Parpi0007168	MTO1	yellow	4	0.72343	0.000312322		Parpi0007084	B4GALT1	green	5	0.804012	1.94089e-05
Parpi0007173	OGFRL1	brown	3	0.836578	4.2929e-06		Parpi0007086	DNAJA4	green	5	0.941149	6.48867e-10
Parpi0007174	B3GAT2	brown	3	0.626138	0.00314243		Parpi0007087	APTX	green	5	0.561222	0.0100346
Parpi0007178	COL9A1	lightcyan	16	0.620735	0.00349438		Parpi0007090	CORO2B	brown	3	0.573638	0.00818164
Parpi0007179	NA	black	7	0.550789	0.011843		Parpi0007093	HEMGN	turquoise	1	0.572653	0.00831751
Parpi0007193	PPAP2B	yellow	4	0.305792	0.189803		Parpi0007096	XPA	turquoise	1	0.628716	0.00298517
Parpi0007204	EPCAM	blue	2	0.426526	0.060738		Parpi0007104	NA	yellow	4	0.634518	0.00265509
Parpi0007207	JUN	green	5	0.508699	0.0219942		Parpi0007110	IGFBPL1	grey	0	0.24297	0.301978
Parpi0007219	INADL	brown	3	0.601219	0.00504943		Parpi0007111	NA	turquoise	1	0.823724	8.07369e-06
Parpi0007221	KANK4	magenta	9	0.526746	0.0170236		Parpi0007133	TRIM14	blue	2	0.516578	0.019699
Parpi0007231	FOXD3	blue	2	0.435356	0.0550389		Parpi0007134	NANS	turquoise	1	0.329655	0.155789
Parpi0007245	CACHD1	brown	3	0.608261	0.00443325		Parpi0007135	CCIN	blue	2	0.5854	0.00669366
Parpi0007252	LEPR	pink	8	0.179042	0.450081		Parpi0007137	GNE	green	5	0.619677	0.003567
Parpi0007262	SLC35D1	red	6	0.71272	0.000420884		Parpi0007162	NA	turquoise	1	0.878492	3.49978e-07
Parpi0007271	DIRAS2	turquoise	1	0.686918	0.000820985		Parpi0007163	COL12A1	blue	2	0.708365	0.00047342
Parpi0007274	RPE65	blue	2	0.382763	0.0957766		Parpi0007167	EEF1A1	turquoise	1	0.787761	3.7293e-05
Parpi0007278	LRRC7	green	5	0.97147	1.07257e-12		Parpi0007168	MTO1	pink	8	0.702617	0.000551196
Parpi0007298	NA	grey	0	0.101636	0.669839		Parpi0007171	KCNQ5	brown	3	0.730196	0.000256867
Parpi0007302	PTPN5	green	5	0.861989	1.0341e-06		Parpi0007173	OGFRL1	blue	2	0.414048	0.0695387
Parpi0007303	IGSF22	grey	0	-0.364553	0.114038		Parpi0007176	C6ORF57	turquoise	1	0.75613	0.000114823
Parpi0007304	TMEM86A	brown	3	0.462201	0.0401899		Parpi0007193	PPAP2B	blue	2	0.730731	0.000252867
Parpi0007313	TPH2	midnightblue	15	0.940092	7.5866e-10		Parpi0007195	C1ORF168	turquoise	1	0.637722	0.00248629
Parpi0007321	NA	brown	3	0.369448	0.108901		Parpi0007197	C1ORF168	turquoise	1	0.744468	0.000166836
Parpi0007323	OTOGL	brown	3	0.510875	0.0213401		Parpi0007200	DAB1	yellow	4	0.6121	0.00412445
Parpi0007333	NA	turquoise	1	0.915426	1.54197e-08		Parpi0007204	EPCAM	yellow	4	0.532436	0.0156587
Parpi0007341	NA	grey	0	-0.333864	0.150261		Parpi0007207	JUN	green	5	0.742998	0.000174643
Parpi0007342	NA	yellow	4	0.662801	0.00144841		Parpi0007220	NA	yellow	4	0.756261	0.000114331
Parpi0007348	NA	grey	0	-0.297308	0.203013		Parpi0007221	KANK4	grey	0	0.480769	0.0318877
Parpi0007355	CALCA	blue	2	0.537353	0.0145513		Parpi0007225	ANGPTL3	turquoise	1	0.497442	0.0256364
Parpi0007374	RPL27A	turquoise	1	0.875415	4.3324e-07		Parpi0007235	EFCAB7	yellow	4	0.85775	1.33587e-06
Parpi0007375	DENND2C	yellow	4	0.934261	1.71286e-09		Parpi0007237	ROR1	turquoise	1	0.452983	0.0448887
Parpi0007377	AKIP1	grey	0	-0.113668	0.633248		Parpi0007246	RAVER2	yellow	4	0.839903	3.61383e-06
Parpi0007396	LYVE1	black	7	0.579854	0.00736488		Parpi0007262	SLC35D1	turquoise	1	0.671157	0.00119658
Parpi0007426	ID4	blue	2	0.484241	0.0304965		Parpi0007284	CTH	turquoise	1	0.359487	0.119535
Parpi0007427	MBOAT1	grey	0	0.229441	0.330511		Parpi0007301	RPL18A	turquoise	1	0.815372	1.1855e-05
Parpi0007439	GPLD1	green	5	0.603588	0.00483469		Parpi0007303	IGSF22	turquoise	1	0.336075	0.147412
Parpi0007442	TDP2	red	6	0.84471	2.79798e-06		Parpi0007304	TMEM86A	black	7	0.56836	0.00893173
Parpi0007444	C6ORF62	turquoise	1	0.802775	2.04406e-05		Parpi0007308	LDHA	turquoise	1	0.329194	0.156404
Parpi0007447	NA	yellow	4	0.105867	0.656883		Parpi0007321	NA	yellow	4	0.58772	0.00642827
Parpi0007448	FAM65B	brown	3	0.706595	0.000496314		Parpi0007326	ABCC9	yellow	4	0.878983	3.38087e-07
Parpi0007450	SCGN	green	5	0.401453	0.0793581		Parpi0007331	NUCB2	pink	8	0.522078	0.0182131
Parpi0007460	PQLC1	green	5	0.704422	0.000525689		Parpi0007333	NA	turquoise	1	0.924904	5.48006e-09
Parpi0007461	KCNG2	green	5	0.713463	0.000412438		Parpi0007337	PLEKHA7	blue	2	0.613586	0.00400977
Parpi0007463	NFATC1	black	7	0.764485	8.67497e-05		Parpi0007341	NA	yellow	4	0.381173	0.0972797
Parpi0007474	NA	grey	0	0.09152	0.701169		Parpi0007342	NA	yellow	4	0.796611	2.63199e-05
Parpi0007475	ZNF236	yellow	4	0.784392	4.24029e-05		Parpi0007348	NA	yellow	4	0.590204	0.00615364
Parpi0007484	CNDP1	turquoise	1	0.4261	0.0610235		Parpi0007358	PDE3B	blue	2	0.590353	0.0061375
Parpi0007493	CBLN2	purple	10	0.680167	0.000967382		Parpi0007359	PSMA1	turquoise	1	0.923887	6.16204e-09
Parpi0007495	NA	brown	3	0.291556	0.212311		Parpi0007374	RPL27A	turquoise	1	0.899456	6.88908e-08
Parpi0007505	NR4A2	red	6	0.717519	0.000368818		Parpi0007375	DENND2C	green	5	0.701349	0.000569752
Parpi0007525	NEB	pink	8	0.427998	0.0597579		Parpi0007379	TMEM9B	turquoise	1	0.828729	6.35224e-06
Parpi0007526	NEB	pink	8	0.544733	0.013008		Parpi0007382	SCUBE2	green	5	0.332084	0.152582
Parpi0007528	TNFAIP6	blue	2	0.5799	0.00735914		Parpi0007384	TMEM41B	pink	8	0.690667	0.000748106
Parpi0007529	NMI	tan	12	0.86969	6.3517e-07		Parpi0007390	SBF2	red	6	0.879432	3.27513e-07
Parpi0007541	ACVR2A	greenyellow	11	0.91038	2.54918e-08		Parpi0007415	MICAL3	green	5	0.698654	0.000610932
Parpi0007561	SMOX	grey	0	0.0289949	0.903418		Parpi0007437	DCDC2	grey	0	-0.268561	0.252252
Parpi0007576	LRRTM2	green	5	0.888015	1.7406e-07		Parpi0007438	MRS2	brown	3	0.392542	0.0869028
Parpi0007597	SUCLG1	red	6	0.777506	5.47578e-05		Parpi0007439	GPLD1	grey	0	-0.231452	0.326172
Parpi0007600	ADAMTS3	green	5	0.432346	0.0569336		Parpi0007442	TDP2	turquoise	1	0.568919	0.00884981
Parpi0007608	FTH1	grey	0	-0.188128	0.427026		Parpi0007446	GMNN	turquoise	1	0.516958	0.0195934
Parpi0007611	SLC4A8	magenta	9	0.704411	0.000525846		Parpi0007448	FAM65B	brown	3	0.605653	0.00465379
Parpi0007618	IGJ	grey	0	0.116107	0.625929		Parpi0007452	PARD6G	grey	0	-0.345992	0.135099
Parpi0007619	FAM47E	turquoise	1	0.52585	0.0172472		Parpi0007480	ZADH2	turquoise	1	0.640915	0.00232702
Parpi0007622	SDAD1	turquoise	1	0.708277	0.00047453		Parpi0007484	CNDP1	turquoise	1	0.290269	0.214429
Parpi0007623	NAAA	black	7	0.652449	0.00182082		Parpi0007487	CYB5A	turquoise	1	0.769962	7.17428e-05
Parpi0007627	SCARB2	grey	0	0.223919	0.342599		Parpi0007488	TIMM21	turquoise	1	0.869516	6.424e-07
Parpi0007628	FAM47E	black	7	0.544522	0.0130504		Parpi0007489	FBXO15	turquoise	1	0.353269	0.126538
Parpi0007629	STBD1	turquoise	1	0.616077	0.00382349		Parpi0007495	NA	red	6	0.40851	0.0737375
Parpi0007630	CCDC158	turquoise	1	0.365332	0.113209		Parpi0007505	NR4A2	green	5	0.730862	0.000251889
Parpi0007634	LGALS1	blue	2	0.462973	0.0398146		Parpi0007507	NA	green	5	0.482423	0.0312187
Parpi0007635	SOWAHB	turquoise	1	0.63646	0.00255165		Parpi0007509	GALNT13	blue	2	0.543251	0.013307
Parpi0007637	CCNI	blue	2	0.623598	0.00330399		Parpi0007510	GALNT13	blue	2	0.536283	0.0147868
Parpi0007645	NA	blue	2	0.540506	0.0138748		Parpi0007526	NEB	red	6	0.663651	0.00142091
Parpi0007655	FRAS1	grey	0	-0.126421	0.595344		Parpi0007530	RBM43	turquoise	1	0.506746	0.0225948
Parpi0007656	ANXA3	blue	2	0.478231	0.0329354		Parpi0007533	RND3	green	5	0.468476	0.037216
Parpi0007657	AAK1	yellow	4	0.510421	0.0214752		Parpi0007534	MMADHC	turquoise	1	0.883076	2.5192e-07
Parpi0007658	PAQR3	brown	3	0.344612	0.136768		Parpi0007545	ZEB2	brown	3	0.715114	0.00039418
Parpi0007661	ANTXR2	blue	2	0.685411	0.00085192		Parpi0007550	KYNU	turquoise	1	0.627504	0.00305826
Parpi0007663	PRDM8	brown	3	0.487928	0.0290717		Parpi0007561	SMOX	blue	2	0.693824	0.000691058
Parpi0007672	BMP3	blue	2	0.587353	0.00646966		Parpi0007600	ADAMTS3	green	5	0.927824	3.87704e-09
Parpi0007673	PRKG2	purple	10	0.819863	9.66587e-06		Parpi0007609	GC	grey	0	0.336437	0.14695
Parpi0007691	PLAC8	blue	2	0.582417	0.00704817		Parpi0007611	SLC4A8	blue	2	0.577021	0.00772838
Parpi0007695	MRPS18C	turquoise	1	0.67173	0.00118074		Parpi0007618	IGJ	red	6	0.832738	5.21301e-06
Parpi0007704	WDFY3	brown	3	0.804854	1.87335e-05		Parpi0007619	FAM47E	grey	0	-0.206872	0.381512
Parpi0007705	WDFY3	brown	3	0.821255	9.06281e-06		Parpi0007621	CXCL10	brown	3	0.727853	0.000275029
Parpi0007709	MAPK10	brown	3	0.821418	8.99475e-06		Parpi0007623	NAAA	grey	0	0.404831	0.076629
Parpi0007718	KLHL8	brown	3	0.541082	0.0137541		Parpi0007629	STBD1	grey	0	0.433699	0.0560758
Parpi0007725	SPARCL1	green	5	0.619296	0.00359343		Parpi0007634	LGALS1	turquoise	1	0.60566	0.00465318
Parpi0007728	IBSP	black	7	0.448045	0.0475738		Parpi0007643	TMEM237	turquoise	1	0.290237	0.214482
Parpi0007729	NA	grey	0	0.166284	0.483513		Parpi0007645	NA	brown	3	0.428265	0.0595815
Parpi0007730	PKD2	blue	2	0.405935	0.0757529		Parpi0007646	CNOT6L	green	5	0.823678	8.09124e-06
Parpi0007734	HERC4	salmon	13	0.948366	2.05293e-10		Parpi0007655	FRAS1	brown	3	0.343061	0.13866
Parpi0007735	HERC4	salmon	13	0.700621	0.000580635		Parpi0007657	AAK1	green	5	0.586717	0.00654191
Parpi0007736	PYURF	grey	0	-0.109036	0.647245		Parpi0007672	BMP3	brown	3	0.326013	0.160686
Parpi0007737	HERC4	grey	0	0.0508707	0.831335		Parpi0007684	TMEM150C	red	6	0.792512	3.09931e-05
Parpi0007738	HERC4	red	6	0.722892	0.000317138		Parpi0007687	SCD5	red	6	0.604363	0.00476612
Parpi0007739	NA	brown	3	0.64047	0.00234869		Parpi0007688	SEC31A	blue	2	0.810445	1.47398e-05
Parpi0007741	GPRIN3	purple	10	0.834239	4.83458e-06		Parpi0007691	PLAC8	turquoise	1	0.633885	0.00268955
Parpi0007747	DTD2	blue	2	0.32204	0.166147		Parpi0007695	MRPS18C	turquoise	1	0.88827	1.70687e-07
Parpi0007750	AP4S1	yellow	4	0.484935	0.0302243		Parpi0007696	FAM175A	turquoise	1	0.731702	0.000245739
Parpi0007752	COCH	pink	8	0.142279	0.549588		Parpi0007704	WDFY3	blue	2	0.908507	3.04935e-08
Parpi0007773	FOXG1	green	5	0.715655	0.000388348		Parpi0007708	ARHGAP25	yellow	4	0.483666	0.0307234
Parpi0007783	NA	grey	0	0.0162627	0.945746		Parpi0007717	AFF4	blue	2	0.911742	2.23215e-08
Parpi0007786	NA	grey	0	-0.461691	0.0404398		Parpi0007718	KLHL8	blue	2	0.649144	0.00195538
Parpi0007787	NA	yellow	4	0.468621	0.0371491		Parpi0007720	NA	yellow	4	0.782667	4.52466e-05
Parpi0007798	NA	pink	8	0.262756	0.263044		Parpi0007722	RDH10	pink	8	0.722475	0.000320916
Parpi0007801	NA	brown	3	0.824632	7.73409e-06		Parpi0007723	HSD17B11	turquoise	1	0.833651	4.97981e-06
Parpi0007802	ATPBD4	brown	3	0.731887	0.000244404		Parpi0007732	PPM1K	green	5	0.463195	0.0397071
Parpi0007819	MEIS2	red	6	0.729901	0.000259096		Parpi0007733	HERC4	yellow	4	0.382233	0.0962754
Parpi0007829	RASGRP2	green	5	0.844724	2.79589e-06		Parpi0007734	HERC4	brown	3	0.839087	3.77109e-06
Parpi0007831	ARHGAP11A	green	5	0.788691	3.59798e-05		Parpi0007735	HERC4	brown	3	0.789734	3.45542e-05
Parpi0007851	RGS5	blue	2	0.780192	4.96128e-05		Parpi0007736	PYURF	grey	0	0.295213	0.206368
Parpi0007856	C1ORF110	yellow	4	0.788364	3.64363e-05		Parpi0007737	HERC4	turquoise	1	0.649286	0.00194945
Parpi0007861	ITPA	yellow	4	0.449143	0.0469659		Parpi0007738	HERC4	yellow	4	0.543161	0.0133252
Parpi0007865	RNASEL	blue	2	0.317227	0.172931		Parpi0007739	NA	black	7	0.634292	0.00266737
Parpi0007872	LAMC2	grey	0	0.20217	0.392667		Parpi0007747	DTD2	turquoise	1	0.766437	8.11173e-05
Parpi0007876	NCF2	blue	2	0.657776	0.00162027		Parpi0007750	AP4S1	turquoise	1	0.825302	7.49194e-06
Parpi0007881	GLT25D2	yellow	4	0.501581	0.0242457		Parpi0007787	NA	grey	0	-0.161161	0.497274
Parpi0007885	FAM129A	turquoise	1	0.418841	0.0660518		Parpi0007794	STXBP6	turquoise	1	0.493682	0.0269535
Parpi0007897	PDC	grey	0	-0.402934	0.078153		Parpi0007827	SPRED1	blue	2	0.73748	0.000206784
Parpi0007898	PTGS2	grey	0	0.186234	0.43178		Parpi0007831	ARHGAP11A	grey	0	0.312923	0.179157
Parpi0007900	NA	grey	0	0.109609	0.645507		Parpi0007832	SCG5	turquoise	1	0.554221	0.0112211
Parpi0007908	RGS18	blue	2	0.537622	0.0144926		Parpi0007854	OLFML2A	red	6	0.544851	0.0129845
Parpi0007912	RGS2	brown	3	0.389835	0.0892962		Parpi0007861	ITPA	turquoise	1	0.632521	0.0027651
Parpi0007919	CFH	blue	2	0.599736	0.00518775		Parpi0007872	LAMC2	turquoise	1	0.633592	0.00270564
Parpi0007922	IGFBP5	blue	2	0.803845	1.95462e-05		Parpi0007876	NCF2	brown	3	0.750042	0.0001399
Parpi0007924	NA	turquoise	1	0.944919	3.62581e-10		Parpi0007877	ARPC5	turquoise	1	0.924322	5.8618e-09
Parpi0007928	TMEM169	brown	3	0.481599	0.0315505		Parpi0007880	TSEN15	turquoise	1	0.81508	1.20112e-05
Parpi0007929	PECR	red	6	0.522636	0.0180676		Parpi0007881	GLT25D2	grey	0	0.0870769	0.715082
Parpi0007942	NA	brown	3	0.801221	2.18037e-05		Parpi0007886	RNF2	green	5	0.840322	3.53539e-06
Parpi0007946	CNTNAP1	brown	3	0.889974	1.496e-07		Parpi0007893	HMCN1	yellow	4	0.816041	1.15041e-05
Parpi0007972	UBP1	black	7	0.31895	0.170481		Parpi0007895	NA	blue	2	0.896115	9.12994e-08
Parpi0007983	NA	pink	8	0.122417	0.607143		Parpi0007899	PLA2G4A	brown	3	0.785705	4.03437e-05
Parpi0007994	MYLK	blue	2	0.652459	0.00182042		Parpi0007900	NA	yellow	4	0.778917	5.20009e-05
Parpi0007996	CCDC14	grey	0	-0.0698469	0.769821		Parpi0007912	RGS2	turquoise	1	0.2981	0.201756
Parpi0008003	ITGB6	blue	2	0.634523	0.00265485		Parpi0007918	KCNT2	grey	0	-0.422635	0.0633866
Parpi0008006	PPP1R13B	yellow	4	0.852529	1.81121e-06		Parpi0007919	CFH	grey	0	-0.27878	0.233951
Parpi0008007	CAPN9	blue	2	0.70156	0.000566632		Parpi0007924	NA	turquoise	1	0.915425	1.54215e-08
Parpi0008024	HLX	black	7	0.656181	0.00167828		Parpi0007928	TMEM169	green	5	0.229996	0.32931
Parpi0008028	2025-03-02	grey	0	0.0837859	0.725443		Parpi0007930	MAP3K2	blue	2	0.73277	0.0002381
Parpi0008029	C1ORF115	black	7	0.648654	0.00197603		Parpi0007942	NA	yellow	4	0.706977	0.000491284
Parpi0008038	SLC30A1	red	6	0.535849	0.0148831		Parpi0007961	TMEM177	turquoise	1	0.346217	0.134829
Parpi0008040	LYPLAL1	turquoise	1	0.678577	0.00100489		Parpi0007966	RALA	turquoise	1	0.889743	1.52316e-07
Parpi0008054	NA	grey	0	-0.0140976	0.952961		Parpi0007977	EAF1	turquoise	1	0.709393	0.000460539
Parpi0008060	SMYD2	red	6	0.646382	0.00207415		Parpi0007978	SLC15A2	grey	0	0.276408	0.238121
Parpi0008062	PROX1	greenyellow	11	0.701315	0.000570249		Parpi0007982	SEMA5B	grey	0	0.0591246	0.804441
Parpi0008068	FLVCR1	brown	3	0.880059	3.1325e-07		Parpi0007988	ADCY5	brown	3	0.294817	0.207007
Parpi0008078	NEK2	brown	3	-0.362053	0.116727		Parpi0007990	NA	green	5	0.352489	0.127437
Parpi0008089	SI	grey	0	-0.163603	0.49069		Parpi0007992	RAB13	grey	0	-0.060001	0.801597
Parpi0008090	SI	grey	0	-0.0676131	0.777001		Parpi0007996	CCDC14	turquoise	1	0.371223	0.10708
Parpi0008094	BCHE	turquoise	1	0.577832	0.00762287		Parpi0008008	CAPN9	grey	0	-0.0318296	0.894024
Parpi0008115	MECOM	turquoise	1	0.617879	0.00369321		Parpi0008010	TLR5	yellow	4	0.399046	0.081346
Parpi0008124	LRRC31	brown	3	0.357831	0.121372		Parpi0008013	FAM177B	green	5	0.69657	0.000644475
Parpi0008129	GPR160	turquoise	1	0.523811	0.0177642		Parpi0008017	TAF1A	turquoise	1	0.832933	5.1623e-06
Parpi0008131	AKAP4	brown	3	0.565156	0.00941379		Parpi0008018	HHIPL1	yellow	4	0.726383	0.000286974
Parpi0008137	NA	magenta	9	0.74934	0.000143071		Parpi0008038	SLC30A1	turquoise	1	0.411449	0.071486
Parpi0008138	SLC7A14	brown	3	0.7793	5.12726e-05		Parpi0008040	LYPLAL1	turquoise	1	0.714779	0.000397825
Parpi0008145	PLD2	green	5	0.464128	0.0392577		Parpi0008044	SPATA17	grey	0	0.552723	0.0114893
Parpi0008148	FNDC3B	brown	3	0.774886	6.02131e-05		Parpi0008058	CENPF	brown	3	0.499045	0.0250904
Parpi0008158	NLGN1	green	5	0.863583	9.37095e-07		Parpi0008062	PROX1	red	6	0.470939	0.0360964
Parpi0008181	ACTL6A	turquoise	1	0.698559	0.000612424		Parpi0008069	TATDN3	turquoise	1	0.709754	0.000456088
Parpi0008182	MRPL47	turquoise	1	0.617311	0.00373387		Parpi0008070	NSL1	turquoise	1	0.370532	0.107786
Parpi0008183	NDUFB5	turquoise	1	0.659877	0.00154645		Parpi0008071	ATF3	green	5	0.687912	0.000801098
Parpi0008184	USP13	blue	2	0.256757	0.274497		Parpi0008078	NEK2	turquoise	1	0.378002	0.100329
Parpi0008185	IRF7	black	7	0.629767	0.00292301		Parpi0008079	SLC30A1	green	5	0.820731	9.28609e-06
Parpi0008202	LRP6	brown	3	0.468408	0.0372471		Parpi0008082	TRAF5	yellow	4	0.768025	7.67705e-05
Parpi0008206	GAL	grey	0	-0.23065	0.327897		Parpi0008089	SI	brown	3	0.325477	0.161415
Parpi0008212	NA	green	5	0.600284	0.00513629		Parpi0008090	SI	brown	3	0.358328	0.120819
Parpi0008214	MRPL21	turquoise	1	0.611855	0.00414359		Parpi0008094	BCHE	grey	0	0.233082	0.322679
Parpi0008215	IGHMBP2	purple	10	0.761505	9.59944e-05		Parpi0008106	SERPINI1	grey	0	0.209484	0.375396
Parpi0008225	IFITM1	salmon	13	0.849184	2.18801e-06		Parpi0008109	GOLIM4	blue	2	0.642706	0.00224149
Parpi0008227	IFITM6	blue	2	0.592209	0.00593906		Parpi0008113	NA	grey	0	0.00432955	0.985547
Parpi0008237	INCENP	blue	2	0.445542	0.0489806		Parpi0008122	LRRC34	grey	0	-0.0703079	0.768341
Parpi0008238	FTH1	turquoise	1	0.866798	7.65418e-07		Parpi0008124	LRRC31	grey	0	-0.321038	0.167544
Parpi0008241	TPO	blue	2	0.362255	0.116508		Parpi0008135	SKIL	blue	2	0.844494	2.83095e-06
Parpi0008247	FADS1	turquoise	1	0.59167	0.00599622		Parpi0008143	TNIK	blue	2	0.593726	0.00578094
Parpi0008255	C11ORF9	grey60	17	0.830351	5.86759e-06		Parpi0008148	FNDC3B	blue	2	0.685956	0.000840626
Parpi0008258	DAGLA	brown	3	0.699083	0.000604214		Parpi0008153	NCEH1	yellow	4	0.322849	0.165024
Parpi0008263	SYT7	greenyellow	11	0.809633	1.52696e-05		Parpi0008158	NLGN1	brown	3	0.514764	0.0202097
Parpi0008280	SLC15A4	blue	2	0.63003	0.0029076		Parpi0008162	NAALADL2	green	5	0.505698	0.0229222
Parpi0008285	BAAT	black	7	0.729883	0.000259234		Parpi0008173	KCNMB2	grey	0	-0.470056	0.0364949
Parpi0008291	SMPD5	green	5	0.499524	0.0249289		Parpi0008175	PIK3CB	blue	2	0.759188	0.000103759
Parpi0008295	MS4A15	turquoise	1	0.776594	5.66076e-05		Parpi0008181	ACTL6A	turquoise	1	0.774751	6.05065e-05
Parpi0008298	COL15A1	blue	2	0.47137	0.0359036		Parpi0008182	MRPL47	turquoise	1	0.940054	7.62858e-10
Parpi0008301	GSTP1	turquoise	1	0.679225	0.000989448		Parpi0008183	NDUFB5	turquoise	1	0.900495	6.29903e-08
Parpi0008308	STX3	pink	8	0.235174	0.31823		Parpi0008191	LRRC56	yellow	4	0.502706	0.0238782
Parpi0008312	MPEG1	tan	12	0.658372	0.00159902		Parpi0008192	NA	black	7	0.723454	0.000312103
Parpi0008314	MPEG1	salmon	13	0.903678	4.75735e-08		Parpi0008197	CHKA	brown	3	0.403306	0.0778525
Parpi0008317	LPXN	blue	2	0.67088	0.00120427		Parpi0008209	CPT1A	black	7	0.604561	0.00474872
Parpi0008327	YPEL4	red	6	0.849487	2.15127e-06		Parpi0008212	NA	yellow	4	0.638263	0.00245865
Parpi0008330	SERPING1	blue	2	0.665857	0.0013516		Parpi0008214	MRPL21	turquoise	1	0.850572	2.02406e-06
Parpi0008332	SMTNL1	pink	8	0.161589	0.496117		Parpi0008221	PKP3	yellow	4	0.375698	0.102588
Parpi0008337	RTN4RL1	green	5	0.942761	5.08417e-10		Parpi0008222	B4GALNT3	brown	3	0.578314	0.00756065
Parpi0008338	SLC43A3	cyan	14	0.747332	0.000152489		Parpi0008225	IFITM1	turquoise	1	0.692492	0.000714669
Parpi0008343	LRRC55	greenyellow	11	0.802998	2.0251e-05		Parpi0008227	IFITM6	turquoise	1	0.464753	0.0389589
Parpi0008365	ELAC1	magenta	9	0.570803	0.00857791		Parpi0008228	IFITM6	turquoise	1	0.435284	0.0550838
Parpi0008377	ACAA2	blue	2	0.350015	0.130317		Parpi0008231	FCN3	turquoise	1	0.339978	0.142476
Parpi0008378	LIPG	blue	2	0.708895	0.000466747		Parpi0008235	BET1L	turquoise	1	0.815638	1.17142e-05
Parpi0008380	NA	turquoise	1	0.791557	3.218e-05		Parpi0008238	FTH1	turquoise	1	0.936231	1.31217e-09
Parpi0008381	C18ORF32	red	6	0.307249	0.187595		Parpi0008241	TPO	grey	0	0.434294	0.0557022
Parpi0008385	CTIF	brown	3	0.919636	9.89221e-09		Parpi0008242	FADS1	turquoise	1	0.337477	0.145626
Parpi0008403	NA	pink	8	-0.0225074	0.924961		Parpi0008243	FADS1	green	5	0.397046	0.0830257
Parpi0008409	LOXHD1	grey	0	-0.369573	0.108772		Parpi0008247	FADS1	brown	3	0.332639	0.151856
Parpi0008410	RNF165	brown	3	0.877215	3.82652e-07		Parpi0008255	C11ORF9	black	7	0.799446	2.34554e-05
Parpi0008418	PSTPIP2	blue	2	0.573303	0.0082276		Parpi0008268	SDHAF2	turquoise	1	0.896826	8.60571e-08
Parpi0008445	SYT4	green	5	0.562118	0.00989033		Parpi0008275	VWCE	yellow	4	0.827083	6.87929e-06
Parpi0008452	NA	grey	0	0.19366	0.413303		Parpi0008278	CD5	brown	3	0.690717	0.000747167
Parpi0008500	NA	red	6	0.774619	6.07937e-05		Parpi0008279	CD6	brown	3	0.689701	0.00076634
Parpi0008508	CELF4	red	6	0.808217	1.62325e-05		Parpi0008284	ZP4	green	5	0.290477	0.214086
Parpi0008520	XKR6	brown	3	0.909499	2.77456e-08		Parpi0008285	BAAT	grey	0	-0.186202	0.43186
Parpi0008522	PINX1	turquoise	1	0.473962	0.0347589		Parpi0008298	COL15A1	blue	2	0.473458	0.034979
Parpi0008525	RP1L1	midnightblue	15	0.932887	2.05284e-09		Parpi0008301	GSTP1	turquoise	1	0.436856	0.0541129
Parpi0008526	MSRA	turquoise	1	0.381294	0.0971653		Parpi0008312	MPEG1	brown	3	0.707429	0.000485406
Parpi0008527	KIF13A	brown	3	0.403034	0.0780722		Parpi0008313	DTX2	grey	0	0.526771	0.0170175
Parpi0008540	PNOC	purple	10	0.802435	2.07322e-05		Parpi0008314	MPEG1	brown	3	0.783773	4.34056e-05
Parpi0008542	FZD6	brown	3	0.866257	7.92193e-07		Parpi0008327	YPEL4	yellow	4	0.602176	0.00496177
Parpi0008547	PTK2B	green	5	0.956099	4.90365e-11		Parpi0008334	NA	turquoise	1	0.902045	5.50068e-08
Parpi0008548	TRIM35	blue	2	0.22183	0.347239		Parpi0008338	SLC43A3	turquoise	1	0.630426	0.00288456
Parpi0008551	POMC	grey	0	-0.141665	0.551331		Parpi0008342	APLNR	turquoise	1	0.562373	0.00984963
Parpi0008554	SCARA5	blue	2	0.572109	0.00839342		Parpi0008343	LRRC55	grey	0	0.458474	0.0420413
Parpi0008556	CCDC164	red	6	0.424418	0.0621621		Parpi0008363	MEX3C	blue	2	0.832273	5.33518e-06
Parpi0008557	NA	greenyellow	11	0.89432	1.05809e-07		Parpi0008365	ELAC1	grey	0	0.201028	0.395402
Parpi0008563	NA	blue	2	0.52678	0.0170153		Parpi0008371	TSPAN3	green	5	0.720944	0.000335106
Parpi0008564	CLU	black	7	0.747632	0.000151049		Parpi0008378	LIPG	grey	0	0.023294	0.922346
Parpi0008565	SCARA3	blue	2	0.43466	0.0554728		Parpi0008380	NA	turquoise	1	0.92772	3.9261e-09
Parpi0008582	DTNB	brown	3	0.583413	0.0069282		Parpi0008381	C18ORF32	turquoise	1	0.354752	0.124842
Parpi0008588	NA	turquoise	1	0.609122	0.00436235		Parpi0008403	NA	turquoise	1	0.841496	3.32315e-06
Parpi0008589	EMILIN1	black	7	0.672917	0.00114853		Parpi0008405	KATNAL2	blue	2	0.587175	0.00648979
Parpi0008590	NA	green	5	0.636884	0.00252956		Parpi0008415	HAUS1	turquoise	1	0.582165	0.00707876
Parpi0008591	KHK	turquoise	1	0.574192	0.00810597		Parpi0008418	PSTPIP2	yellow	4	0.460998	0.0407808
Parpi0008601	TRIM54	pink	8	0.340833	0.14141		Parpi0008419	EPG5	red	6	0.521985	0.0182376
Parpi0008604	SLC30A3	green	5	0.789592	3.47449e-05		Parpi0008429	SETBP1	red	6	0.572841	0.00829144
Parpi0008612	KRTCAP3	blue	2	0.581413	0.00717083		Parpi0008452	NA	yellow	4	0.599426	0.00521713
Parpi0008615	NA	grey	0	0.228538	0.332469		Parpi0008516	TDH	green	5	0.661829	0.00148041
Parpi0008616	GCKR	magenta	9	0.338797	0.143958		Parpi0008520	XKR6	green	5	0.349269	0.131195
Parpi0008620	ST6GAL1	brown	3	0.414803	0.0689804		Parpi0008526	MSRA	turquoise	1	0.654685	0.00173423
Parpi0008621	NA	grey	0	-0.194607	0.410977		Parpi0008527	KIF13A	blue	2	0.828538	6.41142e-06
Parpi0008625	ACTR2	turquoise	1	0.475613	0.0340445		Parpi0008534	ADCY3	blue	2	0.436225	0.0545007
Parpi0008628	REL	black	7	0.597252	0.00542657		Parpi0008536	PTRHD1	turquoise	1	0.852281	1.83703e-06
Parpi0008634	SLC22A8	blue	2	0.3274	0.158808		Parpi0008538	ZNF395	black	7	0.724268	0.000304937
Parpi0008636	SLC22A8	turquoise	1	0.360113	0.118846		Parpi0008547	PTK2B	brown	3	0.571476	0.00848239
Parpi0008644	RBM14	brown	3	0.874302	4.6735e-07		Parpi0008554	SCARA5	red	6	0.786225	3.95527e-05
Parpi0008645	CCS	turquoise	1	0.858306	1.29237e-06		Parpi0008563	NA	brown	3	0.810842	1.44868e-05
Parpi0008647	RBM4B	yellow	4	0.910318	2.56439e-08		Parpi0008564	CLU	green	5	0.415497	0.0684701
Parpi0008648	SPTBN1	greenyellow	11	0.862306	1.01414e-06		Parpi0008569	PBK	brown	3	0.362114	0.116661
Parpi0008652	ACTN2	pink	8	0.784426	4.235e-05		Parpi0008574	HADHB	turquoise	1	0.317122	0.173082
Parpi0008663	NPAS4	red	6	0.624139	0.00326902		Parpi0008578	KIF3B	green	5	0.434457	0.0555997
Parpi0008678	EHBP1	black	7	0.815675	1.16948e-05		Parpi0008579	ASXL2	blue	2	0.896861	8.58054e-08
Parpi0008680	MAP3K9	black	7	0.81892	1.0094e-05		Parpi0008588	NA	turquoise	1	0.660863	0.00151278
Parpi0008686	LTBP3	black	7	0.538896	0.014217		Parpi0008590	NA	red	6	0.487425	0.029263
Parpi0008688	ASCC3	brown	3	0.637677	0.0024886		Parpi0008591	KHK	turquoise	1	0.551743	0.0116673
Parpi0008721	MANEA	brown	3	0.840977	3.41558e-06		Parpi0008596	SLC5A6	blue	2	0.752359	0.000129852
Parpi0008736	RPS15A	grey	0	0.039105	0.86998		Parpi0008598	CAD	blue	2	0.625038	0.00321157
Parpi0008744	MDN1	yellow	4	0.848495	2.27368e-06		Parpi0008612	KRTCAP3	grey	0	-0.0539107	0.821407
Parpi0008748	UBE2J1	turquoise	1	0.746748	0.000155328		Parpi0008615	NA	turquoise	1	0.363357	0.115318
Parpi0008749	GABRR1	green	5	0.638733	0.00243489		Parpi0008621	NA	yellow	4	0.510228	0.021533
Parpi0008751	PM20D2	grey	0	-0.187822	0.427792		Parpi0008622	LPAR5	red	6	0.676543	0.00105466
Parpi0008767	CABLES2	brown	3	0.306723	0.188389		Parpi0008623	DPP3	turquoise	1	0.434256	0.0557259
Parpi0008776	GTPBP5	turquoise	1	0.787869	3.71383e-05		Parpi0008630	RNASEH2C	turquoise	1	0.892115	1.26365e-07
Parpi0008779	LSM14A	red	6	0.844176	2.87994e-06		Parpi0008642	SYVN1	green	5	0.42104	0.0644971
Parpi0008782	CDH4	red	6	0.645343	0.00212032		Parpi0008644	RBM14	blue	2	0.901738	5.65127e-08
Parpi0008827	RPL27A	turquoise	1	0.922447	7.25607e-09		Parpi0008648	SPTBN1	blue	2	0.510026	0.0215935
Parpi0008828	ZNF831	greenyellow	11	0.81508	1.20109e-05		Parpi0008657	NA	turquoise	1	0.670532	0.00121404
Parpi0008829	ADTRP	brown	3	0.320447	0.168372		Parpi0008662	MRPL11	turquoise	1	0.894655	1.02958e-07
Parpi0008833	ATP5E	grey	0	-0.403901	0.0773737		Parpi0008664	B3GNT1	turquoise	1	0.534231	0.0152468
Parpi0008835	TUBB1	blue	2	0.49478	0.0265635		Parpi0008665	NA	grey	0	0.427041	0.0603937
Parpi0008837	CTSZ	blue	2	0.686093	0.000837789		Parpi0008672	TMED10	turquoise	1	0.473159	0.0351104
Parpi0008847	APCDD1	blue	2	0.322536	0.165458		Parpi0008674	CTSW	brown	3	0.507708	0.0222973
Parpi0008849	RAB22A	brown	3	0.879645	3.22606e-07		Parpi0008684	SIPA1L2	brown	3	0.596037	0.00554658
Parpi0008857	PMEPA1	brown	3	0.823597	8.12233e-06		Parpi0008690	ASCC3	turquoise	1	0.640463	0.00234902
Parpi0008859	PCK1	yellow	4	0.625405	0.00318835		Parpi0008697	CCNC	turquoise	1	0.751407	0.000133902
Parpi0008863	RBM24	yellow	4	0.729087	0.000265334		Parpi0008700	PNISR	yellow	4	0.966901	4.01527e-12
Parpi0008879	RTFDC1	turquoise	1	0.578741	0.00750596		Parpi0008701	COQ3	turquoise	1	0.86452	8.83901e-07
Parpi0008888	CBLN4	green	5	0.317047	0.173189		Parpi0008735	EPHA7	yellow	4	0.761365	9.64503e-05
Parpi0008901	FAM184A	turquoise	1	0.703644	0.000536565		Parpi0008736	RPS15A	turquoise	1	0.408733	0.0735647
Parpi0008906	GJA1	magenta	9	0.782502	4.55273e-05		Parpi0008747	RRAGC	turquoise	1	0.476636	0.0336076
Parpi0008907	HSF2	turquoise	1	0.470705	0.0362019		Parpi0008751	PM20D2	turquoise	1	0.541852	0.0135939
Parpi0008911	FABP7	turquoise	1	0.627574	0.00305399		Parpi0008827	RPL27A	turquoise	1	0.893804	1.10329e-07
Parpi0008914	CLVS2	brown	3	0.805681	1.80896e-05		Parpi0008833	ATP5E	turquoise	1	0.685525	0.000849544
Parpi0008917	NA	pink	8	0.497332	0.025674		Parpi0008835	TUBB1	brown	3	0.748128	0.000148692
Parpi0008929	HINT3	brown	3	0.544717	0.0130113		Parpi0008847	APCDD1	blue	2	0.334121	0.149928
Parpi0008945	LAMA1	blue	2	0.378982	0.0993792		Parpi0008857	PMEPA1	blue	2	0.713373	0.000413454
Parpi0008948	L3MBTL1	brown	3	0.869591	6.39248e-07		Parpi0008859	PCK1	green	5	0.654664	0.00173502
Parpi0008958	NA	brown	3	0.439628	0.0524323		Parpi0008880	GCNT7	pink	8	0.724117	0.000306256
Parpi0008959	NA	grey	0	0.395297	0.0845157		Parpi0008884	FAM210B	grey	0	-0.215742	0.360965
Parpi0008962	NA	red	6	0.412425	0.0707503		Parpi0008901	FAM184A	green	5	0.368022	0.11038
Parpi0008965	VLDLR	red	6	0.814309	1.24318e-05		Parpi0008919	NKAIN2	turquoise	1	0.418848	0.066047
Parpi0008977	DOCK8	blue	2	0.76666	8.04943e-05		Parpi0008929	HINT3	turquoise	1	0.861285	1.07961e-06
Parpi0008980	PGM5	turquoise	1	0.616137	0.00381908		Parpi0008937	ECHDC1	turquoise	1	0.451332	0.0457728
Parpi0008981	TMEM252	black	7	0.442782	0.0505694		Parpi0008940	THEMIS	red	6	0.591271	0.00603868
Parpi0008995	TRPM3	greenyellow	11	0.853085	1.75438e-06		Parpi0008945	LAMA1	red	6	0.553864	0.0112845
Parpi0009005	GDA	green	5	0.84319	3.03655e-06		Parpi0008950	SMLR1	turquoise	1	0.895397	9.68798e-08
Parpi0009010	ALDH1A2	turquoise	1	0.72408	0.000306586		Parpi0008958	NA	yellow	4	0.772874	6.47154e-05
Parpi0009011	CYP1B1	blue	2	0.796684	2.62426e-05		Parpi0008959	NA	blue	2	0.308363	0.185916
Parpi0009013	ANXA1	blue	2	0.496898	0.0258236		Parpi0008962	NA	turquoise	1	0.377198	0.101114
Parpi0009020	RORB	brown	3	0.893814	1.10241e-07		Parpi0008977	DOCK8	brown	3	0.751933	0.000131652
Parpi0009021	TRPM6	green	5	0.611783	0.00414921		Parpi0008978	CBWD1	turquoise	1	0.930802	2.68302e-09
Parpi0009032	NA	brown	3	0.615071	0.0038978		Parpi0008984	FXN	turquoise	1	0.877109	3.85473e-07
Parpi0009034	GCNT1	blue	2	0.564308	0.00954495		Parpi0008987	NA	yellow	4	0.719854	0.00034554
Parpi0009035	PRUNE2	magenta	9	0.77248	6.56304e-05		Parpi0008992	MAMDC2	red	6	0.338698	0.144082
Parpi0009042	CEP78	brown	3	0.54087	0.0137985		Parpi0008993	SMC5	yellow	4	0.78085	4.84178e-05
Parpi0009043	NA	grey	0	-0.162535	0.493564		Parpi0009004	C9ORF85	turquoise	1	0.906297	3.74875e-08
Parpi0009049	NA	grey	0	0.497754	0.0255292		Parpi0009010	ALDH1A2	turquoise	1	0.32107	0.167499
Parpi0009050	NA	yellow	4	0.39396	0.0856681		Parpi0009013	ANXA1	brown	3	0.653666	0.00177327
Parpi0009065	NA	brown	3	0.529984	0.0162358		Parpi0009014	NA	red	6	0.538888	0.0142188
Parpi0009080	NA	grey	0	-0.0162058	0.945935		Parpi0009021	TRPM6	yellow	4	0.425854	0.0611894
Parpi0009087	STON2	brown	3	0.854133	1.65156e-06		Parpi0009024	NMRK1	yellow	4	0.751413	0.000133876
Parpi0009089	TSHR	blue	2	0.402979	0.0781163		Parpi0009032	NA	green	5	0.747721	0.000150626
Parpi0009105	NRXN3	purple	10	0.83118	5.63253e-06		Parpi0009040	GNA14	grey	0	0.0442635	0.852997
Parpi0009113	SLIRP	turquoise	1	0.734887	0.000223556		Parpi0009042	CEP78	pink	8	0.855557	1.52026e-06
Parpi0009116	AHSA1	yellow	4	0.341185	0.140974		Parpi0009044	NA	yellow	4	0.739347	0.000195388
Parpi0009121	SAMD15	turquoise	1	0.605263	0.0046875		Parpi0009049	NA	yellow	4	0.77568	5.85125e-05
Parpi0009124	GSTZ1	yellow	4	0.671937	0.00117506		Parpi0009050	NA	yellow	4	0.508859	0.0219456
Parpi0009128	TMEM63C	brown	3	0.521631	0.0183305		Parpi0009060	NA	yellow	4	0.620679	0.0034982
Parpi0009138	SEMA6A	brown	3	0.595931	0.00555711		Parpi0009066	FLRT2	green	5	0.718134	0.000362565
Parpi0009142	NA	brown	3	0.468448	0.0372291		Parpi0009075	NA	yellow	4	0.495844	0.0261898
Parpi0009168	PPIB	turquoise	1	0.858137	1.30542e-06		Parpi0009080	NA	yellow	4	0.341856	0.140143
Parpi0009183	ALDH7A1	red	6	0.93268	2.1089e-09		Parpi0009086	SEL1L	pink	8	0.508501	0.0220545
Parpi0009184	PHAX	yellow	4	0.618147	0.00367418		Parpi0009091	CEP128	brown	3	0.619953	0.00354793
Parpi0009195	NA	grey	0	-0.172709	0.466526		Parpi0009097	DIO2	black	7	0.623292	0.00332392
Parpi0009197	SLC12A1	magenta	9	0.650919	0.00188211		Parpi0009113	SLIRP	turquoise	1	0.874284	4.67914e-07
Parpi0009200	SLC27A2	grey	0	0.0126795	0.957688		Parpi0009114	SPTLC2	blue	2	0.925892	4.88265e-09
Parpi0009212	CFHR4	blue	2	0.711379	0.000436501		Parpi0009116	AHSA1	green	5	0.82938	6.1536e-06
Parpi0009217	CRB1	blue	2	0.34773	0.133018		Parpi0009128	TMEM63C	red	6	0.443379	0.0502224
Parpi0009221	LHX9	purple	10	0.3504	0.129866		Parpi0009136	ANGEL2	yellow	4	0.689586	0.000768544
Parpi0009225	ATP6V1G3	blue	2	0.589155	0.0062684		Parpi0009142	NA	yellow	4	0.625577	0.00317754
Parpi0009227	PTPRC	blue	2	0.6812	0.000943642		Parpi0009163	LOX	blue	2	0.510515	0.0214472
Parpi0009236	CLCC1	turquoise	1	0.709323	0.000461406		Parpi0009177	ZNF608	yellow	4	0.594735	0.00567758
Parpi0009242	FAM102A	green	5	0.784916	4.15704e-05		Parpi0009182	GRAMD3	yellow	4	0.646814	0.00205518
Parpi0009245	VAV3	lightcyan	16	0.93243	2.17849e-09		Parpi0009183	ALDH7A1	turquoise	1	0.60068	0.00509932
Parpi0009246	NA	green	5	0.418708	0.0661467		Parpi0009184	PHAX	pink	8	0.827677	6.68469e-06
Parpi0009251	AMY2A	pink	8	-0.0298049	0.900733		Parpi0009187	2025-03-03	turquoise	1	0.831735	5.47986e-06
Parpi0009253	COL5A1	yellow	4	0.506137	0.0227847		Parpi0009188	C5ORF63	turquoise	1	0.838466	3.89483e-06
Parpi0009256	COL5A1	yellow	4	0.74667	0.000155707		Parpi0009195	NA	yellow	4	0.64182	0.00228345
Parpi0009259	OLFM3	red	6	0.783707	4.35134e-05		Parpi0009198	FBN1	yellow	4	0.596787	0.00547218
Parpi0009262	NA	turquoise	1	0.45705	0.0427662		Parpi0009201	ISOC1	turquoise	1	0.897106	8.40657e-08
Parpi0009267	GPR88	greenyellow	11	0.595661	0.00558412		Parpi0009212	CFHR4	grey	0	-0.185753	0.432991
Parpi0009268	VCAM1	yellow	4	0.466443	0.0381602		Parpi0009213	CFHR4	yellow	4	0.833731	4.95986e-06
Parpi0009269	RTCA	red	6	0.777238	5.52951e-05		Parpi0009215	ASPM	brown	3	0.459429	0.0415609
Parpi0009272	LRRC39	pink	8	0.235715	0.317085		Parpi0009227	PTPRC	brown	3	0.903231	4.95165e-08
Parpi0009301	AIM1	lightcyan	16	0.725436	0.000294905		Parpi0009245	VAV3	turquoise	1	0.510777	0.0213691
Parpi0009302	RTN4IP1	turquoise	1	0.503295	0.0236874		Parpi0009252	RNPC3	yellow	4	0.926469	4.56058e-09
Parpi0009313	NR2E1	turquoise	1	0.527644	0.0168021		Parpi0009261	S1PR1	brown	3	0.748525	0.00014683
Parpi0009316	LACE1	red	6	0.768558	7.53587e-05		Parpi0009262	NA	turquoise	1	0.797287	2.56103e-05
Parpi0009318	FOXO3	brown	3	0.769625	7.25955e-05		Parpi0009263	DPH5	turquoise	1	0.769287	7.34615e-05
Parpi0009323	C6ORF183	grey	0	0.119303	0.616384		Parpi0009268	VCAM1	blue	2	0.511557	0.0211384
Parpi0009336	SLC22A16	magenta	9	0.627237	0.00307457		Parpi0009269	RTCA	turquoise	1	0.818408	1.0333e-05
Parpi0009340	RPF2	turquoise	1	0.718321	0.000360678		Parpi0009270	DBT	turquoise	1	0.775182	5.95755e-05
Parpi0009347	NA	grey	0	0.0999843	0.67492		Parpi0009272	LRRC39	yellow	4	0.801601	2.1463e-05
Parpi0009350	LAMA4	blue	2	0.746084	0.000158605		Parpi0009281	TMED5	turquoise	1	0.522524	0.0180967
Parpi0009356	PPP1R3G	magenta	9	0.521509	0.0183626		Parpi0009293	LIN28B	grey	0	-0.342038	0.139918
Parpi0009361	F13A1	grey	0	0.130194	0.584315		Parpi0009294	BVES	red	6	0.53311	0.0155031
Parpi0009362	LY86	turquoise	1	0.726412	0.000286739		Parpi0009295	POPDC2	turquoise	1	0.476589	0.0336278
Parpi0009367	DSP	black	7	0.56726	0.00909499		Parpi0009299	ATG5	turquoise	1	0.88397	2.35916e-07
Parpi0009380	NA	grey	0	-0.404297	0.0770556		Parpi0009301	AIM1	turquoise	1	0.425426	0.0614778
Parpi0009388	TMEM14C	turquoise	1	0.773563	6.31412e-05		Parpi0009302	RTN4IP1	turquoise	1	0.450183	0.0463963
Parpi0009408	PHACTR2	green	5	0.886671	1.92801e-07		Parpi0009304	CD24A	grey	0	0.174268	0.46245
Parpi0009416	CAP2	brown	3	0.575716	0.00790068		Parpi0009305	C6ORF203	turquoise	1	0.93393	1.79005e-09
Parpi0009417	RBM24	black	7	0.581471	0.00716373		Parpi0009309	SOBP	grey	0	0.0967958	0.684767
Parpi0009423	JARID2	turquoise	1	0.62304	0.00334042		Parpi0009317	FOXO3	blue	2	0.740358	0.000189443
Parpi0009424	NA	red	6	0.776613	5.65665e-05		Parpi0009318	FOXO3	blue	2	0.837689	4.05465e-06
Parpi0009431	EXOC2	red	6	0.430463	0.0581442		Parpi0009322	CEP57L1	turquoise	1	0.638314	0.00245608
Parpi0009434	FOXQ1	turquoise	1	0.509561	0.0217332		Parpi0009323	C6ORF183	yellow	4	0.494564	0.0266398
Parpi0009448	KLHL21	brown	3	0.699549	0.000596987		Parpi0009330	FIG4	yellow	4	0.533269	0.0154665
Parpi0009450	TAS1R1	yellow	4	0.554354	0.0111976		Parpi0009335	DDO	black	7	0.546924	0.0125763
Parpi0009463	RPL22	turquoise	1	0.864955	8.60087e-07		Parpi0009338	AMD 1.00	turquoise	1	0.880502	3.03503e-07
Parpi0009483	SLC2A1	cyan	14	0.706416	0.000498675		Parpi0009339	GTF3C6	turquoise	1	0.918227	1.15074e-08
Parpi0009486	YBX1	turquoise	1	0.894179	1.07024e-07		Parpi0009340	RPF2	turquoise	1	0.890022	1.49034e-07
Parpi0009490	NA	green	5	0.722732	0.000318584		Parpi0009346	FYN	brown	3	0.839624	3.66698e-06
Parpi0009491	VWA5B1	brown	3	0.746357	0.000157251		Parpi0009350	LAMA4	red	6	0.755007	0.000119133
Parpi0009495	FAM43A	green	5	0.561354	0.0100132		Parpi0009352	C6ORF201	turquoise	1	0.598248	0.00532972
Parpi0009497	NA	brown	3	0.317972	0.17187		Parpi0009353	ECI2	turquoise	1	0.48233	0.0312561
Parpi0009499	PINK1	turquoise	1	0.778107	5.35692e-05		Parpi0009356	PPP1R3G	brown	3	0.44323	0.0503085
Parpi0009500	AGMAT	grey	0	-0.142364	0.549347		Parpi0009358	FARS2	turquoise	1	0.662719	0.00145111
Parpi0009504	EFHD2	grey	0	0.0083744	0.972048		Parpi0009361	F13A1	pink	8	0.464367	0.0391433
Parpi0009508	KAZN	yellow	4	0.72747	0.000278097		Parpi0009362	LY86	turquoise	1	0.437211	0.0538954
Parpi0009515	C1ORF158	yellow	4	0.330854	0.154201		Parpi0009363	RREB1	blue	2	0.943391	4.61255e-10
Parpi0009516	AADACL3	grey	0	-0.0178393	0.940495		Parpi0009367	DSP	green	5	0.784406	4.23806e-05
Parpi0009528	VPS13D	brown	3	0.824411	7.81578e-06		Parpi0009369	NA	turquoise	1	0.760272	0.000100062
Parpi0009533	EPHB2	brown	3	0.676038	0.00106732		Parpi0009380	NA	yellow	4	0.486837	0.0294877
Parpi0009537	NA	blue	2	0.567517	0.00905657		Parpi0009388	TMEM14C	turquoise	1	0.923	6.81675e-09
Parpi0009538	C1QA	blue	2	0.782216	4.60163e-05		Parpi0009392	ELOVL2	blue	2	0.664844	0.00138307
Parpi0009545	WNT3	magenta	9	0.497845	0.0254982		Parpi0009399	ADTRP	green	5	0.401419	0.0793861
Parpi0009548	LEPRE1	blue	2	0.538278	0.0143501		Parpi0009408	PHACTR2	grey	0	0.199641	0.398738
Parpi0009550	NA	turquoise	1	0.507237	0.0224423		Parpi0009420	MYLIP	black	7	0.494155	0.026785
Parpi0009553	MRPS16	red	6	0.607538	0.00449351		Parpi0009423	JARID2	red	6	0.769485	7.2952e-05
Parpi0009554	CCDC27	yellow	4	0.757064	0.000111343		Parpi0009440	CAMTA1	turquoise	1	0.878961	3.38619e-07
Parpi0009560	NGEF	grey	0	-0.446445	0.0484694		Parpi0009448	KLHL21	blue	2	0.851002	1.97552e-06
Parpi0009573	TNFRSF14	blue	2	0.274256	0.241943		Parpi0009452	PLEKHG5	green	5	0.318083	0.171711
Parpi0009575	NA	turquoise	1	0.611909	0.00413931		Parpi0009463	RPL22	turquoise	1	0.930668	2.72861e-09
Parpi0009577	NA	magenta	9	0.381011	0.0974341		Parpi0009480	ZNF384	red	6	0.788556	3.61675e-05
Parpi0009580	PLCH1	brown	3	0.685094	0.000858558		Parpi0009482	PHC2	grey	0	0.261735	0.264971
Parpi0009592	GABRD	green	5	0.671737	0.00118055		Parpi0009498	CDA	turquoise	1	0.299074	0.200215
Parpi0009595	CALML6	grey	0	0.294952	0.206789		Parpi0009500	AGMAT	grey	0	0.25068	0.28641
Parpi0009602	NA	blue	2	0.742382	0.000178		Parpi0009502	CASP9	yellow	4	0.563402	0.00968661
Parpi0009608	NA	brown	3	0.316888	0.173416		Parpi0009503	CTRC	magenta	9	0.662363	0.00146277
Parpi0009612	VWA1	blue	2	0.615862	0.00383923		Parpi0009504	EFHD2	yellow	4	0.447492	0.0478816
Parpi0009614	ANKRD65	grey	0	0.0524637	0.82613		Parpi0009516	AADACL3	pink	8	0.492036	0.0275467
Parpi0009618	AURKAIP1	grey	0	-0.367904	0.110502		Parpi0009525	NA	grey	0	-0.403521	0.0776791
Parpi0009619	MXRA8	turquoise	1	0.509462	0.0217629		Parpi0009528	VPS13D	blue	2	0.797654	2.52327e-05
Parpi0009620	DVL1	midnightblue	15	0.466249	0.0382511		Parpi0009532	NA	brown	3	0.352951	0.126903
Parpi0009622	TAS1R3	brown	3	0.203775	0.388838		Parpi0009537	NA	brown	3	0.480267	0.0320929
Parpi0009639	PTPN6	turquoise	1	0.655238	0.00171338		Parpi0009538	C1QA	brown	3	0.774604	6.08273e-05
Parpi0009646	NA	turquoise	1	0.632451	0.002769		Parpi0009553	MRPS16	turquoise	1	0.747832	0.000150096
Parpi0009652	NRAP	pink	8	0.763749	8.89599e-05		Parpi0009559	MEGF6	red	6	0.642909	0.00223198
Parpi0009653	CASP7	turquoise	1	0.599844	0.00517761		Parpi0009561	MECOM	brown	3	0.341596	0.140464
Parpi0009658	C10ORF118	brown	3	0.911678	2.24631e-08		Parpi0009571	TTC34	yellow	4	0.557693	0.0106191
Parpi0009660	VWA2	blue	2	0.396446	0.0835352		Parpi0009578	PLCH1	grey	0	-0.480158	0.0321375
Parpi0009661	AFAP1L2	black	7	0.470926	0.0361026		Parpi0009587	SKI	blue	2	0.538563	0.0142887
Parpi0009665	TRUB1	brown	3	0.769028	7.41301e-05		Parpi0009589	NA	turquoise	1	0.553901	0.011278
Parpi0009672	VAX1	turquoise	1	0.668007	0.0012868		Parpi0009603	MIB2	black	7	0.659156	0.00157145
Parpi0009687	NANOS1	blue	2	0.39613	0.0838042		Parpi0009605	GOLIM4	blue	2	0.654037	0.00175897
Parpi0009689	FAM45A	blue	2	0.261611	0.265206		Parpi0009612	VWA1	brown	3	0.465104	0.0387921
Parpi0009696	BAG3	yellow	4	0.20294	0.390826		Parpi0009614	ANKRD65	blue	2	0.409455	0.073008
Parpi0009700	PPAPDC1A	brown	3	0.826543	7.06003e-06		Parpi0009615	MRPL20	turquoise	1	0.838788	3.83034e-06
Parpi0009706	FGFR2	brown	3	0.821519	8.95247e-06		Parpi0009616	CCNL1	yellow	4	0.804975	1.86382e-05
Parpi0009708	NSMCE4A	turquoise	1	0.768037	7.67381e-05		Parpi0009618	AURKAIP1	turquoise	1	0.829454	6.13128e-06
Parpi0009716	MYCBP	turquoise	1	0.831733	5.48029e-06		Parpi0009620	DVL1	blue	2	0.723857	0.000308537
Parpi0009717	GJA10	grey	0	-0.0769948	0.746968		Parpi0009640	AGRN	blue	2	0.524521	0.0175827
Parpi0009718	RHBDL2	blue	2	0.161507	0.49634		Parpi0009641	NA	blue	2	0.648453	0.00198456
Parpi0009722	SESN1	brown	3	0.715124	0.000394075		Parpi0009643	NA	pink	8	0.777278	5.52155e-05
Parpi0009730	EPB41	tan	12	0.75127	0.000134494		Parpi0009644	HES1	brown	3	0.358023	0.121158
Parpi0009731	TMEM200B	lightcyan	16	0.654548	0.00173944		Parpi0009649	SAMD11	grey	0	0.497264	0.0256975
Parpi0009736	MECR	turquoise	1	0.498476	0.025283		Parpi0009651	HABP2	turquoise	1	0.357705	0.121513
Parpi0009746	MATN1	blue	2	0.136192	0.566963		Parpi0009653	CASP7	turquoise	1	0.666913	0.00131943
Parpi0009747	SDC3	green	5	0.438802	0.0529289		Parpi0009654	PLEKHS1	grey	0	-0.158794	0.503698
Parpi0009751	NA	red	6	0.305619	0.190066		Parpi0009656	NHLRC2	turquoise	1	0.413238	0.0701411
Parpi0009755	FABP3	turquoise	1	0.381339	0.0971217		Parpi0009682	FAM204A	turquoise	1	0.698408	0.000614811
Parpi0009760	HIVEP3	brown	3	0.748505	0.000146927		Parpi0009688	EIF3A	blue	2	0.854131	1.65171e-06
Parpi0009769	SLFNL1	brown	3	0.627999	0.00302826		Parpi0009689	FAM45A	turquoise	1	0.79815	2.47293e-05
Parpi0009775	CITED4	turquoise	1	0.281851	0.228624		Parpi0009690	PRDX3	turquoise	1	0.829552	6.10209e-06
Parpi0009786	NA	turquoise	1	0.694199	0.00068454		Parpi0009696	BAG3	green	5	0.548711	0.0122328
Parpi0009789	LUZP1	brown	3	0.693689	0.000693426		Parpi0009708	NSMCE4A	turquoise	1	0.879093	3.35457e-07
Parpi0009805	CRYAB	yellow	4	0.569659	0.00874213		Parpi0009709	TACC2	green	5	0.72632	0.000287495
Parpi0009812	NPHS1	grey	0	0.145886	0.539406		Parpi0009716	MYCBP	turquoise	1	0.942356	5.40915e-10
Parpi0009819	FCGBP	blue	2	0.607968	0.00445756		Parpi0009718	RHBDL2	turquoise	1	0.410412	0.0722741
Parpi0009828	DNAJC28	yellow	4	0.903867	4.67737e-08		Parpi0009721	MED18	turquoise	1	0.839642	3.66347e-06
Parpi0009832	IL10RB	red	6	0.365284	0.113259		Parpi0009722	SESN1	blue	2	0.771183	6.87198e-05
Parpi0009837	OLIG2	brown	3	0.478088	0.0329956		Parpi0009731	TMEM200B	green	5	-0.0191115	0.936259
Parpi0009850	HUNK	green	5	0.866644	7.7295e-07		Parpi0009736	MECR	turquoise	1	0.399362	0.0810834
Parpi0009854	TIAM1	green	5	0.961145	1.66454e-11		Parpi0009755	FABP3	turquoise	1	0.614599	0.0039331
Parpi0009865	N6AMT1	turquoise	1	0.746625	0.000155929		Parpi0009760	HIVEP3	blue	2	0.613263	0.00403449
Parpi0009879	MRPL39	turquoise	1	0.87951	3.25721e-07		Parpi0009775	CITED4	grey	0	0.194805	0.410493
Parpi0009904	TBR1	green	5	0.802447	2.07221e-05		Parpi0009780	SMPDL3B	turquoise	1	0.42399	0.0624542
Parpi0009906	SLC4A8	brown	3	0.693345	0.000699472		Parpi0009786	NA	turquoise	1	0.883824	2.38457e-07
Parpi0009907	SLC4A8	greenyellow	11	0.925398	5.17353e-09		Parpi0009805	CRYAB	green	5	0.416288	0.0678926
Parpi0009908	DPP10	blue	2	0.513119	0.020682		Parpi0009808	ARHGAP32	red	6	0.468704	0.0371112
Parpi0009909	GCG	green	5	0.308967	0.185012		Parpi0009810	APLP1	blue	2	0.367129	0.111313
Parpi0009912	IFIH1	turquoise	1	0.701427	0.000568589		Parpi0009811	KIRREL3	grey	0	0.375347	0.102936
Parpi0009913	GCA	red	6	0.917338	1.26411e-08		Parpi0009822	FCGBP	blue	2	0.479999	0.0322029
Parpi0009922	GRB14	turquoise	1	0.415437	0.0685144		Parpi0009823	CRYZL1	turquoise	1	0.847961	2.34201e-06
Parpi0009924	COBLL1	black	7	0.8097	1.52253e-05		Parpi0009828	DNAJC28	turquoise	1	0.589364	0.00624541
Parpi0009927	SCN2A	brown	3	0.858307	1.29228e-06		Parpi0009832	IL10RB	turquoise	1	0.688207	0.000795286
Parpi0009928	SCN2A	greenyellow	11	0.869535	6.41602e-07		Parpi0009848	MIS18A	turquoise	1	0.725232	0.000296637
Parpi0009929	SCN8A	green	5	0.726618	0.000285034		Parpi0009852	SOD1	turquoise	1	0.827734	6.66621e-06
Parpi0009931	GALNT3	grey	0	-0.0591409	0.804388		Parpi0009857	GRIK1	yellow	4	0.466706	0.0380369
Parpi0009934	SCN1A	purple	10	0.927658	3.95563e-09		Parpi0009865	N6AMT1	turquoise	1	0.907505	3.35084e-08
Parpi0009935	SCN2A	brown	3	0.473824	0.0348187		Parpi0009873	ADAMTS9	grey	0	0.275242	0.240187
Parpi0009938	XIRP2	pink	8	0.44573	0.0488742		Parpi0009877	ATP5J	turquoise	1	0.965656	5.57382e-12
Parpi0009941	B3GALT1	brown	3	0.752192	0.000130558		Parpi0009879	MRPL39	turquoise	1	0.94042	7.22969e-10
Parpi0009945	CERS3	brown	3	0.707262	0.000487577		Parpi0009889	NCAM2	turquoise	1	-0.235338	0.317883
Parpi0009947	SPC25	yellow	4	0.392564	0.0868835		Parpi0009903	NA	turquoise	1	0.669051	0.00125627
Parpi0009949	ABCB11	grey	0	0.151528	0.523657		Parpi0009907	SLC4A8	grey	0	-0.49237	0.0274255
Parpi0009956	KBTBD5	pink	8	0.524216	0.0176603		Parpi0009910	DPP10	turquoise	1	0.586738	0.00653949
Parpi0009958	PPIG	red	6	0.871952	5.47233e-07		Parpi0009912	IFIH1	brown	3	0.832898	5.17136e-06
Parpi0009959	CCDC173	turquoise	1	0.34295	0.138796		Parpi0009926	SLC38A11	grey	0	0.217084	0.357913
Parpi0009961	KLHL23	green	5	0.543191	0.0133191		Parpi0009930	CSRNP3	yellow	4	0.318713	0.170817
Parpi0009970	SP5	purple	10	0.420006	0.0652245		Parpi0009931	GALNT3	grey	0	-0.0569364	0.811551
Parpi0009971	ERICH2	turquoise	1	0.278431	0.234561		Parpi0009932	TTC21B	grey	0	0.0799785	0.737488
Parpi0009973	GAD1	purple	10	0.776693	5.64025e-05		Parpi0009946	NOSTRIN	turquoise	1	0.386298	0.0924957
Parpi0009974	CTSC	blue	2	0.641338	0.00230658		Parpi0009949	ABCB11	yellow	4	0.477021	0.0334445
Parpi0009975	GRM3	greenyellow	11	0.577691	0.00764108		Parpi0009985	NAALADL1	grey	0	-0.133844	0.573729
Parpi0009985	NAALADL1	blue	2	0.269375	0.250761		Parpi0009987	CHORDC1	green	5	0.910172	2.60073e-08
Parpi0009986	NAALADL1	blue	2	0.476852	0.0335161		Parpi0009992	NA	grey	0	-0.525576	0.0173159
Parpi0009987	CHORDC1	yellow	4	0.0806539	0.735347		Parpi0010012	FAT4	yellow	4	0.481485	0.0315969
Parpi0009992	NA	grey	0	-0.489752	0.0283865		Parpi0010034	NA	turquoise	1	0.45	0.0464962
Parpi0010012	FAT4	brown	3	0.709423	0.000460165		Parpi0010038	TM4SF5	yellow	4	0.409687	0.0728297
Parpi0010034	NA	brown	3	0.30724	0.187608		Parpi0010048	AMOT	grey	0	0.424221	0.0622964
Parpi0010045	NA	grey	0	-0.260799	0.266745		Parpi0010096	BIRC2	green	5	0.578716	0.00750912
Parpi0010053	SESN3	brown	3	0.718311	0.000360776		Parpi0010098	MMP7	grey	0	0.225913	0.338203
Parpi0010082	CNTN5	green	5	0.544077	0.0131396		Parpi0010100	MMP7	red	6	0.526586	0.0170633
Parpi0010092	ANGPTL5	blue	2	0.724012	0.000307182		Parpi0010102	MMP13	grey	0	-0.0670645	0.778767
Parpi0010097	TMEM123	blue	2	0.366588	0.111881		Parpi0010103	GRAMD1B	red	6	0.66252	0.00145762
Parpi0010100	MMP7	grey	0	0.219405	0.35267		Parpi0010115	NCAPD3	brown	3	0.349159	0.131324
Parpi0010102	MMP13	grey	0	0.0244473	0.918513		Parpi0010124	OPCML	turquoise	1	0.353868	0.125851
Parpi0010106	NA	turquoise	1	0.380259	0.0981522		Parpi0010126	NTM	turquoise	1	0.579469	0.00741338
Parpi0010118	IGSF9B	brown	3	0.775971	5.79005e-05		Parpi0010137	SNX19	grey	0	0.539834	0.0140168
Parpi0010137	SNX19	green	5	0.493257	0.0271057		Parpi0010139	ADAMTS15	blue	2	0.745759	0.000160233
Parpi0010140	ADAMTS8	yellow	4	0.507934	0.022228		Parpi0010140	ADAMTS8	green	5	0.624931	0.00321835
Parpi0010143	ST14	black	7	0.645943	0.00209355		Parpi0010141	NA	blue	2	0.923021	6.80055e-09
Parpi0010146	PRDM10	yellow	4	0.779391	5.11027e-05		Parpi0010143	ST14	blue	2	0.88562	2.08677e-07
Parpi0010158	FLI1	blue	2	0.613252	0.00403533		Parpi0010149	TMEM45B	grey	0	-0.103137	0.665231
Parpi0010173	NA	turquoise	1	0.507655	0.0223137		Parpi0010153	ARHGAP32	blue	2	0.465333	0.0386833
Parpi0010180	KIRREL3	red	6	0.728443	0.000270352		Parpi0010191	STT3A	pink	8	0.709594	0.000458055
Parpi0010182	DCPS	turquoise	1	0.815692	1.16859e-05		Parpi0010203	NA	yellow	4	0.649385	0.00194528
Parpi0010198	PSMF1	red	6	0.655808	0.00169209		Parpi0010212	COMMD9	turquoise	1	0.911718	2.23756e-08
Parpi0010203	NA	greenyellow	11	0.620781	0.00349124		Parpi0010223	APIP	turquoise	1	0.829065	6.24897e-06
Parpi0010211	PRR5L	black	7	0.720742	0.000337026		Parpi0010224	ELF3	grey	0	0.364923	0.113643
Parpi0010216	PAMR1	grey	0	0.443716	0.0500274		Parpi0010227	CAT	grey	0	0.728481	0.000270055
Parpi0010217	SLC1A2	greenyellow	11	0.678569	0.00100508		Parpi0010229	ABTB2	blue	2	0.743754	0.000170587
Parpi0010218	CD44	blue	2	0.728305	0.000271438		Parpi0010236	LMO2	turquoise	1	0.73655	0.000212672
Parpi0010219	CD44	blue	2	0.649473	0.00194163		Parpi0010249	SHANK2	blue	2	0.446741	0.048303
Parpi0010232	ABTB2	turquoise	1	0.782282	4.59029e-05		Parpi0010251	PPFIA2	green	5	0.706439	0.000498369
Parpi0010236	LMO2	turquoise	1	0.85652	1.43673e-06		Parpi0010259	FGF19	yellow	4	0.405925	0.0757602
Parpi0010249	SHANK2	greenyellow	11	0.9585	2.98242e-11		Parpi0010260	ORAOV1	turquoise	1	0.880148	3.11276e-07
Parpi0010253	ANO1	pink	8	0.273838	0.242692		Parpi0010263	NA	yellow	4	0.748385	0.000147485
Parpi0010260	ORAOV1	red	6	0.630598	0.00287457		Parpi0010272	C1D	turquoise	1	0.884327	2.29761e-07
Parpi0010263	NA	grey	0	-0.0342331	0.88607		Parpi0010301	NA	grey	0	0.110648	0.64236
Parpi0010272	C1D	turquoise	1	0.630785	0.00286377		Parpi0010322	PLCB1	red	6	0.372152	0.106136
Parpi0010300	MEIS1	magenta	9	0.699358	0.000599941		Parpi0010335	FNDC3A	black	7	0.421549	0.0641409
Parpi0010301	NA	brown	3	0.326443	0.160102		Parpi0010336	RAB20	turquoise	1	0.476852	0.0335163
Parpi0010316	PAK7	green	5	0.832224	5.34837e-06		Parpi0010337	COL4A1	red	6	0.445159	0.0491991
Parpi0010317	LAMP5	magenta	9	0.593862	0.00576691		Parpi0010342	NA	red	6	0.313011	0.179029
Parpi0010335	FNDC3A	greenyellow	11	0.842131	3.21309e-06		Parpi0010343	NA	grey	0	-0.103114	0.665302
Parpi0010336	RAB20	blue	2	0.47515	0.0342437		Parpi0010344	IRS4	blue	2	0.684357	0.000874133
Parpi0010337	COL4A1	blue	2	0.705057	0.000516958		Parpi0010351	HTR2A	grey	0	0.0386537	0.871468
Parpi0010342	NA	black	7	0.8143	1.24369e-05		Parpi0010354	NUDT15	turquoise	1	0.837559	4.08194e-06
Parpi0010344	IRS4	green	5	0.403001	0.078099		Parpi0010355	MED4	turquoise	1	0.820831	9.24291e-06
Parpi0010346	MYO16	greenyellow	11	0.668317	0.00127766		Parpi0010358	YBEY	turquoise	1	0.383383	0.0951952
Parpi0010347	TNFSF13B	blue	2	0.676571	0.00105395		Parpi0010361	LSS	green	5	0.593085	0.00584732
Parpi0010354	NUDT15	pink	8	0.0459641	0.847411		Parpi0010362	FTCD	red	6	0.364108	0.114513
Parpi0010355	MED4	turquoise	1	0.835136	4.62021e-06		Parpi0010363	NA	grey	0	0.0955147	0.688738
Parpi0010357	EBPL	pink	8	0.0980569	0.680866		Parpi0010364	NA	grey	0	-0.0187799	0.937363
Parpi0010361	LSS	brown	3	0.812083	1.37197e-05		Parpi0010365	COL6A2	red	6	0.741508	0.000182866
Parpi0010364	NA	blue	2	0.302399	0.195015		Parpi0010366	COL6A2	brown	3	0.473034	0.0351651
Parpi0010365	COL6A2	blue	2	0.463643	0.039491		Parpi0010368	COL6A2	red	6	0.72484	0.000299987
Parpi0010366	COL6A2	blue	2	0.608566	0.00440805		Parpi0010369	COL6A1	red	6	0.677519	0.00103051
Parpi0010368	COL6A2	blue	2	0.551831	0.0116512		Parpi0010370	COL6A1	red	6	0.615482	0.00386729
Parpi0010369	COL6A1	black	7	0.546156	0.0127263		Parpi0010372	RAB17	turquoise	1	0.568003	0.0089845
Parpi0010370	COL6A1	black	7	0.429392	0.0588415		Parpi0010379	COL6A3	red	6	0.728345	0.00027113
Parpi0010379	COL6A3	blue	2	0.564711	0.00948237		Parpi0010385	CXCR7	brown	3	0.377354	0.100961
Parpi0010389	NA	yellow	4	0.375136	0.103145		Parpi0010390	TGFB2	red	6	0.35042	0.129842
Parpi0010390	TGFB2	yellow	4	0.673036	0.00114533		Parpi0010393	FLVCR1	green	5	0.692233	0.000719338
Parpi0010397	FOS	purple	10	0.670459	0.0012161		Parpi0010397	FOS	green	5	0.524266	0.0176477
Parpi0010400	ACYP1	turquoise	1	0.307212	0.187651		Parpi0010405	RPS6KL1	brown	3	0.687001	0.000819312
Parpi0010409	YLPM1	brown	3	0.915679	1.50233e-08		Parpi0010409	YLPM1	blue	2	0.908961	2.92069e-08
Parpi0010411	KIAA0317	brown	3	0.907033	3.50168e-08		Parpi0010412	LTBP2	blue	2	0.685885	0.000842076
Parpi0010416	SYNDIG1L	green	5	0.785685	4.03743e-05		Parpi0010416	SYNDIG1L	turquoise	1	0.497066	0.0257657
Parpi0010420	ACSS1	blue	2	0.267663	0.253903		Parpi0010420	ACSS1	turquoise	1	0.366026	0.112474
Parpi0010422	LIN52	blue	2	0.33955	0.143012		Parpi0010422	LIN52	turquoise	1	0.916831	1.33302e-08
Parpi0010426	COQ6	turquoise	1	0.707359	0.000486317		Parpi0010425	ENTPD6	pink	8	0.414315	0.0693408
Parpi0010432	TRAPPC6B	turquoise	1	0.51575	0.0199308		Parpi0010429	FBXO33	pink	8	0.753193	0.00012639
Parpi0010437	NA	grey	0	-0.242721	0.302488		Parpi0010431	PNN	yellow	4	0.768848	7.45975e-05
Parpi0010442	CLEC14A	blue	2	0.596547	0.00549593		Parpi0010432	TRAPPC6B	turquoise	1	0.79569	2.73127e-05
Parpi0010445	TTC6	brown	3	0.474917	0.0343442		Parpi0010437	NA	yellow	4	0.621167	0.00346509
Parpi0010466	NFKBIA	yellow	4	0.807295	1.68874e-05		Parpi0010446	FOXA1	blue	2	0.813644	1.28052e-05
Parpi0010467	PSMA6	red	6	0.749876	0.000140643		Parpi0010457	MBIP	turquoise	1	0.913745	1.82918e-08
Parpi0010471	PPP2R3C	turquoise	1	0.779578	5.07516e-05		Parpi0010467	PSMA6	turquoise	1	0.844202	2.87588e-06
Parpi0010488	DLK1	blue	2	0.72816	0.000272588		Parpi0010471	PPP2R3C	turquoise	1	0.890912	1.38995e-07
Parpi0010497	SLC25A29	red	6	0.829539	6.10595e-06		Parpi0010475	NA	turquoise	1	0.444099	0.0498065
Parpi0010499	DEGS2	green	5	0.418123	0.0665659		Parpi0010482	EGLN1	grey	0	-0.283354	0.226045
Parpi0010505	HHIPL1	turquoise	1	0.632472	0.00276783		Parpi0010496	WARS	green	5	0.720661	0.00033779
Parpi0010507	CCDC85A	brown	3	0.618754	0.00363132		Parpi0010497	SLC25A29	green	5	0.533533	0.0154059
Parpi0010513	BCL11B	green	5	0.839763	3.64043e-06		Parpi0010498	YY1	green	5	0.918481	1.11999e-08
Parpi0010534	VRK1	red	6	0.76036	9.97659e-05		Parpi0010499	DEGS2	brown	3	0.522454	0.0181151
Parpi0010536	AK7	turquoise	1	0.439602	0.0524482		Parpi0010507	CCDC85A	blue	2	0.765655	8.33349e-05
Parpi0010541	NA	red	6	0.795205	2.78489e-05		Parpi0010513	BCL11B	red	6	0.789815	3.44455e-05
Parpi0010571	SCN4B	magenta	9	0.818871	1.01166e-05		Parpi0010532	NA	yellow	4	0.870038	6.20864e-07
Parpi0010574	MPZL2	blue	2	0.563187	0.00972039		Parpi0010534	VRK1	turquoise	1	0.546089	0.0127395
Parpi0010575	CD3D	blue	2	0.389174	0.0898881		Parpi0010536	AK7	turquoise	1	0.358288	0.120863
Parpi0010578	ATP5L	turquoise	1	0.645177	0.0021278		Parpi0010538	ATG2B	blue	2	0.869212	6.5522e-07
Parpi0010580	TTC36	turquoise	1	0.874059	4.75119e-07		Parpi0010546	GLRX5	turquoise	1	0.935151	1.52012e-09
Parpi0010585	TREH	turquoise	1	0.602118	0.00496703		Parpi0010557	SERPINA11	turquoise	1	0.729666	0.000260883
Parpi0010587	CXCR5	yellow	4	0.80558	1.8167e-05		Parpi0010558	SERPINA11	turquoise	1	0.466609	0.0380825
Parpi0010591	RPS25	turquoise	1	0.926594	4.49318e-09		Parpi0010559	SERPINA11	turquoise	1	0.37296	0.10532
Parpi0010594	HYOU1	yellow	4	0.729545	0.000261803		Parpi0010563	DSCAML1	grey	0	-0.0634996	0.790269
Parpi0010595	VPS11	turquoise	1	0.71374	0.000409323		Parpi0010575	CD3D	turquoise	1	0.465679	0.0385196
Parpi0010623	NNMT	black	7	0.600089	0.00515456		Parpi0010578	ATP5L	turquoise	1	0.93807	1.01526e-09
Parpi0010624	ZBTB16	brown	3	0.315743	0.175061		Parpi0010579	MLL	yellow	4	0.729654	0.000260976
Parpi0010628	HTR3A	green	5	0.584937	0.00674771		Parpi0010580	TTC36	turquoise	1	0.621839	0.00341992
Parpi0010629	USP25	yellow	4	0.778466	5.28682e-05		Parpi0010581	TMEM25	yellow	4	0.933751	1.83272e-09
Parpi0010631	NA	brown	3	0.555291	0.0110327		Parpi0010585	TREH	grey	0	0.623477	0.00331185
Parpi0010635	NA	turquoise	1	0.387447	0.0914476		Parpi0010590	CCDC84	turquoise	1	0.666064	0.00134524
Parpi0010642	RPE65	greenyellow	11	0.359844	0.119141		Parpi0010591	RPS25	turquoise	1	0.921237	8.3029e-09
Parpi0010643	IL18	pink	8	0.400823	0.0798747		Parpi0010592	TRAPPC4	yellow	4	0.880446	3.04712e-07
Parpi0010646	PIH1D2	yellow	4	0.721048	0.000334127		Parpi0010594	HYOU1	pink	8	0.789634	3.4689e-05
Parpi0010647	DLAT	red	6	0.578774	0.00750182		Parpi0010606	APOA4	green	5	0.52505	0.0174485
Parpi0010651	CRYAB	grey60	17	0.746748	0.000155326		Parpi0010612	CADM1	grey	0	0.562217	0.00987454
Parpi0010653	FDXACB1	grey	0	0.202692	0.39142		Parpi0010619	NNMT	grey	0	0.152117	0.522026
Parpi0010666	CCDC153	turquoise	1	0.476773	0.0335494		Parpi0010622	NNMT	grey	0	-0.0730269	0.75963
Parpi0010667	CBL	yellow	4	0.69124	0.000737469		Parpi0010624	ZBTB16	blue	2	0.600733	0.00509442
Parpi0010670	MFRP	blue	2	0.136142	0.567108		Parpi0010627	ZBTB16	grey	0	0.50621	0.0227619
Parpi0010671	USP21	brown	3	0.636208	0.00256489		Parpi0010629	USP25	green	5	0.58986	0.00619106
Parpi0010673	NA	purple	10	0.881835	2.75748e-07		Parpi0010631	NA	blue	2	0.602316	0.00494903
Parpi0010693	TECTA	red	6	0.413506	0.0699413		Parpi0010636	NA	red	6	0.640273	0.00235834
Parpi0010695	SC5DL	grey60	17	0.897614	8.05616e-08		Parpi0010641	PTS	turquoise	1	0.940987	6.64747e-10
Parpi0010705	NA	brown	3	0.589838	0.00619349		Parpi0010642	RPE65	grey	0	0.414154	0.0694599
Parpi0010706	CLMP	blue	2	0.619668	0.00356762		Parpi0010643	IL18	turquoise	1	0.704891	0.000519225
Parpi0010714	PPP3CA	green	5	0.87909	3.3554e-07		Parpi0010649	C11ORF52	grey	0	-0.32364	0.163933
Parpi0010718	DDIT4L	yellow	4	0.514998	0.0201432		Parpi0010667	CBL	blue	2	0.871728	5.55418e-07
Parpi0010728	ADH5	pink	8	-0.39823	0.0820286		Parpi0010671	USP21	blue	2	0.594144	0.0057379
Parpi0010729	ADH5	grey	0	-0.0230902	0.923023		Parpi0010673	NA	grey	0	-0.16164	0.495979
Parpi0010731	ADH5	blue	2	0.516114	0.0198286		Parpi0010676	NA	blue	2	0.358619	0.120495
Parpi0010734	ADH5	turquoise	1	0.578919	0.00748329		Parpi0010682	OAF	grey	0	0.535906	0.0148704
Parpi0010737	NA	yellow	4	0.312257	0.180133		Parpi0010687	ARHGEF11	green	5	0.913715	1.83478e-08
Parpi0010740	STPG2	turquoise	1	0.40933	0.0731038		Parpi0010693	TECTA	yellow	4	0.745302	0.000162546
Parpi0010743	UNC5D	brown	3	0.79501	2.80667e-05		Parpi0010695	SC5DL	green	5	0.497299	0.0256853
Parpi0010748	OPN4	grey	0	0.167736	0.479648		Parpi0010705	NA	green	5	0.794443	2.87096e-05
Parpi0010752	GRID2	brown	3	0.585046	0.00673499		Parpi0010720	NA	turquoise	1	0.808219	1.6231e-05
Parpi0010760	MMRN1	blue	2	0.310175	0.183211		Parpi0010724	NA	yellow	4	0.803864	1.95303e-05
Parpi0010761	SNCA	green	5	0.71577	0.000387117		Parpi0010726	MTTP	blue	2	0.768104	7.656e-05
Parpi0010762	CAPN14	grey	0	-0.268045	0.2532		Parpi0010728	ADH5	turquoise	1	0.395177	0.0846189
Parpi0010766	CAPN13	turquoise	1	0.461539	0.040514		Parpi0010729	ADH5	turquoise	1	0.721465	0.000330224
[truncated: 3,003 more rows]

## Sheet: Table S10
Table S10. Hub genes identified in the significant WGCNA modules.
(a) Brain							(b) Liver
GeneID	Name	ModuleColor	ModuleLabel	kME	P_kME		GeneID	Name	ModuleColor	ModuleLabel	kME	P_kME
Parpi0007037	ZNF462	brown	3	0.968582	2.52729e-12		Parpi0012874	DIP2B	blue	2	0.963047	1.06699e-11
Parpi0024342	PGBD5	brown	3	0.951455	1.19172e-10		Parpi0014436	DLG2	blue	2	0.962488	1.21892e-11
Parpi0019803	SMG1	brown	3	0.950684	1.36943e-10		Parpi0004793	SMG8	blue	2	0.96248	1.22113e-11
Parpi0015923	SCAI	brown	3	0.949274	1.75568e-10		Parpi0004838	NCOR1	blue	2	0.961171	1.65476e-11
Parpi0002620	CELSR1	brown	3	0.94583	3.13098e-10		Parpi0006868	USP19	blue	2	0.956081	4.92217e-11
Parpi0012874	DIP2B	brown	3	0.944551	3.84495e-10		Parpi0001163	NCOA6	blue	2	0.945946	3.07252e-10
Parpi0013856	TNRC6C	brown	3	0.943677	4.41151e-10		Parpi0009363	RREB1	blue	2	0.943391	4.61255e-10
Parpi0012994	PANK1	brown	3	0.937379	1.11898e-09		Parpi0019718	TNRC18	blue	2	0.940066	7.61567e-10
Parpi0002788	MIB1	brown	3	0.932737	2.09349e-09		Parpi0014521	DOPEY2	blue	2	0.938339	9.77242e-10
Parpi0001853	HMGCR	brown	3	0.931794	2.36472e-09		Parpi0004861	NA	blue	2	0.937846	1.0479e-09
Parpi0006711	TNRC6B	brown	3	0.931309	2.51582e-09		Parpi0016354	CEP350	blue	2	0.937595	1.08552e-09
Parpi0020650	UNC80	brown	3	0.930269	2.86899e-09		Parpi0027192	HCFC1	blue	2	0.93699	1.1814e-09
Parpi0000667	ZBED1	brown	3	0.927659	3.95523e-09		Parpi0005825	MEF2A	blue	2	0.936382	1.28515e-09
Parpi0011086	MLL2	brown	3	0.926777	4.39672e-09		Parpi0014156	HELZ	blue	2	0.935978	1.3584e-09
Parpi0013679	TRRAP	brown	3	0.926526	4.52973e-09		Parpi0015533	TOM1L2	blue	2	0.934643	1.62768e-09
Parpi0021663	TRIO	brown	3	0.926031	4.80332e-09		Parpi0019803	SMG1	blue	2	0.931527	2.44675e-09
Parpi0012602	STXBP5	brown	3	0.924484	5.75329e-09		Parpi0029184	KIAA2018	blue	2	0.927837	3.87109e-09
Parpi0005144	CPSF6	brown	3	0.924085	6.02425e-09		Parpi0018414	BCORL1	blue	2	0.927306	4.12688e-09
Parpi0006288	ZFYVE9	brown	3	0.919904	9.60913e-09		Parpi0016198	SETD2	blue	2	0.925928	4.86189e-09
Parpi0008385	CTIF	brown	3	0.919636	9.89221e-09		Parpi0009114	SPTLC2	blue	2	0.925892	4.88265e-09
Parpi0013283	TMEM151B	brown	3	0.916728	1.34748e-08		Parpi0019263	SLC38A3	blue	2	0.925275	5.24888e-09
Parpi0022064	NA	brown	3	0.916151	1.43085e-08		Parpi0022153	SAMD4B	blue	2	0.924873	5.49997e-09
Parpi0010409	YLPM1	brown	3	0.915679	1.50233e-08		Parpi0011470	MTSS1	blue	2	0.924155	5.97594e-09
Parpi0012819	MLL2	brown	3	0.914208	1.74578e-08		Parpi0019726	SMURF1	blue	2	0.923956	6.11403e-09
Parpi0017579	NA	brown	3	0.91331	1.91083e-08		Parpi0017783	LRP10	blue	2	0.92387	6.17446e-09
Parpi0017168	EML5	brown	3	0.912384	2.0954e-08		Parpi0002747	ANKRD11	blue	2	0.923488	6.45e-09
Parpi0015988	UNC79	brown	3	0.911858	2.20685e-08		Parpi0010141	NA	blue	2	0.923021	6.80055e-09
Parpi0020649	UNC80	brown	3	0.911824	2.21441e-08		Parpi0005004	AP2B1	blue	2	0.922329	7.35224e-09
Parpi0000594	LONRF3	brown	3	0.911809	2.2176e-08		Parpi0016715	LRP2	blue	2	0.921033	8.49218e-09
Parpi0009658	C10ORF118	brown	3	0.911678	2.24631e-08		Parpi0013950	PRRC2B	blue	2	0.920639	8.86799e-09
Parpi0003152	CBFA2T2	brown	3	0.910259	2.5791e-08		Parpi0019405	ZC3H4	blue	2	0.920195	9.30919e-09
Parpi0008520	XKR6	brown	3	0.909499	2.77456e-08		Parpi0032035	TNRC18	blue	2	0.917962	1.18353e-08
Parpi0014189	MGAT5	brown	3	0.908975	2.91684e-08		Parpi0013641	USP36	blue	2	0.91734	1.26377e-08
Parpi0016454	GRIN2B	brown	3	0.908016	3.19377e-08		Parpi0017424	ZNRF3	blue	2	0.91491	1.62547e-08
Parpi0018169	SEMA6A	brown	3	0.907315	3.41062e-08		Parpi0032322	NA	blue	2	0.913182	1.9354e-08
Parpi0010411	KIAA0317	brown	3	0.907033	3.50168e-08		Parpi0018997	MED13L	blue	2	0.91288	1.99457e-08
Parpi0026409	MLL2	brown	3	0.906276	3.75607e-08		Parpi0007717	AFF4	blue	2	0.911742	2.23215e-08
Parpi0011547	HSPA5	brown	3	0.906097	3.81868e-08		Parpi0004254	KIAA2026	blue	2	0.910329	2.56172e-08
Parpi0013448	DUSP16	brown	3	0.901186	5.93147e-08		Parpi0010409	YLPM1	blue	2	0.908961	2.92069e-08
Parpi0017221	KIAA1958	brown	3	0.900808	6.12996e-08		Parpi0007704	WDFY3	blue	2	0.908507	3.04935e-08
Parpi0030026	BICD1	brown	3	0.900638	6.22116e-08		Parpi0022389	ANKRD28	blue	2	0.908138	3.15722e-08
Parpi0027097	FBXL19	brown	3	0.9004	6.35098e-08		Parpi0016821	ARHGEF2	blue	2	0.907472	3.36095e-08
Parpi0013925	MGA	brown	3	0.899365	6.94339e-08		Parpi0021090	TANC2	blue	2	0.904958	4.23793e-08
Parpi0006220	PIK3R3	brown	3	0.897964	7.82191e-08		Parpi0016717	LRP2	blue	2	0.903741	4.73043e-08
Parpi0020246	SLC39A10	brown	3	0.897918	7.85229e-08		Parpi0008644	RBM14	blue	2	0.901738	5.65127e-08
Parpi0017121	CREBRF	brown	3	0.897075	8.42863e-08		Parpi0026016	PCDH7	blue	2	0.90064	6.22034e-08
Parpi0013730	GPR179	brown	3	0.896417	8.90413e-08		Parpi0008579	ASXL2	blue	2	0.896861	8.58054e-08
Parpi0012143	KIF26B	brown	3	0.89538	9.7017e-08		Parpi0021521	NLK	blue	2	0.896193	9.07172e-08
Parpi0016600	APC	brown	3	0.894356	1.05496e-07		Parpi0007895	NA	blue	2	0.896115	9.12994e-08
Parpi0016284	CSE1L	brown	3	0.894193	1.06904e-07		Parpi0027920	SMG1	blue	2	0.895535	9.57854e-08
Parpi0011865	TMTC3	brown	3	0.894091	1.0779e-07		Parpi0003598	KAT6A	blue	2	0.894868	1.01178e-07
Parpi0009020	RORB	brown	3	0.893814	1.10241e-07		Parpi0022507	WDR20	blue	2	0.893917	1.09325e-07
Parpi0011432	FOXN2	brown	3	0.892097	1.26547e-07		Parpi0011086	MLL2	blue	2	0.892714	1.20461e-07
Parpi0007946	CNTNAP1	brown	3	0.889974	1.496e-07		Parpi0019543	TSC1	blue	2	0.891873	1.28814e-07
Parpi0016469	LMTK2	brown	3	0.889364	1.56864e-07		Parpi0018185	GSK3B	blue	2	0.889818	1.51429e-07
Parpi0024548	ZNF397	brown	3	0.889126	1.59786e-07		Parpi0020551	PCDH7	blue	2	0.888236	1.71132e-07
Parpi0000359	ZBTB38	brown	3	0.887902	1.75573e-07		Parpi0003540	SLC23A2	blue	2	0.888146	1.72318e-07
Parpi0015874	C9ORF172	brown	3	0.887747	1.77655e-07		Parpi0006946	KDR	blue	2	0.887833	1.76491e-07
Parpi0000555	ST6GAL1	brown	3	0.887714	1.78101e-07		Parpi0016063	MFHAS1	blue	2	0.887062	1.87177e-07
Parpi0006686	SREBF2	brown	3	0.886639	1.93268e-07		Parpi0010143	ST14	blue	2	0.88562	2.08677e-07
Parpi0000903	PHF17	brown	3	0.886544	1.94659e-07		Parpi0020770	TJP1	blue	2	0.885556	2.09669e-07
Parpi0025726	PLXNB3	brown	3	0.886493	1.95412e-07		Parpi0012633	ATRN	blue	2	0.883965	2.35996e-07
Parpi0002561	WNT3	brown	3	0.88605	2.02048e-07		Parpi0021993	R3HDM2	blue	2	0.883645	2.41626e-07
Parpi0016596	MCC	brown	3	0.885213	2.15114e-07		Parpi0015088	AFF4	blue	2	0.880817	2.96728e-07
Parpi0003719	TMCC3	brown	3	0.883783	2.39179e-07		Parpi0005535	GAN	blue	2	0.879595	3.23761e-07
Parpi0020247	SLC39A6	brown	3	0.883091	2.51642e-07		Parpi0015332	CLSTN3	blue	2	0.878269	3.55494e-07
Parpi0016319	RAD54L2	brown	3	0.882161	2.69296e-07		Parpi0021102	FN1	blue	2	0.877218	3.82574e-07
Parpi0022389	ANKRD28	brown	3	0.881649	2.79468e-07		Parpi0017044	KANSL1	blue	2	0.877215	3.82652e-07
Parpi0013729	GPR179	brown	3	0.881534	2.81799e-07		Parpi0006813	ATXN7	blue	2	0.873384	4.97268e-07
Parpi0021637	MFSD6L	brown	3	0.881223	2.882e-07		Parpi0012634	ATRN	blue	2	0.872013	5.45026e-07
Parpi0008068	FLVCR1	brown	3	0.880059	3.1325e-07		Parpi0010667	CBL	blue	2	0.871728	5.55418e-07
Parpi0001255	NAV1	brown	3	0.879907	3.16645e-07		Parpi0021500	EIF4G1	blue	2	0.871614	5.59644e-07
Parpi0008849	RAB22A	brown	3	0.879645	3.22606e-07		Parpi0005651	DNZ1	blue	2	0.871204	5.75031e-07
Parpi0002645	PLXNB3	brown	3	0.878969	3.38411e-07		Parpi0020468	SLC27A2	blue	2	0.870225	6.13327e-07
Parpi0002702	SRGAP1	brown	3	0.878955	3.38746e-07		Parpi0010538	ATG2B	blue	2	0.869212	6.5522e-07
Parpi0002756	TMEM200C	brown	3	0.877996	3.62374e-07		Parpi0031050	ZNF592	blue	2	0.868682	6.78178e-07
Parpi0015925	RYR3	brown	3	0.877766	3.68228e-07		Parpi0018996	MED13	blue	2	0.868426	6.89462e-07
Parpi0008410	RNF165	brown	3	0.877215	3.82652e-07		Parpi0015322	RERE	blue	2	0.867501	7.3177e-07
Parpi0002688	TMCC1	brown	3	0.877099	3.85758e-07		Parpi0019059	ARAP3	blue	2	0.867238	7.44206e-07
Parpi0014601	MICAL3	brown	3	0.876012	4.15835e-07		Parpi0016042	DGKQ	blue	2	0.865239	8.44875e-07
Parpi0008644	RBM14	brown	3	0.874302	4.6735e-07		Parpi0022730	RAPGEF1	blue	2	0.865091	8.52777e-07
Parpi0007079	GAK	brown	3	0.874098	4.73864e-07		Parpi0017121	CREBRF	blue	2	0.864258	8.98515e-07
Parpi0019098	RFX7	brown	3	0.87366	4.8808e-07		Parpi0029416	FN1	blue	2	0.862082	1.0282e-06
Parpi0014068	TTBK2	brown	3	0.873404	4.96585e-07		Parpi0021858	DLG5	blue	2	0.861451	1.06869e-06
Parpi0002531	CSMD1	brown	3	0.872425	5.30267e-07		Parpi0001060	SH3RF1	blue	2	0.860175	1.15503e-06
Parpi0004195	CSMD1	brown	3	0.871723	5.55609e-07		Parpi0028335	GYS1	blue	2	0.859504	1.20277e-06
Parpi0017510	C16ORF11	brown	3	0.871263	5.72816e-07		Parpi0001123	ZHX1	blue	2	0.858023	1.31435e-06
Parpi0003510	ADD1	brown	3	0.870836	5.89171e-07		Parpi0002044	FOXO4	blue	2	0.857887	1.32503e-06
Parpi0020928	WNK3	brown	3	0.869762	6.32195e-07		Parpi0024759	HECTD4	blue	2	0.8577	1.33982e-06
Parpi0008948	L3MBTL1	brown	3	0.869591	6.39248e-07		Parpi0015530	RAI1	blue	2	0.854723	1.596e-06
Parpi0004630	ERC1	brown	3	0.866904	7.6026e-07		Parpi0021041	ELK1	blue	2	0.854434	1.62304e-06
Parpi0008542	FZD6	brown	3	0.866257	7.92193e-07		Parpi0001825	JMY	blue	2	0.854366	1.62938e-06
Parpi0005456	SMPD3	brown	3	0.866017	8.04368e-07		Parpi0009688	EIF3A	blue	2	0.854131	1.65171e-06
Parpi0014067	TTBK2	brown	3	0.864758	8.70782e-07		Parpi0018540	PEAK1	blue	2	0.853681	1.69527e-06
Parpi0001393	ZC3H12B	brown	3	0.864273	8.97646e-07		Parpi0006711	TNRC6B	blue	2	0.851244	1.94872e-06
Parpi0000560	NCK2	brown	3	0.861744	1.04971e-06		Parpi0009448	KLHL21	blue	2	0.851002	1.97552e-06
Parpi0004359	LINGO2	brown	3	0.861613	1.05822e-06		Parpi0025370	JAK1	blue	2	0.850595	2.02151e-06
Parpi0002336	UPF2	brown	3	0.861568	1.06108e-06		Parpi0030113	ACO1	blue	2	0.850334	2.05138e-06
Parpi0001196	SOGA1	brown	3	0.860444	1.13632e-06		Parpi0017045	CDC27	blue	2	0.8496	2.13779e-06
Parpi0000705	SHROOM3	brown	3	0.860194	1.15369e-06		Parpi0017252	MAN1A2	blue	2	0.849012	2.20912e-06
Parpi0011270	CCDC88A	brown	3	0.860094	1.16067e-06		Parpi0012798	NA	blue	2	0.848377	2.28863e-06
Parpi0016354	CEP350	brown	3	0.859224	1.22317e-06		Parpi0003648	LOXL2	blue	2	0.84724	2.43707e-06
Parpi0004685	RAF1	brown	3	0.858824	1.25292e-06		Parpi0004630	ERC1	blue	2	0.846769	2.50105e-06
Parpi0015970	ATXN3	brown	3	0.858657	1.26551e-06		Parpi0018038	ZBTB4	blue	2	0.846242	2.57428e-06
Parpi0009927	SCN2A	brown	3	0.858307	1.29228e-06		Parpi0018444	PCDH19	blue	2	0.846036	2.6034e-06
Parpi0005904	GALNTL1	brown	3	0.857366	1.36664e-06		Parpi0006910	KY	blue	2	0.845903	2.62243e-06
Parpi0001254	NAV1	brown	3	0.856715	1.42028e-06		Parpi0017756	ZFHX2	blue	2	0.844547	2.82278e-06
[truncated: 437 more rows]

## Sheet: Table S11
Table S11. GO enrichment analysis results for genes in the significant WGCNA modules.
[truncated: 1,006 more rows]

[truncated: 7 more sheets: Table S12, Table S13, Table S14, Table S15, Table S16, Table S17, Table S18]
